# Supplementary material for: Bending forces and nucleotide state jointly regulate F-actin structure
Source: Nature. 2022 Oct 26;611(7935):380–6. doi: 10.1038/s41586-022-05366-w (PMC9646526; doi:10.1038/s41586-022-05366-w)
Supplement: Supplementary file 10 — Source Data Fig. 3 [file 41586_2022_5366_MOESM10_ESM.xlsx]

## Sheet: 3b_ADP_curv_measures
Micrograph_name	Curvature_inv_nm	Curvature_inv_microns
../Micrographs_bin4/beta_actin_Au_0001_noDW_bin4.mrc	0.0063607	6.3607
../Micrographs_bin4/beta_actin_Au_0001_noDW_bin4.mrc	0.00613011	6.13011
../Micrographs_bin4/beta_actin_Au_0001_noDW_bin4.mrc	0.00588888	5.88888
../Micrographs_bin4/beta_actin_Au_0001_noDW_bin4.mrc	0.00563875	5.63875
../Micrographs_bin4/beta_actin_Au_0001_noDW_bin4.mrc	0.00538137	5.38137
../Micrographs_bin4/beta_actin_Au_0001_noDW_bin4.mrc	0.00511823	5.11823
../Micrographs_bin4/beta_actin_Au_0001_noDW_bin4.mrc	0.00485072	4.85072
../Micrographs_bin4/beta_actin_Au_0001_noDW_bin4.mrc	0.00458004	4.58004
../Micrographs_bin4/beta_actin_Au_0001_noDW_bin4.mrc	0.00430728	4.30728
../Micrographs_bin4/beta_actin_Au_0001_noDW_bin4.mrc	0.00403336	4.03336
../Micrographs_bin4/beta_actin_Au_0001_noDW_bin4.mrc	0.00375907	3.75907
../Micrographs_bin4/beta_actin_Au_0001_noDW_bin4.mrc	0.00348505	3.48505
../Micrographs_bin4/beta_actin_Au_0001_noDW_bin4.mrc	0.00321182	3.21182
../Micrographs_bin4/beta_actin_Au_0001_noDW_bin4.mrc	0.00293976	2.93976
../Micrographs_bin4/beta_actin_Au_0001_noDW_bin4.mrc	0.00266918	2.66918
../Micrographs_bin4/beta_actin_Au_0001_noDW_bin4.mrc	0.00240025	2.40025
../Micrographs_bin4/beta_actin_Au_0001_noDW_bin4.mrc	0.00213307	2.13307
../Micrographs_bin4/beta_actin_Au_0001_noDW_bin4.mrc	0.00186766	1.86766
../Micrographs_bin4/beta_actin_Au_0001_noDW_bin4.mrc	0.00160397	1.60397
../Micrographs_bin4/beta_actin_Au_0001_noDW_bin4.mrc	0.0013419	1.3419
../Micrographs_bin4/beta_actin_Au_0001_noDW_bin4.mrc	0.00108129	1.08129
../Micrographs_bin4/beta_actin_Au_0001_noDW_bin4.mrc	0.000821947	0.821947
../Micrographs_bin4/beta_actin_Au_0001_noDW_bin4.mrc	0.000563645	0.563645
../Micrographs_bin4/beta_actin_Au_0001_noDW_bin4.mrc	0.000306135	0.306135
../Micrographs_bin4/beta_actin_Au_0001_noDW_bin4.mrc	5.40508e-05	0.0540508
../Micrographs_bin4/beta_actin_Au_0001_noDW_bin4.mrc	0.000191189	0.191189
../Micrographs_bin4/beta_actin_Au_0001_noDW_bin4.mrc	0.000436425	0.436425
../Micrographs_bin4/beta_actin_Au_0001_noDW_bin4.mrc	0.000681895	0.681895
../Micrographs_bin4/beta_actin_Au_0001_noDW_bin4.mrc	0.000927824	0.927824
../Micrographs_bin4/beta_actin_Au_0001_noDW_bin4.mrc	0.00117442	1.17442
../Micrographs_bin4/beta_actin_Au_0001_noDW_bin4.mrc	0.00142187	1.42187
../Micrographs_bin4/beta_actin_Au_0001_noDW_bin4.mrc	0.00167031	1.67031
../Micrographs_bin4/beta_actin_Au_0001_noDW_bin4.mrc	0.00191986	1.91986
../Micrographs_bin4/beta_actin_Au_0001_noDW_bin4.mrc	0.00217059	2.17059
../Micrographs_bin4/beta_actin_Au_0001_noDW_bin4.mrc	0.00242249	2.42249
../Micrographs_bin4/beta_actin_Au_0001_noDW_bin4.mrc	0.00267553	2.67553
../Micrographs_bin4/beta_actin_Au_0001_noDW_bin4.mrc	0.00292957	2.92957
../Micrographs_bin4/beta_actin_Au_0001_noDW_bin4.mrc	0.0031844	3.1844
../Micrographs_bin4/beta_actin_Au_0001_noDW_bin4.mrc	0.00343974	3.43974
../Micrographs_bin4/beta_actin_Au_0001_noDW_bin4.mrc	0.0036952	3.6952
../Micrographs_bin4/beta_actin_Au_0001_noDW_bin4.mrc	0.00395028	3.95028
../Micrographs_bin4/beta_actin_Au_0001_noDW_bin4.mrc	0.00420438	4.20438
../Micrographs_bin4/beta_actin_Au_0001_noDW_bin4.mrc	0.00445678	4.45678
../Micrographs_bin4/beta_actin_Au_0001_noDW_bin4.mrc	0.00470664	4.70664
../Micrographs_bin4/beta_actin_Au_0001_noDW_bin4.mrc	0.00495299	4.95299
../Micrographs_bin4/beta_actin_Au_0001_noDW_bin4.mrc	0.00519476	5.19476
../Micrographs_bin4/beta_actin_Au_0001_noDW_bin4.mrc	0.00543073	5.43073
../Micrographs_bin4/beta_actin_Au_0001_noDW_bin4.mrc	0.0056596	5.6596
../Micrographs_bin4/beta_actin_Au_0001_noDW_bin4.mrc	0.00082887	0.82887
../Micrographs_bin4/beta_actin_Au_0001_noDW_bin4.mrc	0.000815163	0.815163
../Micrographs_bin4/beta_actin_Au_0001_noDW_bin4.mrc	0.000801407	0.801407
../Micrographs_bin4/beta_actin_Au_0001_noDW_bin4.mrc	0.000787605	0.787605
../Micrographs_bin4/beta_actin_Au_0001_noDW_bin4.mrc	0.000773758	0.773758
../Micrographs_bin4/beta_actin_Au_0001_noDW_bin4.mrc	0.000759869	0.759869
../Micrographs_bin4/beta_actin_Au_0001_noDW_bin4.mrc	0.00074594	0.74594
../Micrographs_bin4/beta_actin_Au_0001_noDW_bin4.mrc	0.000731972	0.731972
../Micrographs_bin4/beta_actin_Au_0001_noDW_bin4.mrc	0.000717967	0.717967
../Micrographs_bin4/beta_actin_Au_0001_noDW_bin4.mrc	0.000703927	0.703927
../Micrographs_bin4/beta_actin_Au_0001_noDW_bin4.mrc	0.000689854	0.689854
../Micrographs_bin4/beta_actin_Au_0001_noDW_bin4.mrc	0.00067575	0.67575
../Micrographs_bin4/beta_actin_Au_0001_noDW_bin4.mrc	0.000661615	0.661615
../Micrographs_bin4/beta_actin_Au_0001_noDW_bin4.mrc	0.000647452	0.647452
../Micrographs_bin4/beta_actin_Au_0001_noDW_bin4.mrc	0.000633262	0.633262
../Micrographs_bin4/beta_actin_Au_0001_noDW_bin4.mrc	0.000619046	0.619046
../Micrographs_bin4/beta_actin_Au_0001_noDW_bin4.mrc	0.000604806	0.604806
../Micrographs_bin4/beta_actin_Au_0001_noDW_bin4.mrc	0.000590543	0.590543
../Micrographs_bin4/beta_actin_Au_0001_noDW_bin4.mrc	0.000576258	0.576258
../Micrographs_bin4/beta_actin_Au_0001_noDW_bin4.mrc	0.000561953	0.561953
../Micrographs_bin4/beta_actin_Au_0001_noDW_bin4.mrc	0.000547629	0.547629
../Micrographs_bin4/beta_actin_Au_0001_noDW_bin4.mrc	0.000533287	0.533287
../Micrographs_bin4/beta_actin_Au_0001_noDW_bin4.mrc	0.000518927	0.518927
../Micrographs_bin4/beta_actin_Au_0001_noDW_bin4.mrc	0.000504551	0.504551
../Micrographs_bin4/beta_actin_Au_0001_noDW_bin4.mrc	0.0004885	0.4885
../Micrographs_bin4/beta_actin_Au_0001_noDW_bin4.mrc	0.000463177	0.463177
../Micrographs_bin4/beta_actin_Au_0001_noDW_bin4.mrc	0.000437833	0.437833
../Micrographs_bin4/beta_actin_Au_0001_noDW_bin4.mrc	0.00041247	0.41247
../Micrographs_bin4/beta_actin_Au_0001_noDW_bin4.mrc	0.000387091	0.387091
../Micrographs_bin4/beta_actin_Au_0001_noDW_bin4.mrc	0.000361697	0.361697
../Micrographs_bin4/beta_actin_Au_0001_noDW_bin4.mrc	0.00033629	0.33629
../Micrographs_bin4/beta_actin_Au_0001_noDW_bin4.mrc	0.00031087	0.31087
../Micrographs_bin4/beta_actin_Au_0001_noDW_bin4.mrc	0.000285439	0.285439
../Micrographs_bin4/beta_actin_Au_0001_noDW_bin4.mrc	0.000259999	0.259999
../Micrographs_bin4/beta_actin_Au_0001_noDW_bin4.mrc	0.00023455	0.23455
../Micrographs_bin4/beta_actin_Au_0001_noDW_bin4.mrc	0.000209094	0.209094
../Micrographs_bin4/beta_actin_Au_0001_noDW_bin4.mrc	0.000183631	0.183631
../Micrographs_bin4/beta_actin_Au_0001_noDW_bin4.mrc	0.000158163	0.158163
../Micrographs_bin4/beta_actin_Au_0001_noDW_bin4.mrc	0.00013269	0.13269
../Micrographs_bin4/beta_actin_Au_0001_noDW_bin4.mrc	0.000107213	0.107213
../Micrographs_bin4/beta_actin_Au_0001_noDW_bin4.mrc	8.17328e-05	0.0817328
../Micrographs_bin4/beta_actin_Au_0001_noDW_bin4.mrc	5.62504e-05	0.0562504
../Micrographs_bin4/beta_actin_Au_0001_noDW_bin4.mrc	3.07664e-05	0.0307664
../Micrographs_bin4/beta_actin_Au_0001_noDW_bin4.mrc	5.2816e-06	0.0052816
../Micrographs_bin4/beta_actin_Au_0001_noDW_bin4.mrc	2.02034e-05	0.0202034
../Micrographs_bin4/beta_actin_Au_0001_noDW_bin4.mrc	4.56878e-05	0.0456878
../Micrographs_bin4/beta_actin_Au_0001_noDW_bin4.mrc	7.1171e-05	0.071171
../Micrographs_bin4/beta_actin_Au_0001_noDW_bin4.mrc	9.66521e-05	0.0966521
../Micrographs_bin4/beta_actin_Au_0001_noDW_bin4.mrc	0.00012213	0.12213
../Micrographs_bin4/beta_actin_Au_0001_noDW_bin4.mrc	0.00144646	1.44646
../Micrographs_bin4/beta_actin_Au_0001_noDW_bin4.mrc	0.00123566	1.23566
../Micrographs_bin4/beta_actin_Au_0001_noDW_bin4.mrc	0.00102774	1.02774
../Micrographs_bin4/beta_actin_Au_0001_noDW_bin4.mrc	0.000822323	0.822323
../Micrographs_bin4/beta_actin_Au_0001_noDW_bin4.mrc	0.000619043	0.619043
../Micrographs_bin4/beta_actin_Au_0001_noDW_bin4.mrc	0.000417524	0.417524
../Micrographs_bin4/beta_actin_Au_0001_noDW_bin4.mrc	0.000217388	0.217388
../Micrographs_bin4/beta_actin_Au_0001_noDW_bin4.mrc	1.82561e-05	0.0182561
../Micrographs_bin4/beta_actin_Au_0001_noDW_bin4.mrc	0.000180249	0.180249
../Micrographs_bin4/beta_actin_Au_0001_noDW_bin4.mrc	0.000378502	0.378502
../Micrographs_bin4/beta_actin_Au_0001_noDW_bin4.mrc	0.000576873	0.576873
../Micrographs_bin4/beta_actin_Au_0001_noDW_bin4.mrc	0.000775726	0.775726
../Micrographs_bin4/beta_actin_Au_0001_noDW_bin4.mrc	0.000975415	0.975415
../Micrographs_bin4/beta_actin_Au_0001_noDW_bin4.mrc	0.00117629	1.17629
../Micrographs_bin4/beta_actin_Au_0001_noDW_bin4.mrc	0.00137867	1.37867
../Micrographs_bin4/beta_actin_Au_0001_noDW_bin4.mrc	0.00158288	1.58288
../Micrographs_bin4/beta_actin_Au_0001_noDW_bin4.mrc	0.00178923	1.78923
../Micrographs_bin4/beta_actin_Au_0001_noDW_bin4.mrc	0.00199798	1.99798
../Micrographs_bin4/beta_actin_Au_0001_noDW_bin4.mrc	0.00220939	2.20939
../Micrographs_bin4/beta_actin_Au_0001_noDW_bin4.mrc	0.00242369	2.42369
../Micrographs_bin4/beta_actin_Au_0001_noDW_bin4.mrc	0.00264106	2.64106
../Micrographs_bin4/beta_actin_Au_0001_noDW_bin4.mrc	0.00286167	2.86167
../Micrographs_bin4/beta_actin_Au_0001_noDW_bin4.mrc	0.00308561	3.08561
../Micrographs_bin4/beta_actin_Au_0001_noDW_bin4.mrc	0.00331294	3.31294
../Micrographs_bin4/beta_actin_Au_0001_noDW_bin4.mrc	0.00354367	3.54367
../Micrographs_bin4/beta_actin_Au_0001_noDW_bin4.mrc	0.00198717	1.98717
../Micrographs_bin4/beta_actin_Au_0001_noDW_bin4.mrc	0.00197791	1.97791
../Micrographs_bin4/beta_actin_Au_0001_noDW_bin4.mrc	0.0019684	1.9684
../Micrographs_bin4/beta_actin_Au_0001_noDW_bin4.mrc	0.00195864	1.95864
../Micrographs_bin4/beta_actin_Au_0001_noDW_bin4.mrc	0.00194865	1.94865
../Micrographs_bin4/beta_actin_Au_0001_noDW_bin4.mrc	0.00193843	1.93843
../Micrographs_bin4/beta_actin_Au_0001_noDW_bin4.mrc	0.00192798	1.92798
../Micrographs_bin4/beta_actin_Au_0001_noDW_bin4.mrc	0.00191732	1.91732
../Micrographs_bin4/beta_actin_Au_0001_noDW_bin4.mrc	0.00190645	1.90645
../Micrographs_bin4/beta_actin_Au_0001_noDW_bin4.mrc	0.00189538	1.89538
../Micrographs_bin4/beta_actin_Au_0001_noDW_bin4.mrc	0.00188412	1.88412
../Micrographs_bin4/beta_actin_Au_0001_noDW_bin4.mrc	0.00187267	1.87267
../Micrographs_bin4/beta_actin_Au_0001_noDW_bin4.mrc	0.00186104	1.86104
../Micrographs_bin4/beta_actin_Au_0001_noDW_bin4.mrc	0.00184924	1.84924
../Micrographs_bin4/beta_actin_Au_0001_noDW_bin4.mrc	0.00183727	1.83727
../Micrographs_bin4/beta_actin_Au_0001_noDW_bin4.mrc	0.00185926	1.85926
../Micrographs_bin4/beta_actin_Au_0001_noDW_bin4.mrc	0.00191528	1.91528
../Micrographs_bin4/beta_actin_Au_0001_noDW_bin4.mrc	0.00197088	1.97088
../Micrographs_bin4/beta_actin_Au_0001_noDW_bin4.mrc	0.00202603	2.02603
../Micrographs_bin4/beta_actin_Au_0001_noDW_bin4.mrc	0.00208067	2.08067
../Micrographs_bin4/beta_actin_Au_0001_noDW_bin4.mrc	0.00213475	2.13475
../Micrographs_bin4/beta_actin_Au_0001_noDW_bin4.mrc	0.00218821	2.18821
../Micrographs_bin4/beta_actin_Au_0001_noDW_bin4.mrc	0.00224102	2.24102
../Micrographs_bin4/beta_actin_Au_0001_noDW_bin4.mrc	0.0022931	2.2931
../Micrographs_bin4/beta_actin_Au_0001_noDW_bin4.mrc	0.0023444	2.3444
../Micrographs_bin4/beta_actin_Au_0001_noDW_bin4.mrc	0.00239485	2.39485
../Micrographs_bin4/beta_actin_Au_0001_noDW_bin4.mrc	0.00194022	1.94022
../Micrographs_bin4/beta_actin_Au_0001_noDW_bin4.mrc	0.00141886	1.41886
../Micrographs_bin4/beta_actin_Au_0001_noDW_bin4.mrc	0.00090027	0.90027
../Micrographs_bin4/beta_actin_Au_0001_noDW_bin4.mrc	0.000383513	0.383513
../Micrographs_bin4/beta_actin_Au_0001_noDW_bin4.mrc	0.000132444	0.132444
../Micrographs_bin4/beta_actin_Au_0001_noDW_bin4.mrc	0.000648679	0.648679
../Micrographs_bin4/beta_actin_Au_0001_noDW_bin4.mrc	0.00116626	1.16626
../Micrographs_bin4/beta_actin_Au_0001_noDW_bin4.mrc	0.00168616	1.68616
../Micrographs_bin4/beta_actin_Au_0001_noDW_bin4.mrc	0.00220924	2.20924
../Micrographs_bin4/beta_actin_Au_0001_noDW_bin4.mrc	0.00273615	2.73615
../Micrographs_bin4/beta_actin_Au_0001_noDW_bin4.mrc	0.0032457	3.2457
../Micrographs_bin4/beta_actin_Au_0001_noDW_bin4.mrc	0.00310699	3.10699
../Micrographs_bin4/beta_actin_Au_0001_noDW_bin4.mrc	0.00296606	2.96606
../Micrographs_bin4/beta_actin_Au_0001_noDW_bin4.mrc	0.00282321	2.82321
../Micrographs_bin4/beta_actin_Au_0001_noDW_bin4.mrc	0.0026787	2.6787
../Micrographs_bin4/beta_actin_Au_0001_noDW_bin4.mrc	0.00253279	2.53279
../Micrographs_bin4/beta_actin_Au_0001_noDW_bin4.mrc	0.0023857	2.3857
../Micrographs_bin4/beta_actin_Au_0001_noDW_bin4.mrc	0.00223765	2.23765
../Micrographs_bin4/beta_actin_Au_0001_noDW_bin4.mrc	0.0020888	2.0888
../Micrographs_bin4/beta_actin_Au_0001_noDW_bin4.mrc	0.00193932	1.93932
../Micrographs_bin4/beta_actin_Au_0001_noDW_bin4.mrc	0.00178935	1.78935
../Micrographs_bin4/beta_actin_Au_0001_noDW_bin4.mrc	0.001639	1.639
../Micrographs_bin4/beta_actin_Au_0001_noDW_bin4.mrc	0.00148837	1.48837
../Micrographs_bin4/beta_actin_Au_0001_noDW_bin4.mrc	0.00133755	1.33755
../Micrographs_bin4/beta_actin_Au_0001_noDW_bin4.mrc	0.0011866	1.1866
../Micrographs_bin4/beta_actin_Au_0001_noDW_bin4.mrc	0.00103558	1.03558
../Micrographs_bin4/beta_actin_Au_0001_noDW_bin4.mrc	0.00088453	0.88453
../Micrographs_bin4/beta_actin_Au_0001_noDW_bin4.mrc	0.000733479	0.733479
../Micrographs_bin4/beta_actin_Au_0001_noDW_bin4.mrc	0.000582447	0.582447
../Micrographs_bin4/beta_actin_Au_0001_noDW_bin4.mrc	0.000431449	0.431449
../Micrographs_bin4/beta_actin_Au_0001_noDW_bin4.mrc	0.00028049	0.28049
../Micrographs_bin4/beta_actin_Au_0001_noDW_bin4.mrc	0.000146902	0.146902
../Micrographs_bin4/beta_actin_Au_0001_noDW_bin4.mrc	6.97442e-05	0.0697442
../Micrographs_bin4/beta_actin_Au_0001_noDW_bin4.mrc	7.39429e-06	0.00739429
../Micrographs_bin4/beta_actin_Au_0001_noDW_bin4.mrc	8.45222e-05	0.0845222
../Micrographs_bin4/beta_actin_Au_0001_noDW_bin4.mrc	0.000161648	0.161648
../Micrographs_bin4/beta_actin_Au_0001_noDW_bin4.mrc	0.00023878	0.23878
../Micrographs_bin4/beta_actin_Au_0001_noDW_bin4.mrc	0.000315926	0.315926
../Micrographs_bin4/beta_actin_Au_0001_noDW_bin4.mrc	0.000393093	0.393093
../Micrographs_bin4/beta_actin_Au_0001_noDW_bin4.mrc	0.000470287	0.470287
../Micrographs_bin4/beta_actin_Au_0001_noDW_bin4.mrc	0.000547513	0.547513
../Micrographs_bin4/beta_actin_Au_0001_noDW_bin4.mrc	0.000624776	0.624776
../Micrographs_bin4/beta_actin_Au_0001_noDW_bin4.mrc	0.000253241	0.253241
../Micrographs_bin4/beta_actin_Au_0001_noDW_bin4.mrc	0.00122644	1.22644
../Micrographs_bin4/beta_actin_Au_0001_noDW_bin4.mrc	0.00220192	2.20192
../Micrographs_bin4/beta_actin_Au_0001_noDW_bin4.mrc	0.00318032	3.18032
../Micrographs_bin4/beta_actin_Au_0001_noDW_bin4.mrc	0.00719302	7.19302
../Micrographs_bin4/beta_actin_Au_0001_noDW_bin4.mrc	0.0071714	7.1714
../Micrographs_bin4/beta_actin_Au_0001_noDW_bin4.mrc	0.00715434	7.15434
../Micrographs_bin4/beta_actin_Au_0001_noDW_bin4.mrc	0.00714198	7.14198
../Micrographs_bin4/beta_actin_Au_0001_noDW_bin4.mrc	0.00713445	7.13445
../Micrographs_bin4/beta_actin_Au_0001_noDW_bin4.mrc	0.00713187	7.13187
../Micrographs_bin4/beta_actin_Au_0001_noDW_bin4.mrc	0.00713435	7.13435
../Micrographs_bin4/beta_actin_Au_0001_noDW_bin4.mrc	0.00669843	6.69843
../Micrographs_bin4/beta_actin_Au_0001_noDW_bin4.mrc	0.00601156	6.01156
../Micrographs_bin4/beta_actin_Au_0001_noDW_bin4.mrc	0.00531576	5.31576
../Micrographs_bin4/beta_actin_Au_0001_noDW_bin4.mrc	0.00461496	4.61496
../Micrographs_bin4/beta_actin_Au_0001_noDW_bin4.mrc	0.00391208	3.91208
../Micrographs_bin4/beta_actin_Au_0001_noDW_bin4.mrc	0.00320915	3.20915
../Micrographs_bin4/beta_actin_Au_0001_noDW_bin4.mrc	0.00250744	2.50744
../Micrographs_bin4/beta_actin_Au_0001_noDW_bin4.mrc	0.00180758	1.80758
../Micrographs_bin4/beta_actin_Au_0001_noDW_bin4.mrc	0.00110972	1.10972
../Micrographs_bin4/beta_actin_Au_0001_noDW_bin4.mrc	0.000413671	0.413671
../Micrographs_bin4/beta_actin_Au_0001_noDW_bin4.mrc	0.000280989	0.280989
../Micrographs_bin4/beta_actin_Au_0001_noDW_bin4.mrc	0.000974746	0.974746
../Micrographs_bin4/beta_actin_Au_0001_noDW_bin4.mrc	0.00149607	1.49607
../Micrographs_bin4/beta_actin_Au_0001_noDW_bin4.mrc	0.00185647	1.85647
../Micrographs_bin4/beta_actin_Au_0001_noDW_bin4.mrc	0.00221756	2.21756
../Micrographs_bin4/beta_actin_Au_0001_noDW_bin4.mrc	0.00257949	2.57949
../Micrographs_bin4/beta_actin_Au_0001_noDW_bin4.mrc	0.00294228	2.94228
../Micrographs_bin4/beta_actin_Au_0001_noDW_bin4.mrc	0.00330584	3.30584
../Micrographs_bin4/beta_actin_Au_0001_noDW_bin4.mrc	0.00366991	3.66991
../Micrographs_bin4/beta_actin_Au_0001_noDW_bin4.mrc	0.00403404	4.03404
../Micrographs_bin4/beta_actin_Au_0001_noDW_bin4.mrc	0.00439763	4.39763
../Micrographs_bin4/beta_actin_Au_0001_noDW_bin4.mrc	0.00475983	4.75983
../Micrographs_bin4/beta_actin_Au_0001_noDW_bin4.mrc	0.00511957	5.11957
../Micrographs_bin4/beta_actin_Au_0001_noDW_bin4.mrc	0.00547555	5.47555
../Micrographs_bin4/beta_actin_Au_0001_noDW_bin4.mrc	0.00565634	5.65634
../Micrographs_bin4/beta_actin_Au_0001_noDW_bin4.mrc	0.00539166	5.39166
../Micrographs_bin4/beta_actin_Au_0001_noDW_bin4.mrc	0.00513704	5.13704
../Micrographs_bin4/beta_actin_Au_0001_noDW_bin4.mrc	0.00489213	4.89213
../Micrographs_bin4/beta_actin_Au_0001_noDW_bin4.mrc	0.00465646	4.65646
../Micrographs_bin4/beta_actin_Au_0001_noDW_bin4.mrc	0.00442954	4.42954
../Micrographs_bin4/beta_actin_Au_0001_noDW_bin4.mrc	0.00421078	4.21078
../Micrographs_bin4/beta_actin_Au_0001_noDW_bin4.mrc	0.00226583	2.26583
../Micrographs_bin4/beta_actin_Au_0001_noDW_bin4.mrc	0.00219896	2.19896
../Micrographs_bin4/beta_actin_Au_0001_noDW_bin4.mrc	0.00213165	2.13165
../Micrographs_bin4/beta_actin_Au_0001_noDW_bin4.mrc	0.00206397	2.06397
../Micrographs_bin4/beta_actin_Au_0001_noDW_bin4.mrc	0.00199598	1.99598
../Micrographs_bin4/beta_actin_Au_0001_noDW_bin4.mrc	0.00192773	1.92773
../Micrographs_bin4/beta_actin_Au_0001_noDW_bin4.mrc	0.00185928	1.85928
../Micrographs_bin4/beta_actin_Au_0001_noDW_bin4.mrc	0.00179067	1.79067
../Micrographs_bin4/beta_actin_Au_0001_noDW_bin4.mrc	0.00172195	1.72195
../Micrographs_bin4/beta_actin_Au_0001_noDW_bin4.mrc	0.00165315	1.65315
../Micrographs_bin4/beta_actin_Au_0001_noDW_bin4.mrc	0.00158431	1.58431
../Micrographs_bin4/beta_actin_Au_0001_noDW_bin4.mrc	0.00151546	1.51546
../Micrographs_bin4/beta_actin_Au_0001_noDW_bin4.mrc	0.00144663	1.44663
../Micrographs_bin4/beta_actin_Au_0001_noDW_bin4.mrc	0.00137783	1.37783
../Micrographs_bin4/beta_actin_Au_0001_noDW_bin4.mrc	0.0013091	1.3091
../Micrographs_bin4/beta_actin_Au_0001_noDW_bin4.mrc	0.00124044	1.24044
../Micrographs_bin4/beta_actin_Au_0001_noDW_bin4.mrc	0.00117187	1.17187
../Micrographs_bin4/beta_actin_Au_0001_noDW_bin4.mrc	0.00110341	1.10341
../Micrographs_bin4/beta_actin_Au_0001_noDW_bin4.mrc	0.00103506	1.03506
../Micrographs_bin4/beta_actin_Au_0001_noDW_bin4.mrc	0.000966829	0.966829
../Micrographs_bin4/beta_actin_Au_0001_noDW_bin4.mrc	0.000898719	0.898719
../Micrographs_bin4/beta_actin_Au_0001_noDW_bin4.mrc	0.000830733	0.830733
../Micrographs_bin4/beta_actin_Au_0001_noDW_bin4.mrc	0.00076287	0.76287
../Micrographs_bin4/beta_actin_Au_0001_noDW_bin4.mrc	0.000695128	0.695128
../Micrographs_bin4/beta_actin_Au_0001_noDW_bin4.mrc	0.000627504	0.627504
../Micrographs_bin4/beta_actin_Au_0001_noDW_bin4.mrc	0.000559992	0.559992
../Micrographs_bin4/beta_actin_Au_0001_noDW_bin4.mrc	0.000492585	0.492585
../Micrographs_bin4/beta_actin_Au_0001_noDW_bin4.mrc	0.000425276	0.425276
../Micrographs_bin4/beta_actin_Au_0001_noDW_bin4.mrc	0.000358056	0.358056
../Micrographs_bin4/beta_actin_Au_0001_noDW_bin4.mrc	0.000290914	0.290914
../Micrographs_bin4/beta_actin_Au_0001_noDW_bin4.mrc	0.00022384	0.22384
../Micrographs_bin4/beta_actin_Au_0001_noDW_bin4.mrc	0.000156823	0.156823
../Micrographs_bin4/beta_actin_Au_0001_noDW_bin4.mrc	8.98516e-05	0.0898516
../Micrographs_bin4/beta_actin_Au_0001_noDW_bin4.mrc	2.29129e-05	0.0229129
../Micrographs_bin4/beta_actin_Au_0001_noDW_bin4.mrc	4.40051e-05	0.0440051
../Micrographs_bin4/beta_actin_Au_0001_noDW_bin4.mrc	0.000110914	0.110914
../Micrographs_bin4/beta_actin_Au_0001_noDW_bin4.mrc	0.000177827	0.177827
../Micrographs_bin4/beta_actin_Au_0001_noDW_bin4.mrc	0.000244756	0.244756
../Micrographs_bin4/beta_actin_Au_0001_noDW_bin4.mrc	0.000311711	0.311711
../Micrographs_bin4/beta_actin_Au_0001_noDW_bin4.mrc	0.000378705	0.378705
../Micrographs_bin4/beta_actin_Au_0001_noDW_bin4.mrc	0.000445747	0.445747
../Micrographs_bin4/beta_actin_Au_0001_noDW_bin4.mrc	0.000512847	0.512847
../Micrographs_bin4/beta_actin_Au_0001_noDW_bin4.mrc	0.000580013	0.580013
../Micrographs_bin4/beta_actin_Au_0001_noDW_bin4.mrc	0.000647253	0.647253
../Micrographs_bin4/beta_actin_Au_0001_noDW_bin4.mrc	0.000714573	0.714573
../Micrographs_bin4/beta_actin_Au_0001_noDW_bin4.mrc	0.000781978	0.781978
../Micrographs_bin4/beta_actin_Au_0001_noDW_bin4.mrc	0.000849471	0.849471
../Micrographs_bin4/beta_actin_Au_0001_noDW_bin4.mrc	0.000917054	0.917054
../Micrographs_bin4/beta_actin_Au_0001_noDW_bin4.mrc	0.000984725	0.984725
../Micrographs_bin4/beta_actin_Au_0001_noDW_bin4.mrc	0.00105248	1.05248
../Micrographs_bin4/beta_actin_Au_0001_noDW_bin4.mrc	0.00112032	1.12032
../Micrographs_bin4/beta_actin_Au_0001_noDW_bin4.mrc	0.00118824	1.18824
../Micrographs_bin4/beta_actin_Au_0001_noDW_bin4.mrc	0.00125622	1.25622
../Micrographs_bin4/beta_actin_Au_0001_noDW_bin4.mrc	0.00132425	1.32425
../Micrographs_bin4/beta_actin_Au_0001_noDW_bin4.mrc	0.00139233	1.39233
../Micrographs_bin4/beta_actin_Au_0001_noDW_bin4.mrc	0.00146042	1.46042
../Micrographs_bin4/beta_actin_Au_0001_noDW_bin4.mrc	0.00152851	1.52851
../Micrographs_bin4/beta_actin_Au_0001_noDW_bin4.mrc	0.00159658	1.59658
../Micrographs_bin4/beta_actin_Au_0001_noDW_bin4.mrc	0.00166459	1.66459
../Micrographs_bin4/beta_actin_Au_0001_noDW_bin4.mrc	0.00173252	1.73252
../Micrographs_bin4/beta_actin_Au_0001_noDW_bin4.mrc	9.05506e-05	0.0905506
../Micrographs_bin4/beta_actin_Au_0001_noDW_bin4.mrc	8.61438e-05	0.0861438
../Micrographs_bin4/beta_actin_Au_0001_noDW_bin4.mrc	8.17656e-05	0.0817656
../Micrographs_bin4/beta_actin_Au_0001_noDW_bin4.mrc	7.74146e-05	0.0774146
../Micrographs_bin4/beta_actin_Au_0001_noDW_bin4.mrc	7.30894e-05	0.0730894
../Micrographs_bin4/beta_actin_Au_0001_noDW_bin4.mrc	6.87887e-05	0.0687887
../Micrographs_bin4/beta_actin_Au_0001_noDW_bin4.mrc	6.45111e-05	0.0645111
../Micrographs_bin4/beta_actin_Au_0001_noDW_bin4.mrc	4.73131e-05	0.0473131
../Micrographs_bin4/beta_actin_Au_0001_noDW_bin4.mrc	0.000213494	0.213494
../Micrographs_bin4/beta_actin_Au_0001_noDW_bin4.mrc	0.000379252	0.379252
../Micrographs_bin4/beta_actin_Au_0001_noDW_bin4.mrc	0.000544645	0.544645
../Micrographs_bin4/beta_actin_Au_0001_noDW_bin4.mrc	0.000709724	0.709724
../Micrographs_bin4/beta_actin_Au_0001_noDW_bin4.mrc	0.000874533	0.874533
../Micrographs_bin4/beta_actin_Au_0001_noDW_bin4.mrc	0.0010391	1.0391
../Micrographs_bin4/beta_actin_Au_0001_noDW_bin4.mrc	0.00120346	1.20346
../Micrographs_bin4/beta_actin_Au_0001_noDW_bin4.mrc	0.0013676	1.3676
../Micrographs_bin4/beta_actin_Au_0001_noDW_bin4.mrc	0.00153151	1.53151
../Micrographs_bin4/beta_actin_Au_0001_noDW_bin4.mrc	0.00169516	1.69516
../Micrographs_bin4/beta_actin_Au_0001_noDW_bin4.mrc	0.0018585	1.8585
../Micrographs_bin4/beta_actin_Au_0001_noDW_bin4.mrc	0.00191674	1.91674
../Micrographs_bin4/beta_actin_Au_0001_noDW_bin4.mrc	0.00172911	1.72911
../Micrographs_bin4/beta_actin_Au_0001_noDW_bin4.mrc	0.0015421	1.5421
../Micrographs_bin4/beta_actin_Au_0001_noDW_bin4.mrc	0.0013557	1.3557
../Micrographs_bin4/beta_actin_Au_0001_noDW_bin4.mrc	0.00116987	1.16987
../Micrographs_bin4/beta_actin_Au_0001_noDW_bin4.mrc	0.000984543	0.984543
../Micrographs_bin4/beta_actin_Au_0001_noDW_bin4.mrc	0.000799641	0.799641
../Micrographs_bin4/beta_actin_Au_0001_noDW_bin4.mrc	0.000615061	0.615061
../Micrographs_bin4/beta_actin_Au_0001_noDW_bin4.mrc	0.000430687	0.430687
../Micrographs_bin4/beta_actin_Au_0001_noDW_bin4.mrc	0.000246392	0.246392
../Micrographs_bin4/beta_actin_Au_0001_noDW_bin4.mrc	6.20408e-05	0.0620408
../Micrographs_bin4/beta_actin_Au_0001_noDW_bin4.mrc	0.000122505	0.122505
../Micrographs_bin4/beta_actin_Au_0001_noDW_bin4.mrc	0.000307388	0.307388
../Micrographs_bin4/beta_actin_Au_0001_noDW_bin4.mrc	0.000492746	0.492746
../Micrographs_bin4/beta_actin_Au_0001_noDW_bin4.mrc	0.000678715	0.678715
../Micrographs_bin4/beta_actin_Au_0001_noDW_bin4.mrc	0.000865421	0.865421
../Micrographs_bin4/beta_actin_Au_0001_noDW_bin4.mrc	0.00105298	1.05298
../Micrographs_bin4/beta_actin_Au_0001_noDW_bin4.mrc	0.00124149	1.24149
../Micrographs_bin4/beta_actin_Au_0001_noDW_bin4.mrc	0.00143104	1.43104
../Micrographs_bin4/beta_actin_Au_0001_noDW_bin4.mrc	0.00162168	1.62168
../Micrographs_bin4/beta_actin_Au_0001_noDW_bin4.mrc	0.00389352	3.89352
../Micrographs_bin4/beta_actin_Au_0001_noDW_bin4.mrc	0.00361896	3.61896
../Micrographs_bin4/beta_actin_Au_0001_noDW_bin4.mrc	0.00334241	3.34241
../Micrographs_bin4/beta_actin_Au_0001_noDW_bin4.mrc	0.00306448	3.06448
../Micrographs_bin4/beta_actin_Au_0001_noDW_bin4.mrc	0.00278567	2.78567
../Micrographs_bin4/beta_actin_Au_0001_noDW_bin4.mrc	0.00250638	2.50638
../Micrographs_bin4/beta_actin_Au_0001_noDW_bin4.mrc	0.00222691	2.22691
../Micrographs_bin4/beta_actin_Au_0001_noDW_bin4.mrc	0.00194745	1.94745
../Micrographs_bin4/beta_actin_Au_0001_noDW_bin4.mrc	0.00166816	1.66816
../Micrographs_bin4/beta_actin_Au_0001_noDW_bin4.mrc	0.00138909	1.38909
../Micrographs_bin4/beta_actin_Au_0001_noDW_bin4.mrc	0.00111025	1.11025
../Micrographs_bin4/beta_actin_Au_0001_noDW_bin4.mrc	0.000831608	0.831608
../Micrographs_bin4/beta_actin_Au_0001_noDW_bin4.mrc	0.000553078	0.553078
../Micrographs_bin4/beta_actin_Au_0001_noDW_bin4.mrc	0.000274556	0.274556
../Micrographs_bin4/beta_actin_Au_0001_noDW_bin4.mrc	4.0842e-06	0.0040842
../Micrographs_bin4/beta_actin_Au_0001_noDW_bin4.mrc	0.000282978	0.282978
../Micrographs_bin4/beta_actin_Au_0001_noDW_bin4.mrc	0.000562262	0.562262
../Micrographs_bin4/beta_actin_Au_0001_noDW_bin4.mrc	0.000842061	0.842061
../Micrographs_bin4/beta_actin_Au_0001_noDW_bin4.mrc	0.00112248	1.12248
../Micrographs_bin4/beta_actin_Au_0001_noDW_bin4.mrc	0.00140361	1.40361
../Micrographs_bin4/beta_actin_Au_0001_noDW_bin4.mrc	0.00168548	1.68548
../Micrographs_bin4/beta_actin_Au_0001_noDW_bin4.mrc	0.00196808	1.96808
../Micrographs_bin4/beta_actin_Au_0001_noDW_bin4.mrc	0.00225135	2.25135
../Micrographs_bin4/beta_actin_Au_0001_noDW_bin4.mrc	0.00253515	2.53515
../Micrographs_bin4/beta_actin_Au_0001_noDW_bin4.mrc	0.00281926	2.81926
../Micrographs_bin4/beta_actin_Au_0001_noDW_bin4.mrc	0.00310337	3.10337
../Micrographs_bin4/beta_actin_Au_0001_noDW_bin4.mrc	0.00338708	3.38708
../Micrographs_bin4/beta_actin_Au_0002_noDW_bin4.mrc	0.00318553	3.18553
../Micrographs_bin4/beta_actin_Au_0002_noDW_bin4.mrc	0.00276488	2.76488
../Micrographs_bin4/beta_actin_Au_0002_noDW_bin4.mrc	0.0023432	2.3432
../Micrographs_bin4/beta_actin_Au_0002_noDW_bin4.mrc	0.00192097	1.92097
../Micrographs_bin4/beta_actin_Au_0002_noDW_bin4.mrc	0.0014985	1.4985
../Micrographs_bin4/beta_actin_Au_0002_noDW_bin4.mrc	0.0010759	1.0759
../Micrographs_bin4/beta_actin_Au_0002_noDW_bin4.mrc	0.000653211	0.653211
../Micrographs_bin4/beta_actin_Au_0002_noDW_bin4.mrc	0.000230348	0.230348
../Micrographs_bin4/beta_actin_Au_0002_noDW_bin4.mrc	0.000192806	0.192806
../Micrographs_bin4/beta_actin_Au_0002_noDW_bin4.mrc	0.000616393	0.616393
../Micrographs_bin4/beta_actin_Au_0002_noDW_bin4.mrc	0.00104054	1.04054
../Micrographs_bin4/beta_actin_Au_0002_noDW_bin4.mrc	0.00146532	1.46532
../Micrographs_bin4/beta_actin_Au_0002_noDW_bin4.mrc	0.00189073	1.89073
../Micrographs_bin4/beta_actin_Au_0002_noDW_bin4.mrc	0.00231665	2.31665
../Micrographs_bin4/beta_actin_Au_0002_noDW_bin4.mrc	0.00274279	2.74279
../Micrographs_bin4/beta_actin_Au_0002_noDW_bin4.mrc	0.00316868	3.16868
../Micrographs_bin4/beta_actin_Au_0002_noDW_bin4.mrc	0.00314882	3.14882
../Micrographs_bin4/beta_actin_Au_0002_noDW_bin4.mrc	0.00309306	3.09306
../Micrographs_bin4/beta_actin_Au_0002_noDW_bin4.mrc	0.00303686	3.03686
../Micrographs_bin4/beta_actin_Au_0002_noDW_bin4.mrc	0.00298031	2.98031
../Micrographs_bin4/beta_actin_Au_0002_noDW_bin4.mrc	0.00292347	2.92347
../Micrographs_bin4/beta_actin_Au_0002_noDW_bin4.mrc	0.0028664	2.8664
../Micrographs_bin4/beta_actin_Au_0002_noDW_bin4.mrc	0.00280919	2.80919
../Micrographs_bin4/beta_actin_Au_0002_noDW_bin4.mrc	0.00275187	2.75187
../Micrographs_bin4/beta_actin_Au_0002_noDW_bin4.mrc	0.00269451	2.69451
../Micrographs_bin4/beta_actin_Au_0002_noDW_bin4.mrc	0.00263717	2.63717
../Micrographs_bin4/beta_actin_Au_0002_noDW_bin4.mrc	0.00257988	2.57988
../Micrographs_bin4/beta_actin_Au_0002_noDW_bin4.mrc	0.00252269	2.52269
../Micrographs_bin4/beta_actin_Au_0002_noDW_bin4.mrc	0.00246565	2.46565
../Micrographs_bin4/beta_actin_Au_0002_noDW_bin4.mrc	0.00240878	2.40878
../Micrographs_bin4/beta_actin_Au_0002_noDW_bin4.mrc	0.00235212	2.35212
../Micrographs_bin4/beta_actin_Au_0002_noDW_bin4.mrc	0.0022957	2.2957
../Micrographs_bin4/beta_actin_Au_0002_noDW_bin4.mrc	0.00223954	2.23954
../Micrographs_bin4/beta_actin_Au_0002_noDW_bin4.mrc	0.00218367	2.18367
../Micrographs_bin4/beta_actin_Au_0002_noDW_bin4.mrc	0.0021281	2.1281
../Micrographs_bin4/beta_actin_Au_0002_noDW_bin4.mrc	0.00207285	2.07285
../Micrographs_bin4/beta_actin_Au_0002_noDW_bin4.mrc	0.00183971	1.83971
../Micrographs_bin4/beta_actin_Au_0002_noDW_bin4.mrc	0.00151184	1.51184
../Micrographs_bin4/beta_actin_Au_0002_noDW_bin4.mrc	0.00118489	1.18489
../Micrographs_bin4/beta_actin_Au_0002_noDW_bin4.mrc	0.00085869	0.85869
../Micrographs_bin4/beta_actin_Au_0002_noDW_bin4.mrc	0.000533005	0.533005
../Micrographs_bin4/beta_actin_Au_0002_noDW_bin4.mrc	0.000207565	0.207565
../Micrographs_bin4/beta_actin_Au_0002_noDW_bin4.mrc	0.000117926	0.117926
../Micrographs_bin4/beta_actin_Au_0002_noDW_bin4.mrc	0.000443775	0.443775
../Micrographs_bin4/beta_actin_Au_0002_noDW_bin4.mrc	0.000770282	0.770282
../Micrographs_bin4/beta_actin_Au_0002_noDW_bin4.mrc	0.00109773	1.09773
../Micrographs_bin4/beta_actin_Au_0002_noDW_bin4.mrc	0.00142637	1.42637
../Micrographs_bin4/beta_actin_Au_0002_noDW_bin4.mrc	0.00175638	1.75638
../Micrographs_bin4/beta_actin_Au_0002_noDW_bin4.mrc	0.00208791	2.08791
../Micrographs_bin4/beta_actin_Au_0002_noDW_bin4.mrc	0.00242099	2.42099
../Micrographs_bin4/beta_actin_Au_0002_noDW_bin4.mrc	0.00275556	2.75556
../Micrographs_bin4/beta_actin_Au_0002_noDW_bin4.mrc	0.00309144	3.09144
../Micrographs_bin4/beta_actin_Au_0002_noDW_bin4.mrc	0.00342831	3.42831
../Micrographs_bin4/beta_actin_Au_0002_noDW_bin4.mrc	0.00376569	3.76569
../Micrographs_bin4/beta_actin_Au_0002_noDW_bin4.mrc	0.00410294	4.10294
../Micrographs_bin4/beta_actin_Au_0002_noDW_bin4.mrc	0.00442516	4.42516
../Micrographs_bin4/beta_actin_Au_0002_noDW_bin4.mrc	0.00416767	4.16767
../Micrographs_bin4/beta_actin_Au_0002_noDW_bin4.mrc	0.00390764	3.90764
../Micrographs_bin4/beta_actin_Au_0002_noDW_bin4.mrc	0.00364585	3.64585
../Micrographs_bin4/beta_actin_Au_0002_noDW_bin4.mrc	0.00338299	3.38299
../Micrographs_bin4/beta_actin_Au_0002_noDW_bin4.mrc	0.00311961	3.11961
../Micrographs_bin4/beta_actin_Au_0002_noDW_bin4.mrc	0.00285618	2.85618
../Micrographs_bin4/beta_actin_Au_0002_noDW_bin4.mrc	0.00259305	2.59305
../Micrographs_bin4/beta_actin_Au_0002_noDW_bin4.mrc	0.0023305	2.3305
../Micrographs_bin4/beta_actin_Au_0002_noDW_bin4.mrc	0.00206873	2.06873
../Micrographs_bin4/beta_actin_Au_0002_noDW_bin4.mrc	0.00180785	1.80785
../Micrographs_bin4/beta_actin_Au_0002_noDW_bin4.mrc	0.00154792	1.54792
../Micrographs_bin4/beta_actin_Au_0002_noDW_bin4.mrc	0.00128895	1.28895
../Micrographs_bin4/beta_actin_Au_0002_noDW_bin4.mrc	0.00103089	1.03089
../Micrographs_bin4/beta_actin_Au_0002_noDW_bin4.mrc	0.000773659	0.773659
../Micrographs_bin4/beta_actin_Au_0002_noDW_bin4.mrc	0.000517151	0.517151
../Micrographs_bin4/beta_actin_Au_0002_noDW_bin4.mrc	0.00392684	3.92684
../Micrographs_bin4/beta_actin_Au_0002_noDW_bin4.mrc	0.00383142	3.83142
../Micrographs_bin4/beta_actin_Au_0002_noDW_bin4.mrc	0.00373236	3.73236
../Micrographs_bin4/beta_actin_Au_0002_noDW_bin4.mrc	0.00362996	3.62996
../Micrographs_bin4/beta_actin_Au_0002_noDW_bin4.mrc	0.00352456	3.52456
../Micrographs_bin4/beta_actin_Au_0002_noDW_bin4.mrc	0.00341643	3.41643
../Micrographs_bin4/beta_actin_Au_0002_noDW_bin4.mrc	0.00330588	3.30588
../Micrographs_bin4/beta_actin_Au_0002_noDW_bin4.mrc	0.00319317	3.19317
../Micrographs_bin4/beta_actin_Au_0002_noDW_bin4.mrc	0.00307855	3.07855
../Micrographs_bin4/beta_actin_Au_0002_noDW_bin4.mrc	0.00296228	2.96228
../Micrographs_bin4/beta_actin_Au_0002_noDW_bin4.mrc	0.00284456	2.84456
../Micrographs_bin4/beta_actin_Au_0002_noDW_bin4.mrc	0.0027256	2.7256
../Micrographs_bin4/beta_actin_Au_0002_noDW_bin4.mrc	0.00260558	2.60558
../Micrographs_bin4/beta_actin_Au_0002_noDW_bin4.mrc	0.00248469	2.48469
../Micrographs_bin4/beta_actin_Au_0002_noDW_bin4.mrc	0.00236306	2.36306
../Micrographs_bin4/beta_actin_Au_0002_noDW_bin4.mrc	0.00224082	2.24082
../Micrographs_bin4/beta_actin_Au_0002_noDW_bin4.mrc	0.0021181	2.1181
../Micrographs_bin4/beta_actin_Au_0002_noDW_bin4.mrc	0.00199499	1.99499
../Micrographs_bin4/beta_actin_Au_0002_noDW_bin4.mrc	0.00186096	1.86096
../Micrographs_bin4/beta_actin_Au_0002_noDW_bin4.mrc	0.00163345	1.63345
../Micrographs_bin4/beta_actin_Au_0002_noDW_bin4.mrc	0.00140548	1.40548
../Micrographs_bin4/beta_actin_Au_0002_noDW_bin4.mrc	0.00117718	1.17718
../Micrographs_bin4/beta_actin_Au_0002_noDW_bin4.mrc	0.000948606	0.948606
../Micrographs_bin4/beta_actin_Au_0002_noDW_bin4.mrc	0.000719812	0.719812
../Micrographs_bin4/beta_actin_Au_0002_noDW_bin4.mrc	0.000490815	0.490815
../Micrographs_bin4/beta_actin_Au_0002_noDW_bin4.mrc	0.000261617	0.261617
../Micrographs_bin4/beta_actin_Au_0002_noDW_bin4.mrc	3.22057e-05	0.0322057
../Micrographs_bin4/beta_actin_Au_0002_noDW_bin4.mrc	0.000197436	0.197436
../Micrographs_bin4/beta_actin_Au_0002_noDW_bin4.mrc	0.000427327	0.427327
../Micrographs_bin4/beta_actin_Au_0002_noDW_bin4.mrc	0.000657482	0.657482
../Micrographs_bin4/beta_actin_Au_0002_noDW_bin4.mrc	0.000887904	0.887904
../Micrographs_bin4/beta_actin_Au_0002_noDW_bin4.mrc	0.00111858	1.11858
../Micrographs_bin4/beta_actin_Au_0002_noDW_bin4.mrc	0.00134947	1.34947
../Micrographs_bin4/beta_actin_Au_0002_noDW_bin4.mrc	0.00158051	1.58051
../Micrographs_bin4/beta_actin_Au_0002_noDW_bin4.mrc	0.00181159	1.81159
../Micrographs_bin4/beta_actin_Au_0002_noDW_bin4.mrc	0.00204258	2.04258
../Micrographs_bin4/beta_actin_Au_0002_noDW_bin4.mrc	0.00227329	2.27329
../Micrographs_bin4/beta_actin_Au_0002_noDW_bin4.mrc	0.00250346	2.50346
../Micrographs_bin4/beta_actin_Au_0002_noDW_bin4.mrc	0.00273281	2.73281
../Micrographs_bin4/beta_actin_Au_0002_noDW_bin4.mrc	0.00296096	2.96096
../Micrographs_bin4/beta_actin_Au_0002_noDW_bin4.mrc	0.00318748	3.18748
../Micrographs_bin4/beta_actin_Au_0002_noDW_bin4.mrc	0.00320377	3.20377
../Micrographs_bin4/beta_actin_Au_0002_noDW_bin4.mrc	0.00300256	3.00256
../Micrographs_bin4/beta_actin_Au_0002_noDW_bin4.mrc	0.00280146	2.80146
../Micrographs_bin4/beta_actin_Au_0002_noDW_bin4.mrc	0.00260073	2.60073
../Micrographs_bin4/beta_actin_Au_0002_noDW_bin4.mrc	0.00240059	2.40059
../Micrographs_bin4/beta_actin_Au_0002_noDW_bin4.mrc	0.0022012	2.2012
../Micrographs_bin4/beta_actin_Au_0002_noDW_bin4.mrc	0.00200267	2.00267
../Micrographs_bin4/beta_actin_Au_0002_noDW_bin4.mrc	0.00180507	1.80507
../Micrographs_bin4/beta_actin_Au_0002_noDW_bin4.mrc	0.00160844	1.60844
../Micrographs_bin4/beta_actin_Au_0002_noDW_bin4.mrc	0.00141277	1.41277
../Micrographs_bin4/beta_actin_Au_0002_noDW_bin4.mrc	0.00121804	1.21804
../Micrographs_bin4/beta_actin_Au_0002_noDW_bin4.mrc	0.00102419	1.02419
../Micrographs_bin4/beta_actin_Au_0002_noDW_bin4.mrc	0.00083113	0.83113
../Micrographs_bin4/beta_actin_Au_0002_noDW_bin4.mrc	0.000638777	0.638777
../Micrographs_bin4/beta_actin_Au_0002_noDW_bin4.mrc	0.000447018	0.447018
../Micrographs_bin4/beta_actin_Au_0002_noDW_bin4.mrc	0.00025573	0.25573
../Micrographs_bin4/beta_actin_Au_0002_noDW_bin4.mrc	6.47852e-05	0.0647852
../Micrographs_bin4/beta_actin_Au_0002_noDW_bin4.mrc	0.000125949	0.125949
../Micrographs_bin4/beta_actin_Au_0002_noDW_bin4.mrc	0.000316606	0.316606
../Micrographs_bin4/beta_actin_Au_0002_noDW_bin4.mrc	0.000507318	0.507318
../Micrographs_bin4/beta_actin_Au_0002_noDW_bin4.mrc	0.000698209	0.698209
../Micrographs_bin4/beta_actin_Au_0002_noDW_bin4.mrc	0.000889395	0.889395
../Micrographs_bin4/beta_actin_Au_0002_noDW_bin4.mrc	0.00108098	1.08098
../Micrographs_bin4/beta_actin_Au_0002_noDW_bin4.mrc	0.00127305	1.27305
../Micrographs_bin4/beta_actin_Au_0002_noDW_bin4.mrc	0.00125922	1.25922
../Micrographs_bin4/beta_actin_Au_0002_noDW_bin4.mrc	0.00117082	1.17082
../Micrographs_bin4/beta_actin_Au_0002_noDW_bin4.mrc	0.0010822	1.0822
../Micrographs_bin4/beta_actin_Au_0002_noDW_bin4.mrc	0.000993389	0.993389
../Micrographs_bin4/beta_actin_Au_0002_noDW_bin4.mrc	0.000904414	0.904414
../Micrographs_bin4/beta_actin_Au_0002_noDW_bin4.mrc	0.0008153	0.8153
../Micrographs_bin4/beta_actin_Au_0002_noDW_bin4.mrc	0.000726068	0.726068
../Micrographs_bin4/beta_actin_Au_0002_noDW_bin4.mrc	0.000636734	0.636734
../Micrographs_bin4/beta_actin_Au_0002_noDW_bin4.mrc	0.000547315	0.547315
../Micrographs_bin4/beta_actin_Au_0002_noDW_bin4.mrc	0.000457821	0.457821
../Micrographs_bin4/beta_actin_Au_0002_noDW_bin4.mrc	0.000368263	0.368263
../Micrographs_bin4/beta_actin_Au_0002_noDW_bin4.mrc	0.000278648	0.278648
../Micrographs_bin4/beta_actin_Au_0002_noDW_bin4.mrc	0.000188984	0.188984
../Micrographs_bin4/beta_actin_Au_0002_noDW_bin4.mrc	9.92752e-05	0.0992752
../Micrographs_bin4/beta_actin_Au_0002_noDW_bin4.mrc	9.5271e-06	0.0095271
../Micrographs_bin4/beta_actin_Au_0002_noDW_bin4.mrc	8.02561e-05	0.0802561
../Micrographs_bin4/beta_actin_Au_0002_noDW_bin4.mrc	0.00017007	0.17007
../Micrographs_bin4/beta_actin_Au_0002_noDW_bin4.mrc	0.00025991	0.25991
../Micrographs_bin4/beta_actin_Au_0002_noDW_bin4.mrc	0.00137008	1.37008
../Micrographs_bin4/beta_actin_Au_0002_noDW_bin4.mrc	0.00142136	1.42136
../Micrographs_bin4/beta_actin_Au_0002_noDW_bin4.mrc	0.0014728	1.4728
../Micrographs_bin4/beta_actin_Au_0002_noDW_bin4.mrc	0.00152445	1.52445
../Micrographs_bin4/beta_actin_Au_0002_noDW_bin4.mrc	0.00157636	1.57636
../Micrographs_bin4/beta_actin_Au_0002_noDW_bin4.mrc	0.00162858	1.62858
../Micrographs_bin4/beta_actin_Au_0002_noDW_bin4.mrc	0.00168117	1.68117
../Micrographs_bin4/beta_actin_Au_0002_noDW_bin4.mrc	0.00173417	1.73417
../Micrographs_bin4/beta_actin_Au_0002_noDW_bin4.mrc	0.00178761	1.78761
../Micrographs_bin4/beta_actin_Au_0002_noDW_bin4.mrc	0.00184155	1.84155
../Micrographs_bin4/beta_actin_Au_0002_noDW_bin4.mrc	0.00189601	1.89601
../Micrographs_bin4/beta_actin_Au_0002_noDW_bin4.mrc	0.00195104	1.95104
../Micrographs_bin4/beta_actin_Au_0002_noDW_bin4.mrc	0.00200664	2.00664
../Micrographs_bin4/beta_actin_Au_0002_noDW_bin4.mrc	0.00206287	2.06287
../Micrographs_bin4/beta_actin_Au_0002_noDW_bin4.mrc	0.00211973	2.11973
../Micrographs_bin4/beta_actin_Au_0002_noDW_bin4.mrc	0.00217724	2.17724
../Micrographs_bin4/beta_actin_Au_0002_noDW_bin4.mrc	0.00223543	2.23543
../Micrographs_bin4/beta_actin_Au_0002_noDW_bin4.mrc	0.0022943	2.2943
../Micrographs_bin4/beta_actin_Au_0002_noDW_bin4.mrc	0.00235386	2.35386
../Micrographs_bin4/beta_actin_Au_0002_noDW_bin4.mrc	0.0024141	2.4141
../Micrographs_bin4/beta_actin_Au_0002_noDW_bin4.mrc	0.00247504	2.47504
../Micrographs_bin4/beta_actin_Au_0002_noDW_bin4.mrc	0.00253666	2.53666
../Micrographs_bin4/beta_actin_Au_0002_noDW_bin4.mrc	0.00259894	2.59894
../Micrographs_bin4/beta_actin_Au_0002_noDW_bin4.mrc	0.00266187	2.66187
../Micrographs_bin4/beta_actin_Au_0002_noDW_bin4.mrc	0.00272543	2.72543
../Micrographs_bin4/beta_actin_Au_0002_noDW_bin4.mrc	0.00278958	2.78958
../Micrographs_bin4/beta_actin_Au_0002_noDW_bin4.mrc	0.00285429	2.85429
../Micrographs_bin4/beta_actin_Au_0002_noDW_bin4.mrc	0.000320984	0.320984
../Micrographs_bin4/beta_actin_Au_0002_noDW_bin4.mrc	0.000203116	0.203116
../Micrographs_bin4/beta_actin_Au_0002_noDW_bin4.mrc	8.8082e-05	0.088082
../Micrographs_bin4/beta_actin_Au_0002_noDW_bin4.mrc	2.46791e-05	0.0246791
../Micrographs_bin4/beta_actin_Au_0002_noDW_bin4.mrc	0.000135701	0.135701
../Micrographs_bin4/beta_actin_Au_0002_noDW_bin4.mrc	0.000245495	0.245495
../Micrographs_bin4/beta_actin_Au_0002_noDW_bin4.mrc	0.000354554	0.354554
../Micrographs_bin4/beta_actin_Au_0002_noDW_bin4.mrc	0.000463357	0.463357
../Micrographs_bin4/beta_actin_Au_0002_noDW_bin4.mrc	0.000572376	0.572376
../Micrographs_bin4/beta_actin_Au_0002_noDW_bin4.mrc	0.000682073	0.682073
../Micrographs_bin4/beta_actin_Au_0002_noDW_bin4.mrc	0.000792912	0.792912
../Micrographs_bin4/beta_actin_Au_0002_noDW_bin4.mrc	0.000905354	0.905354
../Micrographs_bin4/beta_actin_Au_0002_noDW_bin4.mrc	0.00101987	1.01987
../Micrographs_bin4/beta_actin_Au_0002_noDW_bin4.mrc	0.00113693	1.13693
../Micrographs_bin4/beta_actin_Au_0002_noDW_bin4.mrc	0.00125703	1.25703
../Micrographs_bin4/beta_actin_Au_0002_noDW_bin4.mrc	0.00138066	1.38066
../Micrographs_bin4/beta_actin_Au_0002_noDW_bin4.mrc	0.00133463	1.33463
../Micrographs_bin4/beta_actin_Au_0002_noDW_bin4.mrc	0.00117792	1.17792
../Micrographs_bin4/beta_actin_Au_0002_noDW_bin4.mrc	0.00101846	1.01846
../Micrographs_bin4/beta_actin_Au_0002_noDW_bin4.mrc	0.000856508	0.856508
../Micrographs_bin4/beta_actin_Au_0002_noDW_bin4.mrc	0.00069231	0.69231
../Micrographs_bin4/beta_actin_Au_0002_noDW_bin4.mrc	0.000526103	0.526103
../Micrographs_bin4/beta_actin_Au_0002_noDW_bin4.mrc	0.00035812	0.35812
../Micrographs_bin4/beta_actin_Au_0002_noDW_bin4.mrc	0.000188592	0.188592
../Micrographs_bin4/beta_actin_Au_0002_noDW_bin4.mrc	1.77494e-05	0.0177494
../Micrographs_bin4/beta_actin_Au_0002_noDW_bin4.mrc	0.000154174	0.154174
../Micrographs_bin4/beta_actin_Au_0002_noDW_bin4.mrc	0.000326942	0.326942
../Micrographs_bin4/beta_actin_Au_0002_noDW_bin4.mrc	0.000500312	0.500312
../Micrographs_bin4/beta_actin_Au_0002_noDW_bin4.mrc	0.000674033	0.674033
../Micrographs_bin4/beta_actin_Au_0002_noDW_bin4.mrc	0.000847843	0.847843
../Micrographs_bin4/beta_actin_Au_0002_noDW_bin4.mrc	0.00102147	1.02147
../Micrographs_bin4/beta_actin_Au_0002_noDW_bin4.mrc	0.00119461	1.19461
../Micrographs_bin4/beta_actin_Au_0002_noDW_bin4.mrc	0.00136697	1.36697
../Micrographs_bin4/beta_actin_Au_0002_noDW_bin4.mrc	0.00153823	1.53823
../Micrographs_bin4/beta_actin_Au_0002_noDW_bin4.mrc	0.00170802	1.70802
../Micrographs_bin4/beta_actin_Au_0002_noDW_bin4.mrc	0.00187599	1.87599
../Micrographs_bin4/beta_actin_Au_0002_noDW_bin4.mrc	0.00204175	2.04175
../Micrographs_bin4/beta_actin_Au_0002_noDW_bin4.mrc	0.00208049	2.08049
../Micrographs_bin4/beta_actin_Au_0002_noDW_bin4.mrc	0.00200084	2.00084
../Micrographs_bin4/beta_actin_Au_0002_noDW_bin4.mrc	0.00192173	1.92173
../Micrographs_bin4/beta_actin_Au_0002_noDW_bin4.mrc	0.0018432	1.8432
../Micrographs_bin4/beta_actin_Au_0002_noDW_bin4.mrc	0.00176524	1.76524
../Micrographs_bin4/beta_actin_Au_0002_noDW_bin4.mrc	0.0016879	1.6879
../Micrographs_bin4/beta_actin_Au_0002_noDW_bin4.mrc	0.00161116	1.61116
../Micrographs_bin4/beta_actin_Au_0002_noDW_bin4.mrc	0.00153503	1.53503
../Micrographs_bin4/beta_actin_Au_0002_noDW_bin4.mrc	0.00145951	1.45951
../Micrographs_bin4/beta_actin_Au_0002_noDW_bin4.mrc	0.00138459	1.38459
../Micrographs_bin4/beta_actin_Au_0002_noDW_bin4.mrc	0.00131026	1.31026
../Micrographs_bin4/beta_actin_Au_0002_noDW_bin4.mrc	0.00123651	1.23651
../Micrographs_bin4/beta_actin_Au_0002_noDW_bin4.mrc	0.0011633	1.1633
../Micrographs_bin4/beta_actin_Au_0002_noDW_bin4.mrc	0.00109063	1.09063
../Micrographs_bin4/beta_actin_Au_0002_noDW_bin4.mrc	0.00101846	1.01846
../Micrographs_bin4/beta_actin_Au_0002_noDW_bin4.mrc	0.000946772	0.946772
../Micrographs_bin4/beta_actin_Au_0002_noDW_bin4.mrc	0.000875523	0.875523
../Micrographs_bin4/beta_actin_Au_0002_noDW_bin4.mrc	0.000804683	0.804683
../Micrographs_bin4/beta_actin_Au_0002_noDW_bin4.mrc	0.000734216	0.734216
../Micrographs_bin4/beta_actin_Au_0002_noDW_bin4.mrc	0.000664084	0.664084
../Micrographs_bin4/beta_actin_Au_0002_noDW_bin4.mrc	0.000594246	0.594246
../Micrographs_bin4/beta_actin_Au_0002_noDW_bin4.mrc	0.000524661	0.524661
../Micrographs_bin4/beta_actin_Au_0002_noDW_bin4.mrc	0.000455286	0.455286
../Micrographs_bin4/beta_actin_Au_0002_noDW_bin4.mrc	0.000386078	0.386078
../Micrographs_bin4/beta_actin_Au_0002_noDW_bin4.mrc	0.000316989	0.316989
../Micrographs_bin4/beta_actin_Au_0002_noDW_bin4.mrc	0.000247974	0.247974
../Micrographs_bin4/beta_actin_Au_0002_noDW_bin4.mrc	0.000178986	0.178986
../Micrographs_bin4/beta_actin_Au_0002_noDW_bin4.mrc	0.000109976	0.109976
../Micrographs_bin4/beta_actin_Au_0002_noDW_bin4.mrc	4.08966e-05	0.0408966
../Micrographs_bin4/beta_actin_Au_0002_noDW_bin4.mrc	2.83023e-05	0.0283023
../Micrographs_bin4/beta_actin_Au_0002_noDW_bin4.mrc	9.76699e-05	0.0976699
../Micrographs_bin4/beta_actin_Au_0002_noDW_bin4.mrc	0.000167256	0.167256
../Micrographs_bin4/beta_actin_Au_0002_noDW_bin4.mrc	0.00023711	0.23711
../Micrographs_bin4/beta_actin_Au_0002_noDW_bin4.mrc	0.000307283	0.307283
../Micrographs_bin4/beta_actin_Au_0002_noDW_bin4.mrc	0.000377823	0.377823
../Micrographs_bin4/beta_actin_Au_0002_noDW_bin4.mrc	0.000448781	0.448781
../Micrographs_bin4/beta_actin_Au_0002_noDW_bin4.mrc	0.000520204	0.520204
../Micrographs_bin4/beta_actin_Au_0002_noDW_bin4.mrc	0.000183863	0.183863
../Micrographs_bin4/beta_actin_Au_0002_noDW_bin4.mrc	0.000277732	0.277732
../Micrographs_bin4/beta_actin_Au_0002_noDW_bin4.mrc	0.000373106	0.373106
../Micrographs_bin4/beta_actin_Au_0002_noDW_bin4.mrc	0.00046965	0.46965
../Micrographs_bin4/beta_actin_Au_0002_noDW_bin4.mrc	0.000567008	0.567008
../Micrographs_bin4/beta_actin_Au_0002_noDW_bin4.mrc	0.000664813	0.664813
../Micrographs_bin4/beta_actin_Au_0002_noDW_bin4.mrc	0.000762683	0.762683
../Micrographs_bin4/beta_actin_Au_0002_noDW_bin4.mrc	0.000860225	0.860225
../Micrographs_bin4/beta_actin_Au_0002_noDW_bin4.mrc	0.000957043	0.957043
../Micrographs_bin4/beta_actin_Au_0002_noDW_bin4.mrc	0.00105273	1.05273
../Micrographs_bin4/beta_actin_Au_0002_noDW_bin4.mrc	0.00114689	1.14689
../Micrographs_bin4/beta_actin_Au_0002_noDW_bin4.mrc	0.00123912	1.23912
../Micrographs_bin4/beta_actin_Au_0002_noDW_bin4.mrc	0.00132902	1.32902
../Micrographs_bin4/beta_actin_Au_0002_noDW_bin4.mrc	0.00109578	1.09578
../Micrographs_bin4/beta_actin_Au_0002_noDW_bin4.mrc	0.000851955	0.851955
../Micrographs_bin4/beta_actin_Au_0002_noDW_bin4.mrc	0.000608721	0.608721
../Micrographs_bin4/beta_actin_Au_0002_noDW_bin4.mrc	0.000366499	0.366499
../Micrographs_bin4/beta_actin_Au_0002_noDW_bin4.mrc	0.000125691	0.125691
../Micrographs_bin4/beta_actin_Au_0002_noDW_bin4.mrc	0.000113321	0.113321
../Micrographs_bin4/beta_actin_Au_0002_noDW_bin4.mrc	0.000350167	0.350167
../Micrographs_bin4/beta_actin_Au_0002_noDW_bin4.mrc	0.000584481	0.584481
../Micrographs_bin4/beta_actin_Au_0002_noDW_bin4.mrc	0.0008159	0.8159
../Micrographs_bin4/beta_actin_Au_0002_noDW_bin4.mrc	0.00104405	1.04405
../Micrographs_bin4/beta_actin_Au_0002_noDW_bin4.mrc	0.00126857	1.26857
../Micrographs_bin4/beta_actin_Au_0002_noDW_bin4.mrc	0.00148904	1.48904
../Micrographs_bin4/beta_actin_Au_0002_noDW_bin4.mrc	7.22631e-05	0.0722631
../Micrographs_bin4/beta_actin_Au_0002_noDW_bin4.mrc	4.01902e-05	0.0401902
../Micrographs_bin4/beta_actin_Au_0002_noDW_bin4.mrc	8.05769e-06	0.00805769
../Micrographs_bin4/beta_actin_Au_0002_noDW_bin4.mrc	2.41213e-05	0.0241213
../Micrographs_bin4/beta_actin_Au_0002_noDW_bin4.mrc	5.63335e-05	0.0563335
../Micrographs_bin4/beta_actin_Au_0002_noDW_bin4.mrc	8.85654e-05	0.0885654
../Micrographs_bin4/beta_actin_Au_0002_noDW_bin4.mrc	0.000120804	0.120804
../Micrographs_bin4/beta_actin_Au_0002_noDW_bin4.mrc	0.000153035	0.153035
../Micrographs_bin4/beta_actin_Au_0002_noDW_bin4.mrc	0.000185245	0.185245
../Micrographs_bin4/beta_actin_Au_0002_noDW_bin4.mrc	0.000217421	0.217421
../Micrographs_bin4/beta_actin_Au_0002_noDW_bin4.mrc	0.000249549	0.249549
../Micrographs_bin4/beta_actin_Au_0002_noDW_bin4.mrc	0.000281615	0.281615
../Micrographs_bin4/beta_actin_Au_0002_noDW_bin4.mrc	0.000313605	0.313605
../Micrographs_bin4/beta_actin_Au_0002_noDW_bin4.mrc	0.000345505	0.345505
../Micrographs_bin4/beta_actin_Au_0002_noDW_bin4.mrc	0.0003773	0.3773
../Micrographs_bin4/beta_actin_Au_0002_noDW_bin4.mrc	0.000408977	0.408977
../Micrographs_bin4/beta_actin_Au_0002_noDW_bin4.mrc	0.000440522	0.440522
../Micrographs_bin4/beta_actin_Au_0002_noDW_bin4.mrc	0.000471919	0.471919
../Micrographs_bin4/beta_actin_Au_0002_noDW_bin4.mrc	0.000503153	0.503153
../Micrographs_bin4/beta_actin_Au_0002_noDW_bin4.mrc	0.000534211	0.534211
../Micrographs_bin4/beta_actin_Au_0002_noDW_bin4.mrc	0.000565077	0.565077
../Micrographs_bin4/beta_actin_Au_0002_noDW_bin4.mrc	0.000595737	0.595737
../Micrographs_bin4/beta_actin_Au_0002_noDW_bin4.mrc	0.000626174	0.626174
../Micrographs_bin4/beta_actin_Au_0002_noDW_bin4.mrc	0.000656374	0.656374
../Micrographs_bin4/beta_actin_Au_0002_noDW_bin4.mrc	0.000686321	0.686321
../Micrographs_bin4/beta_actin_Au_0002_noDW_bin4.mrc	0.000716001	0.716001
../Micrographs_bin4/beta_actin_Au_0002_noDW_bin4.mrc	0.000745396	0.745396
../Micrographs_bin4/beta_actin_Au_0002_noDW_bin4.mrc	0.000774493	0.774493
../Micrographs_bin4/beta_actin_Au_0002_noDW_bin4.mrc	0.000803274	0.803274
../Micrographs_bin4/beta_actin_Au_0002_noDW_bin4.mrc	0.000831725	0.831725
../Micrographs_bin4/beta_actin_Au_0002_noDW_bin4.mrc	0.000859828	0.859828
../Micrographs_bin4/beta_actin_Au_0002_noDW_bin4.mrc	0.000887569	0.887569
../Micrographs_bin4/beta_actin_Au_0002_noDW_bin4.mrc	0.000914932	0.914932
../Micrographs_bin4/beta_actin_Au_0003_noDW_bin4.mrc	0.000113542	0.113542
../Micrographs_bin4/beta_actin_Au_0003_noDW_bin4.mrc	0.000161428	0.161428
../Micrographs_bin4/beta_actin_Au_0003_noDW_bin4.mrc	0.000209301	0.209301
../Micrographs_bin4/beta_actin_Au_0003_noDW_bin4.mrc	0.000257168	0.257168
../Micrographs_bin4/beta_actin_Au_0003_noDW_bin4.mrc	0.000305032	0.305032
../Micrographs_bin4/beta_actin_Au_0003_noDW_bin4.mrc	0.000352899	0.352899
../Micrographs_bin4/beta_actin_Au_0003_noDW_bin4.mrc	0.000400774	0.400774
../Micrographs_bin4/beta_actin_Au_0003_noDW_bin4.mrc	0.000448659	0.448659
../Micrographs_bin4/beta_actin_Au_0003_noDW_bin4.mrc	0.00049656	0.49656
../Micrographs_bin4/beta_actin_Au_0003_noDW_bin4.mrc	0.000544478	0.544478
../Micrographs_bin4/beta_actin_Au_0003_noDW_bin4.mrc	0.000592418	0.592418
../Micrographs_bin4/beta_actin_Au_0003_noDW_bin4.mrc	0.000640381	0.640381
../Micrographs_bin4/beta_actin_Au_0003_noDW_bin4.mrc	0.00068837	0.68837
../Micrographs_bin4/beta_actin_Au_0003_noDW_bin4.mrc	0.000736384	0.736384
../Micrographs_bin4/beta_actin_Au_0003_noDW_bin4.mrc	0.000784425	0.784425
../Micrographs_bin4/beta_actin_Au_0003_noDW_bin4.mrc	0.000832491	0.832491
../Micrographs_bin4/beta_actin_Au_0003_noDW_bin4.mrc	0.000880583	0.880583
../Micrographs_bin4/beta_actin_Au_0003_noDW_bin4.mrc	0.000928697	0.928697
../Micrographs_bin4/beta_actin_Au_0003_noDW_bin4.mrc	0.000976831	0.976831
../Micrographs_bin4/beta_actin_Au_0003_noDW_bin4.mrc	0.00102498	1.02498
../Micrographs_bin4/beta_actin_Au_0003_noDW_bin4.mrc	0.00107314	1.07314
../Micrographs_bin4/beta_actin_Au_0003_noDW_bin4.mrc	0.00112131	1.12131
../Micrographs_bin4/beta_actin_Au_0003_noDW_bin4.mrc	0.00116947	1.16947
../Micrographs_bin4/beta_actin_Au_0003_noDW_bin4.mrc	0.00121763	1.21763
../Micrographs_bin4/beta_actin_Au_0003_noDW_bin4.mrc	0.00126577	1.26577
../Micrographs_bin4/beta_actin_Au_0003_noDW_bin4.mrc	0.00131387	1.31387
../Micrographs_bin4/beta_actin_Au_0003_noDW_bin4.mrc	0.00136194	1.36194
../Micrographs_bin4/beta_actin_Au_0003_noDW_bin4.mrc	0.00140995	1.40995
../Micrographs_bin4/beta_actin_Au_0003_noDW_bin4.mrc	0.0014579	1.4579
../Micrographs_bin4/beta_actin_Au_0003_noDW_bin4.mrc	0.00150576	1.50576
../Micrographs_bin4/beta_actin_Au_0003_noDW_bin4.mrc	0.00155352	1.55352
../Micrographs_bin4/beta_actin_Au_0003_noDW_bin4.mrc	0.00160116	1.60116
../Micrographs_bin4/beta_actin_Au_0003_noDW_bin4.mrc	0.00164865	1.64865
../Micrographs_bin4/beta_actin_Au_0003_noDW_bin4.mrc	0.00169599	1.69599
../Micrographs_bin4/beta_actin_Au_0003_noDW_bin4.mrc	0.00174314	1.74314
../Micrographs_bin4/beta_actin_Au_0003_noDW_bin4.mrc	0.00179008	1.79008
../Micrographs_bin4/beta_actin_Au_0003_noDW_bin4.mrc	0.00183679	1.83679
../Micrographs_bin4/beta_actin_Au_0003_noDW_bin4.mrc	0.00188323	1.88323
../Micrographs_bin4/beta_actin_Au_0003_noDW_bin4.mrc	0.00192937	1.92937
../Micrographs_bin4/beta_actin_Au_0003_noDW_bin4.mrc	0.00197519	1.97519
../Micrographs_bin4/beta_actin_Au_0003_noDW_bin4.mrc	0.00202066	2.02066
../Micrographs_bin4/beta_actin_Au_0003_noDW_bin4.mrc	0.00206573	2.06573
../Micrographs_bin4/beta_actin_Au_0003_noDW_bin4.mrc	0.00211037	2.11037
../Micrographs_bin4/beta_actin_Au_0003_noDW_bin4.mrc	0.00215455	2.15455
../Micrographs_bin4/beta_actin_Au_0003_noDW_bin4.mrc	0.00219823	2.19823
../Micrographs_bin4/beta_actin_Au_0003_noDW_bin4.mrc	0.00224136	2.24136
../Micrographs_bin4/beta_actin_Au_0003_noDW_bin4.mrc	0.00477976	4.77976
../Micrographs_bin4/beta_actin_Au_0003_noDW_bin4.mrc	0.00452139	4.52139
../Micrographs_bin4/beta_actin_Au_0003_noDW_bin4.mrc	0.00426568	4.26568
../Micrographs_bin4/beta_actin_Au_0003_noDW_bin4.mrc	0.00401306	4.01306
../Micrographs_bin4/beta_actin_Au_0003_noDW_bin4.mrc	0.00376387	3.76387
../Micrographs_bin4/beta_actin_Au_0003_noDW_bin4.mrc	0.00351836	3.51836
../Micrographs_bin4/beta_actin_Au_0003_noDW_bin4.mrc	0.00327666	3.27666
../Micrographs_bin4/beta_actin_Au_0003_noDW_bin4.mrc	0.00303888	3.03888
../Micrographs_bin4/beta_actin_Au_0003_noDW_bin4.mrc	0.00280502	2.80502
../Micrographs_bin4/beta_actin_Au_0003_noDW_bin4.mrc	0.00257504	2.57504
../Micrographs_bin4/beta_actin_Au_0003_noDW_bin4.mrc	0.00234884	2.34884
../Micrographs_bin4/beta_actin_Au_0003_noDW_bin4.mrc	0.0021263	2.1263
../Micrographs_bin4/beta_actin_Au_0003_noDW_bin4.mrc	0.00190723	1.90723
../Micrographs_bin4/beta_actin_Au_0003_noDW_bin4.mrc	0.00169143	1.69143
../Micrographs_bin4/beta_actin_Au_0003_noDW_bin4.mrc	0.00147867	1.47867
../Micrographs_bin4/beta_actin_Au_0003_noDW_bin4.mrc	0.00126869	1.26869
../Micrographs_bin4/beta_actin_Au_0003_noDW_bin4.mrc	0.00106123	1.06123
../Micrographs_bin4/beta_actin_Au_0003_noDW_bin4.mrc	0.00085599	0.85599
../Micrographs_bin4/beta_actin_Au_0003_noDW_bin4.mrc	0.000652683	0.652683
../Micrographs_bin4/beta_actin_Au_0003_noDW_bin4.mrc	0.000451005	0.451005
../Micrographs_bin4/beta_actin_Au_0003_noDW_bin4.mrc	0.000250646	0.250646
../Micrographs_bin4/beta_actin_Au_0003_noDW_bin4.mrc	5.12966e-05	0.0512966
../Micrographs_bin4/beta_actin_Au_0003_noDW_bin4.mrc	0.000147354	0.147354
../Micrographs_bin4/beta_actin_Au_0003_noDW_bin4.mrc	0.000345616	0.345616
../Micrographs_bin4/beta_actin_Au_0003_noDW_bin4.mrc	0.000543792	0.543792
../Micrographs_bin4/beta_actin_Au_0003_noDW_bin4.mrc	0.00074218	0.74218
../Micrographs_bin4/beta_actin_Au_0003_noDW_bin4.mrc	0.000941071	0.941071
../Micrographs_bin4/beta_actin_Au_0003_noDW_bin4.mrc	0.00114074	1.14074
../Micrographs_bin4/beta_actin_Au_0003_noDW_bin4.mrc	0.00134146	1.34146
../Micrographs_bin4/beta_actin_Au_0003_noDW_bin4.mrc	0.00154347	1.54347
../Micrographs_bin4/beta_actin_Au_0003_noDW_bin4.mrc	0.001747	1.747
../Micrographs_bin4/beta_actin_Au_0003_noDW_bin4.mrc	0.00409199	4.09199
../Micrographs_bin4/beta_actin_Au_0003_noDW_bin4.mrc	0.00403885	4.03885
../Micrographs_bin4/beta_actin_Au_0003_noDW_bin4.mrc	0.00398352	3.98352
../Micrographs_bin4/beta_actin_Au_0003_noDW_bin4.mrc	0.0039262	3.9262
../Micrographs_bin4/beta_actin_Au_0003_noDW_bin4.mrc	0.0038671	3.8671
../Micrographs_bin4/beta_actin_Au_0003_noDW_bin4.mrc	0.0038064	3.8064
../Micrographs_bin4/beta_actin_Au_0003_noDW_bin4.mrc	0.00374429	3.74429
../Micrographs_bin4/beta_actin_Au_0003_noDW_bin4.mrc	0.00368095	3.68095
../Micrographs_bin4/beta_actin_Au_0003_noDW_bin4.mrc	0.00361654	3.61654
../Micrographs_bin4/beta_actin_Au_0003_noDW_bin4.mrc	0.00355122	3.55122
../Micrographs_bin4/beta_actin_Au_0003_noDW_bin4.mrc	0.00348513	3.48513
../Micrographs_bin4/beta_actin_Au_0003_noDW_bin4.mrc	0.00341842	3.41842
../Micrographs_bin4/beta_actin_Au_0003_noDW_bin4.mrc	0.00335119	3.35119
../Micrographs_bin4/beta_actin_Au_0003_noDW_bin4.mrc	0.00323644	3.23644
../Micrographs_bin4/beta_actin_Au_0003_noDW_bin4.mrc	0.00299307	2.99307
../Micrographs_bin4/beta_actin_Au_0003_noDW_bin4.mrc	0.00274443	2.74443
../Micrographs_bin4/beta_actin_Au_0003_noDW_bin4.mrc	0.00249113	2.49113
../Micrographs_bin4/beta_actin_Au_0003_noDW_bin4.mrc	0.0022337	2.2337
../Micrographs_bin4/beta_actin_Au_0003_noDW_bin4.mrc	0.00197258	1.97258
../Micrographs_bin4/beta_actin_Au_0003_noDW_bin4.mrc	0.00170815	1.70815
../Micrographs_bin4/beta_actin_Au_0003_noDW_bin4.mrc	0.0014407	1.4407
../Micrographs_bin4/beta_actin_Au_0003_noDW_bin4.mrc	0.00117046	1.17046
../Micrographs_bin4/beta_actin_Au_0003_noDW_bin4.mrc	0.0008976	0.8976
../Micrographs_bin4/beta_actin_Au_0003_noDW_bin4.mrc	0.000622251	0.622251
../Micrographs_bin4/beta_actin_Au_0003_noDW_bin4.mrc	0.000344505	0.344505
../Micrographs_bin4/beta_actin_Au_0003_noDW_bin4.mrc	0.00328147	3.28147
../Micrographs_bin4/beta_actin_Au_0003_noDW_bin4.mrc	0.00313917	3.13917
../Micrographs_bin4/beta_actin_Au_0003_noDW_bin4.mrc	0.00299718	2.99718
../Micrographs_bin4/beta_actin_Au_0003_noDW_bin4.mrc	0.0028556	2.8556
../Micrographs_bin4/beta_actin_Au_0003_noDW_bin4.mrc	0.00271449	2.71449
../Micrographs_bin4/beta_actin_Au_0003_noDW_bin4.mrc	0.00257391	2.57391
../Micrographs_bin4/beta_actin_Au_0003_noDW_bin4.mrc	0.00243389	2.43389
../Micrographs_bin4/beta_actin_Au_0003_noDW_bin4.mrc	0.00229443	2.29443
../Micrographs_bin4/beta_actin_Au_0003_noDW_bin4.mrc	0.00215551	2.15551
../Micrographs_bin4/beta_actin_Au_0003_noDW_bin4.mrc	0.0020171	2.0171
../Micrographs_bin4/beta_actin_Au_0003_noDW_bin4.mrc	0.00187916	1.87916
../Micrographs_bin4/beta_actin_Au_0003_noDW_bin4.mrc	0.0017416	1.7416
../Micrographs_bin4/beta_actin_Au_0003_noDW_bin4.mrc	0.00160435	1.60435
../Micrographs_bin4/beta_actin_Au_0003_noDW_bin4.mrc	0.00146732	1.46732
../Micrographs_bin4/beta_actin_Au_0003_noDW_bin4.mrc	0.00133038	1.33038
../Micrographs_bin4/beta_actin_Au_0003_noDW_bin4.mrc	0.00119342	1.19342
../Micrographs_bin4/beta_actin_Au_0003_noDW_bin4.mrc	0.00105631	1.05631
../Micrographs_bin4/beta_actin_Au_0003_noDW_bin4.mrc	0.000918898	0.918898
../Micrographs_bin4/beta_actin_Au_0003_noDW_bin4.mrc	0.000781027	0.781027
../Micrographs_bin4/beta_actin_Au_0003_noDW_bin4.mrc	0.000642534	0.642534
../Micrographs_bin4/beta_actin_Au_0003_noDW_bin4.mrc	0.000503244	0.503244
../Micrographs_bin4/beta_actin_Au_0003_noDW_bin4.mrc	0.000362975	0.362975
../Micrographs_bin4/beta_actin_Au_0003_noDW_bin4.mrc	0.000221535	0.221535
../Micrographs_bin4/beta_actin_Au_0003_noDW_bin4.mrc	7.87243e-05	0.0787243
../Micrographs_bin4/beta_actin_Au_0003_noDW_bin4.mrc	6.56629e-05	0.0656629
../Micrographs_bin4/beta_actin_Au_0003_noDW_bin4.mrc	0.00021184	0.21184
../Micrographs_bin4/beta_actin_Au_0003_noDW_bin4.mrc	0.000360027	0.360027
../Micrographs_bin4/beta_actin_Au_0003_noDW_bin4.mrc	0.000779473	0.779473
../Micrographs_bin4/beta_actin_Au_0003_noDW_bin4.mrc	0.000921921	0.921921
../Micrographs_bin4/beta_actin_Au_0003_noDW_bin4.mrc	0.00106321	1.06321
../Micrographs_bin4/beta_actin_Au_0003_noDW_bin4.mrc	0.00120344	1.20344
../Micrographs_bin4/beta_actin_Au_0003_noDW_bin4.mrc	0.00134269	1.34269
../Micrographs_bin4/beta_actin_Au_0003_noDW_bin4.mrc	0.00148102	1.48102
../Micrographs_bin4/beta_actin_Au_0003_noDW_bin4.mrc	0.00161852	1.61852
../Micrographs_bin4/beta_actin_Au_0003_noDW_bin4.mrc	0.00175521	1.75521
../Micrographs_bin4/beta_actin_Au_0003_noDW_bin4.mrc	0.00189114	1.89114
../Micrographs_bin4/beta_actin_Au_0003_noDW_bin4.mrc	0.00202633	2.02633
../Micrographs_bin4/beta_actin_Au_0003_noDW_bin4.mrc	0.00216078	2.16078
../Micrographs_bin4/beta_actin_Au_0003_noDW_bin4.mrc	0.00229449	2.29449
../Micrographs_bin4/beta_actin_Au_0003_noDW_bin4.mrc	0.00242744	2.42744
../Micrographs_bin4/beta_actin_Au_0003_noDW_bin4.mrc	0.00255958	2.55958
../Micrographs_bin4/beta_actin_Au_0003_noDW_bin4.mrc	0.00262862	2.62862
../Micrographs_bin4/beta_actin_Au_0003_noDW_bin4.mrc	0.00246202	2.46202
../Micrographs_bin4/beta_actin_Au_0003_noDW_bin4.mrc	0.00229696	2.29696
../Micrographs_bin4/beta_actin_Au_0003_noDW_bin4.mrc	0.00213348	2.13348
../Micrographs_bin4/beta_actin_Au_0003_noDW_bin4.mrc	0.00197155	1.97155
../Micrographs_bin4/beta_actin_Au_0003_noDW_bin4.mrc	0.00181115	1.81115
../Micrographs_bin4/beta_actin_Au_0003_noDW_bin4.mrc	0.00165223	1.65223
../Micrographs_bin4/beta_actin_Au_0003_noDW_bin4.mrc	0.00149473	1.49473
../Micrographs_bin4/beta_actin_Au_0003_noDW_bin4.mrc	0.00133858	1.33858
../Micrographs_bin4/beta_actin_Au_0003_noDW_bin4.mrc	0.00118368	1.18368
../Micrographs_bin4/beta_actin_Au_0003_noDW_bin4.mrc	0.00102995	1.02995
../Micrographs_bin4/beta_actin_Au_0003_noDW_bin4.mrc	0.000877261	0.877261
../Micrographs_bin4/beta_actin_Au_0003_noDW_bin4.mrc	0.000725514	0.725514
../Micrographs_bin4/beta_actin_Au_0003_noDW_bin4.mrc	0.000574583	0.574583
../Micrographs_bin4/beta_actin_Au_0003_noDW_bin4.mrc	0.000424342	0.424342
../Micrographs_bin4/beta_actin_Au_0003_noDW_bin4.mrc	0.000274662	0.274662
../Micrographs_bin4/beta_actin_Au_0003_noDW_bin4.mrc	0.000125411	0.125411
../Micrographs_bin4/beta_actin_Au_0003_noDW_bin4.mrc	2.35461e-05	0.0235461
../Micrographs_bin4/beta_actin_Au_0003_noDW_bin4.mrc	0.000172342	0.172342
../Micrographs_bin4/beta_actin_Au_0003_noDW_bin4.mrc	0.000321111	0.321111
../Micrographs_bin4/beta_actin_Au_0003_noDW_bin4.mrc	0.000480972	0.480972
../Micrographs_bin4/beta_actin_Au_0003_noDW_bin4.mrc	0.000642366	0.642366
../Micrographs_bin4/beta_actin_Au_0003_noDW_bin4.mrc	0.000803985	0.803985
../Micrographs_bin4/beta_actin_Au_0003_noDW_bin4.mrc	0.000965903	0.965903
../Micrographs_bin4/beta_actin_Au_0003_noDW_bin4.mrc	0.00112819	1.12819
../Micrographs_bin4/beta_actin_Au_0003_noDW_bin4.mrc	0.00129089	1.29089
../Micrographs_bin4/beta_actin_Au_0003_noDW_bin4.mrc	0.00145407	1.45407
../Micrographs_bin4/beta_actin_Au_0003_noDW_bin4.mrc	0.00161775	1.61775
../Micrographs_bin4/beta_actin_Au_0003_noDW_bin4.mrc	0.00178194	1.78194
../Micrographs_bin4/beta_actin_Au_0003_noDW_bin4.mrc	0.00194665	1.94665
../Micrographs_bin4/beta_actin_Au_0003_noDW_bin4.mrc	0.00211186	2.11186
../Micrographs_bin4/beta_actin_Au_0003_noDW_bin4.mrc	0.00227753	2.27753
../Micrographs_bin4/beta_actin_Au_0003_noDW_bin4.mrc	0.0024436	2.4436
../Micrographs_bin4/beta_actin_Au_0003_noDW_bin4.mrc	0.00260997	2.60997
../Micrographs_bin4/beta_actin_Au_0003_noDW_bin4.mrc	0.00277655	2.77655
../Micrographs_bin4/beta_actin_Au_0003_noDW_bin4.mrc	0.00294318	2.94318
../Micrographs_bin4/beta_actin_Au_0003_noDW_bin4.mrc	0.0031097	3.1097
../Micrographs_bin4/beta_actin_Au_0003_noDW_bin4.mrc	0.0032759	3.2759
../Micrographs_bin4/beta_actin_Au_0003_noDW_bin4.mrc	0.00344154	3.44154
../Micrographs_bin4/beta_actin_Au_0003_noDW_bin4.mrc	0.00340812	3.40812
../Micrographs_bin4/beta_actin_Au_0003_noDW_bin4.mrc	0.00327332	3.27332
../Micrographs_bin4/beta_actin_Au_0003_noDW_bin4.mrc	0.00314148	3.14148
../Micrographs_bin4/beta_actin_Au_0003_noDW_bin4.mrc	0.00301245	3.01245
../Micrographs_bin4/beta_actin_Au_0003_noDW_bin4.mrc	0.00288607	2.88607
../Micrographs_bin4/beta_actin_Au_0003_noDW_bin4.mrc	0.00276214	2.76214
../Micrographs_bin4/beta_actin_Au_0003_noDW_bin4.mrc	0.00264047	2.64047
../Micrographs_bin4/beta_actin_Au_0003_noDW_bin4.mrc	0.00252085	2.52085
../Micrographs_bin4/beta_actin_Au_0003_noDW_bin4.mrc	0.00240305	2.40305
../Micrographs_bin4/beta_actin_Au_0003_noDW_bin4.mrc	0.00228685	2.28685
../Micrographs_bin4/beta_actin_Au_0003_noDW_bin4.mrc	0.00217199	2.17199
../Micrographs_bin4/beta_actin_Au_0003_noDW_bin4.mrc	0.00205822	2.05822
../Micrographs_bin4/beta_actin_Au_0003_noDW_bin4.mrc	0.00194527	1.94527
../Micrographs_bin4/beta_actin_Au_0003_noDW_bin4.mrc	0.00183285	1.83285
../Micrographs_bin4/beta_actin_Au_0003_noDW_bin4.mrc	0.000527261	0.527261
../Micrographs_bin4/beta_actin_Au_0003_noDW_bin4.mrc	0.000592472	0.592472
../Micrographs_bin4/beta_actin_Au_0003_noDW_bin4.mrc	0.000657566	0.657566
../Micrographs_bin4/beta_actin_Au_0003_noDW_bin4.mrc	0.000722441	0.722441
../Micrographs_bin4/beta_actin_Au_0003_noDW_bin4.mrc	0.000786997	0.786997
../Micrographs_bin4/beta_actin_Au_0003_noDW_bin4.mrc	0.000851132	0.851132
../Micrographs_bin4/beta_actin_Au_0003_noDW_bin4.mrc	0.000914742	0.914742
../Micrographs_bin4/beta_actin_Au_0003_noDW_bin4.mrc	0.000977726	0.977726
../Micrographs_bin4/beta_actin_Au_0003_noDW_bin4.mrc	0.00103998	1.03998
../Micrographs_bin4/beta_actin_Au_0003_noDW_bin4.mrc	0.0011014	1.1014
../Micrographs_bin4/beta_actin_Au_0003_noDW_bin4.mrc	0.00116189	1.16189
../Micrographs_bin4/beta_actin_Au_0003_noDW_bin4.mrc	0.00122134	1.22134
../Micrographs_bin4/beta_actin_Au_0003_noDW_bin4.mrc	0.00114911	1.14911
../Micrographs_bin4/beta_actin_Au_0003_noDW_bin4.mrc	0.000837703	0.837703
../Micrographs_bin4/beta_actin_Au_0003_noDW_bin4.mrc	0.000528043	0.528043
../Micrographs_bin4/beta_actin_Au_0003_noDW_bin4.mrc	0.00021973	0.21973
../Micrographs_bin4/beta_actin_Au_0003_noDW_bin4.mrc	8.76456e-05	0.0876456
../Micrographs_bin4/beta_actin_Au_0003_noDW_bin4.mrc	0.000394499	0.394499
../Micrographs_bin4/beta_actin_Au_0003_noDW_bin4.mrc	0.000701242	0.701242
../Micrographs_bin4/beta_actin_Au_0003_noDW_bin4.mrc	0.00100827	1.00827
../Micrographs_bin4/beta_actin_Au_0003_noDW_bin4.mrc	0.00131594	1.31594
../Micrographs_bin4/beta_actin_Au_0003_noDW_bin4.mrc	0.0016246	1.6246
../Micrographs_bin4/beta_actin_Au_0003_noDW_bin4.mrc	0.00193453	1.93453
../Micrographs_bin4/beta_actin_Au_0003_noDW_bin4.mrc	0.00224594	2.24594
../Micrographs_bin4/beta_actin_Au_0003_noDW_bin4.mrc	0.002559	2.559
../Micrographs_bin4/beta_actin_Au_0003_noDW_bin4.mrc	0.00287377	2.87377
../Micrographs_bin4/beta_actin_Au_0003_noDW_bin4.mrc	0.00319022	3.19022
../Micrographs_bin4/beta_actin_Au_0003_noDW_bin4.mrc	0.00350821	3.50821
../Micrographs_bin4/beta_actin_Au_0003_noDW_bin4.mrc	0.00382748	3.82748
../Micrographs_bin4/beta_actin_Au_0003_noDW_bin4.mrc	0.0041166	4.1166
../Micrographs_bin4/beta_actin_Au_0003_noDW_bin4.mrc	0.00386771	3.86771
../Micrographs_bin4/beta_actin_Au_0003_noDW_bin4.mrc	0.00361633	3.61633
../Micrographs_bin4/beta_actin_Au_0003_noDW_bin4.mrc	0.00336307	3.36307
../Micrographs_bin4/beta_actin_Au_0003_noDW_bin4.mrc	0.00310846	3.10846
../Micrographs_bin4/beta_actin_Au_0003_noDW_bin4.mrc	0.00285295	2.85295
../Micrographs_bin4/beta_actin_Au_0003_noDW_bin4.mrc	0.00259688	2.59688
../Micrographs_bin4/beta_actin_Au_0003_noDW_bin4.mrc	0.00234056	2.34056
../Micrographs_bin4/beta_actin_Au_0003_noDW_bin4.mrc	0.0020842	2.0842
../Micrographs_bin4/beta_actin_Au_0003_noDW_bin4.mrc	0.00182798	1.82798
../Micrographs_bin4/beta_actin_Au_0003_noDW_bin4.mrc	0.00157199	1.57199
../Micrographs_bin4/beta_actin_Au_0003_noDW_bin4.mrc	0.00131629	1.31629
../Micrographs_bin4/beta_actin_Au_0003_noDW_bin4.mrc	0.00106091	1.06091
../Micrographs_bin4/beta_actin_Au_0003_noDW_bin4.mrc	0.000805841	0.805841
../Micrographs_bin4/beta_actin_Au_0003_noDW_bin4.mrc	0.00055103	0.55103
../Micrographs_bin4/beta_actin_Au_0003_noDW_bin4.mrc	0.000296421	0.296421
../Micrographs_bin4/beta_actin_Au_0003_noDW_bin4.mrc	4.19364e-05	0.0419364
../Micrographs_bin4/beta_actin_Au_0003_noDW_bin4.mrc	0.000212505	0.212505
../Micrographs_bin4/beta_actin_Au_0003_noDW_bin4.mrc	0.000466989	0.466989
../Micrographs_bin4/beta_actin_Au_0003_noDW_bin4.mrc	0.000721592	0.721592
../Micrographs_bin4/beta_actin_Au_0003_noDW_bin4.mrc	0.000976383	0.976383
../Micrographs_bin4/beta_actin_Au_0003_noDW_bin4.mrc	0.00123141	1.23141
../Micrographs_bin4/beta_actin_Au_0003_noDW_bin4.mrc	0.00148669	1.48669
../Micrographs_bin4/beta_actin_Au_0003_noDW_bin4.mrc	0.00174223	1.74223
../Micrographs_bin4/beta_actin_Au_0003_noDW_bin4.mrc	0.00199797	1.99797
../Micrographs_bin4/beta_actin_Au_0003_noDW_bin4.mrc	0.00225382	2.25382
../Micrographs_bin4/beta_actin_Au_0003_noDW_bin4.mrc	0.00250964	2.50964
../Micrographs_bin4/beta_actin_Au_0003_noDW_bin4.mrc	0.00276523	2.76523
../Micrographs_bin4/beta_actin_Au_0003_noDW_bin4.mrc	0.00302031	3.02031
../Micrographs_bin4/beta_actin_Au_0003_noDW_bin4.mrc	0.00327457	3.27457
../Micrographs_bin4/beta_actin_Au_0003_noDW_bin4.mrc	0.000617681	0.617681
../Micrographs_bin4/beta_actin_Au_0003_noDW_bin4.mrc	0.000653695	0.653695
../Micrographs_bin4/beta_actin_Au_0003_noDW_bin4.mrc	0.000689541	0.689541
../Micrographs_bin4/beta_actin_Au_0003_noDW_bin4.mrc	0.000725261	0.725261
../Micrographs_bin4/beta_actin_Au_0003_noDW_bin4.mrc	0.000760896	0.760896
../Micrographs_bin4/beta_actin_Au_0003_noDW_bin4.mrc	0.000796485	0.796485
../Micrographs_bin4/beta_actin_Au_0003_noDW_bin4.mrc	0.000832067	0.832067
../Micrographs_bin4/beta_actin_Au_0003_noDW_bin4.mrc	0.000867679	0.867679
../Micrographs_bin4/beta_actin_Au_0003_noDW_bin4.mrc	0.000903359	0.903359
../Micrographs_bin4/beta_actin_Au_0003_noDW_bin4.mrc	0.000939142	0.939142
../Micrographs_bin4/beta_actin_Au_0003_noDW_bin4.mrc	0.000975062	0.975062
../Micrographs_bin4/beta_actin_Au_0003_noDW_bin4.mrc	0.00101116	1.01116
../Micrographs_bin4/beta_actin_Au_0003_noDW_bin4.mrc	0.00104745	1.04745
../Micrographs_bin4/beta_actin_Au_0003_noDW_bin4.mrc	0.00108399	1.08399
../Micrographs_bin4/beta_actin_Au_0003_noDW_bin4.mrc	0.0011208	1.1208
../Micrographs_bin4/beta_actin_Au_0003_noDW_bin4.mrc	0.00115791	1.15791
../Micrographs_bin4/beta_actin_Au_0003_noDW_bin4.mrc	0.00119536	1.19536
../Micrographs_bin4/beta_actin_Au_0003_noDW_bin4.mrc	0.00123318	1.23318
../Micrographs_bin4/beta_actin_Au_0003_noDW_bin4.mrc	0.00127139	1.27139
../Micrographs_bin4/beta_actin_Au_0003_noDW_bin4.mrc	0.00131003	1.31003
../Micrographs_bin4/beta_actin_Au_0003_noDW_bin4.mrc	0.00134912	1.34912
../Micrographs_bin4/beta_actin_Au_0003_noDW_bin4.mrc	0.00138871	1.38871
../Micrographs_bin4/beta_actin_Au_0003_noDW_bin4.mrc	0.00142881	1.42881
../Micrographs_bin4/beta_actin_Au_0003_noDW_bin4.mrc	0.00146945	1.46945
../Micrographs_bin4/beta_actin_Au_0003_noDW_bin4.mrc	0.00151068	1.51068
../Micrographs_bin4/beta_actin_Au_0003_noDW_bin4.mrc	0.0015525	1.5525
../Micrographs_bin4/beta_actin_Au_0003_noDW_bin4.mrc	0.00159495	1.59495
../Micrographs_bin4/beta_actin_Au_0003_noDW_bin4.mrc	0.00157568	1.57568
../Micrographs_bin4/beta_actin_Au_0003_noDW_bin4.mrc	0.00143976	1.43976
../Micrographs_bin4/beta_actin_Au_0003_noDW_bin4.mrc	0.0013038	1.3038
../Micrographs_bin4/beta_actin_Au_0003_noDW_bin4.mrc	0.00116779	1.16779
../Micrographs_bin4/beta_actin_Au_0003_noDW_bin4.mrc	0.00103173	1.03173
../Micrographs_bin4/beta_actin_Au_0003_noDW_bin4.mrc	0.000895608	0.895608
../Micrographs_bin4/beta_actin_Au_0003_noDW_bin4.mrc	0.000759401	0.759401
../Micrographs_bin4/beta_actin_Au_0003_noDW_bin4.mrc	0.00062308	0.62308
../Micrographs_bin4/beta_actin_Au_0003_noDW_bin4.mrc	0.00048661	0.48661
../Micrographs_bin4/beta_actin_Au_0003_noDW_bin4.mrc	0.000349952	0.349952
../Micrographs_bin4/beta_actin_Au_0003_noDW_bin4.mrc	0.00021306	0.21306
../Micrographs_bin4/beta_actin_Au_0003_noDW_bin4.mrc	7.58901e-05	0.0758901
../Micrographs_bin4/beta_actin_Au_0003_noDW_bin4.mrc	6.16072e-05	0.0616072
../Micrographs_bin4/beta_actin_Au_0003_noDW_bin4.mrc	0.000199481	0.199481
../Micrographs_bin4/beta_actin_Au_0003_noDW_bin4.mrc	0.00033778	0.33778
../Micrographs_bin4/beta_actin_Au_0003_noDW_bin4.mrc	0.000476552	0.476552
../Micrographs_bin4/beta_actin_Au_0003_noDW_bin4.mrc	0.000615843	0.615843
../Micrographs_bin4/beta_actin_Au_0003_noDW_bin4.mrc	0.000755696	0.755696
../Micrographs_bin4/beta_actin_Au_0003_noDW_bin4.mrc	0.000896149	0.896149
../Micrographs_bin4/beta_actin_Au_0003_noDW_bin4.mrc	0.00103723	1.03723
../Micrographs_bin4/beta_actin_Au_0003_noDW_bin4.mrc	0.00117898	1.17898
../Micrographs_bin4/beta_actin_Au_0003_noDW_bin4.mrc	0.0013214	1.3214
../Micrographs_bin4/beta_actin_Au_0003_noDW_bin4.mrc	0.00146451	1.46451
../Micrographs_bin4/beta_actin_Au_0003_noDW_bin4.mrc	0.00160831	1.60831
../Micrographs_bin4/beta_actin_Au_0003_noDW_bin4.mrc	0.00175278	1.75278
../Micrographs_bin4/beta_actin_Au_0003_noDW_bin4.mrc	0.0018979	1.8979
../Micrographs_bin4/beta_actin_Au_0003_noDW_bin4.mrc	0.00204363	2.04363
../Micrographs_bin4/beta_actin_Au_0003_noDW_bin4.mrc	0.00114128	1.14128
../Micrographs_bin4/beta_actin_Au_0003_noDW_bin4.mrc	0.00101009	1.01009
../Micrographs_bin4/beta_actin_Au_0003_noDW_bin4.mrc	0.00088137	0.88137
../Micrographs_bin4/beta_actin_Au_0003_noDW_bin4.mrc	0.000754857	0.754857
../Micrographs_bin4/beta_actin_Au_0003_noDW_bin4.mrc	0.000630285	0.630285
../Micrographs_bin4/beta_actin_Au_0003_noDW_bin4.mrc	0.000507391	0.507391
../Micrographs_bin4/beta_actin_Au_0003_noDW_bin4.mrc	0.000385916	0.385916
../Micrographs_bin4/beta_actin_Au_0003_noDW_bin4.mrc	0.000265602	0.265602
../Micrographs_bin4/beta_actin_Au_0003_noDW_bin4.mrc	0.000168786	0.168786
../Micrographs_bin4/beta_actin_Au_0003_noDW_bin4.mrc	9.29858e-05	0.0929858
../Micrographs_bin4/beta_actin_Au_0003_noDW_bin4.mrc	1.75446e-05	0.0175446
../Micrographs_bin4/beta_actin_Au_0003_noDW_bin4.mrc	5.75926e-05	0.0575926
../Micrographs_bin4/beta_actin_Au_0003_noDW_bin4.mrc	0.00013248	0.13248
../Micrographs_bin4/beta_actin_Au_0003_noDW_bin4.mrc	0.000207172	0.207172
../Micrographs_bin4/beta_actin_Au_0003_noDW_bin4.mrc	0.000281721	0.281721
../Micrographs_bin4/beta_actin_Au_0003_noDW_bin4.mrc	0.000356178	0.356178
../Micrographs_bin4/beta_actin_Au_0003_noDW_bin4.mrc	0.000430595	0.430595
../Micrographs_bin4/beta_actin_Au_0003_noDW_bin4.mrc	0.00050502	0.50502
../Micrographs_bin4/beta_actin_Au_0003_noDW_bin4.mrc	0.000579501	0.579501
../Micrographs_bin4/beta_actin_Au_0003_noDW_bin4.mrc	0.000654085	0.654085
../Micrographs_bin4/beta_actin_Au_0003_noDW_bin4.mrc	0.000728814	0.728814
../Micrographs_bin4/beta_actin_Au_0003_noDW_bin4.mrc	0.000791293	0.791293
../Micrographs_bin4/beta_actin_Au_0003_noDW_bin4.mrc	0.000803911	0.803911
../Micrographs_bin4/beta_actin_Au_0003_noDW_bin4.mrc	0.000816693	0.816693
../Micrographs_bin4/beta_actin_Au_0003_noDW_bin4.mrc	0.000829645	0.829645
../Micrographs_bin4/beta_actin_Au_0003_noDW_bin4.mrc	0.000842771	0.842771
../Micrographs_bin4/beta_actin_Au_0003_noDW_bin4.mrc	0.000856075	0.856075
../Micrographs_bin4/beta_actin_Au_0003_noDW_bin4.mrc	0.000869562	0.869562
../Micrographs_bin4/beta_actin_Au_0003_noDW_bin4.mrc	0.000883237	0.883237
../Micrographs_bin4/beta_actin_Au_0003_noDW_bin4.mrc	0.000897104	0.897104
../Micrographs_bin4/beta_actin_Au_0003_noDW_bin4.mrc	0.000911169	0.911169
../Micrographs_bin4/beta_actin_Au_0003_noDW_bin4.mrc	0.000925435	0.925435
../Micrographs_bin4/beta_actin_Au_0003_noDW_bin4.mrc	0.000939908	0.939908
../Micrographs_bin4/beta_actin_Au_0003_noDW_bin4.mrc	0.000954592	0.954592
../Micrographs_bin4/beta_actin_Au_0003_noDW_bin4.mrc	0.000969493	0.969493
../Micrographs_bin4/beta_actin_Au_0003_noDW_bin4.mrc	0.000984614	0.984614
../Micrographs_bin4/beta_actin_Au_0003_noDW_bin4.mrc	0.000999962	0.999962
../Micrographs_bin4/beta_actin_Au_0003_noDW_bin4.mrc	0.00101554	1.01554
../Micrographs_bin4/beta_actin_Au_0003_noDW_bin4.mrc	0.00103135	1.03135
../Micrographs_bin4/beta_actin_Au_0003_noDW_bin4.mrc	0.00104741	1.04741
../Micrographs_bin4/beta_actin_Au_0003_noDW_bin4.mrc	0.00106371	1.06371
../Micrographs_bin4/beta_actin_Au_0003_noDW_bin4.mrc	0.00108026	1.08026
../Micrographs_bin4/beta_actin_Au_0003_noDW_bin4.mrc	0.00109706	1.09706
../Micrographs_bin4/beta_actin_Au_0003_noDW_bin4.mrc	0.000889354	0.889354
../Micrographs_bin4/beta_actin_Au_0003_noDW_bin4.mrc	0.000851038	0.851038
../Micrographs_bin4/beta_actin_Au_0003_noDW_bin4.mrc	0.000812945	0.812945
../Micrographs_bin4/beta_actin_Au_0003_noDW_bin4.mrc	0.00077507	0.77507
../Micrographs_bin4/beta_actin_Au_0003_noDW_bin4.mrc	0.000737411	0.737411
../Micrographs_bin4/beta_actin_Au_0003_noDW_bin4.mrc	0.000699963	0.699963
../Micrographs_bin4/beta_actin_Au_0003_noDW_bin4.mrc	0.00066272	0.66272
../Micrographs_bin4/beta_actin_Au_0003_noDW_bin4.mrc	0.000625679	0.625679
../Micrographs_bin4/beta_actin_Au_0003_noDW_bin4.mrc	0.000588833	0.588833
../Micrographs_bin4/beta_actin_Au_0003_noDW_bin4.mrc	0.000552177	0.552177
../Micrographs_bin4/beta_actin_Au_0003_noDW_bin4.mrc	0.000515706	0.515706
../Micrographs_bin4/beta_actin_Au_0003_noDW_bin4.mrc	0.000479413	0.479413
../Micrographs_bin4/beta_actin_Au_0003_noDW_bin4.mrc	0.000443292	0.443292
../Micrographs_bin4/beta_actin_Au_0003_noDW_bin4.mrc	0.000407336	0.407336
../Micrographs_bin4/beta_actin_Au_0003_noDW_bin4.mrc	0.000371541	0.371541
../Micrographs_bin4/beta_actin_Au_0003_noDW_bin4.mrc	0.000335898	0.335898
../Micrographs_bin4/beta_actin_Au_0003_noDW_bin4.mrc	0.000300401	0.300401
../Micrographs_bin4/beta_actin_Au_0003_noDW_bin4.mrc	0.000265043	0.265043
../Micrographs_bin4/beta_actin_Au_0003_noDW_bin4.mrc	0.000229817	0.229817
../Micrographs_bin4/beta_actin_Au_0003_noDW_bin4.mrc	0.000194716	0.194716
../Micrographs_bin4/beta_actin_Au_0003_noDW_bin4.mrc	0.000159734	0.159734
../Micrographs_bin4/beta_actin_Au_0003_noDW_bin4.mrc	0.000124863	0.124863
../Micrographs_bin4/beta_actin_Au_0003_noDW_bin4.mrc	9.00958e-05	0.0900958
../Micrographs_bin4/beta_actin_Au_0003_noDW_bin4.mrc	5.54257e-05	0.0554257
../Micrographs_bin4/beta_actin_Au_0003_noDW_bin4.mrc	2.08455e-05	0.0208455
../Micrographs_bin4/beta_actin_Au_0003_noDW_bin4.mrc	1.36518e-05	0.0136518
../Micrographs_bin4/beta_actin_Au_0003_noDW_bin4.mrc	2.64017e-05	0.0264017
../Micrographs_bin4/beta_actin_Au_0003_noDW_bin4.mrc	3.37344e-05	0.0337344
../Micrographs_bin4/beta_actin_Au_0003_noDW_bin4.mrc	4.10565e-05	0.0410565
../Micrographs_bin4/beta_actin_Au_0003_noDW_bin4.mrc	4.83695e-05	0.0483695
../Micrographs_bin4/beta_actin_Au_0003_noDW_bin4.mrc	5.56755e-05	0.0556755
../Micrographs_bin4/beta_actin_Au_0003_noDW_bin4.mrc	6.29761e-05	0.0629761
../Micrographs_bin4/beta_actin_Au_0003_noDW_bin4.mrc	7.02731e-05	0.0702731
../Micrographs_bin4/beta_actin_Au_0003_noDW_bin4.mrc	7.75684e-05	0.0775684
../Micrographs_bin4/beta_actin_Au_0003_noDW_bin4.mrc	8.48637e-05	0.0848637
../Micrographs_bin4/beta_actin_Au_0003_noDW_bin4.mrc	9.21608e-05	0.0921608
../Micrographs_bin4/beta_actin_Au_0003_noDW_bin4.mrc	9.94614e-05	0.0994614
../Micrographs_bin4/beta_actin_Au_0003_noDW_bin4.mrc	0.000106767	0.106767
../Micrographs_bin4/beta_actin_Au_0003_noDW_bin4.mrc	0.00011408	0.11408
../Micrographs_bin4/beta_actin_Au_0003_noDW_bin4.mrc	0.000121402	0.121402
../Micrographs_bin4/beta_actin_Au_0003_noDW_bin4.mrc	0.000128735	0.128735
../Micrographs_bin4/beta_actin_Au_0003_noDW_bin4.mrc	0.00013608	0.13608
../Micrographs_bin4/beta_actin_Au_0003_noDW_bin4.mrc	0.000143439	0.143439
../Micrographs_bin4/beta_actin_Au_0003_noDW_bin4.mrc	0.000150814	0.150814
../Micrographs_bin4/beta_actin_Au_0003_noDW_bin4.mrc	0.000158206	0.158206
../Micrographs_bin4/beta_actin_Au_0003_noDW_bin4.mrc	0.000165619	0.165619
../Micrographs_bin4/beta_actin_Au_0003_noDW_bin4.mrc	0.000173052	0.173052
../Micrographs_bin4/beta_actin_Au_0003_noDW_bin4.mrc	0.000180508	0.180508
../Micrographs_bin4/beta_actin_Au_0003_noDW_bin4.mrc	0.000187989	0.187989
../Micrographs_bin4/beta_actin_Au_0003_noDW_bin4.mrc	0.000195497	0.195497
../Micrographs_bin4/beta_actin_Au_0003_noDW_bin4.mrc	0.000203034	0.203034
../Micrographs_bin4/beta_actin_Au_0003_noDW_bin4.mrc	0.00224756	2.24756
../Micrographs_bin4/beta_actin_Au_0003_noDW_bin4.mrc	0.00213361	2.13361
../Micrographs_bin4/beta_actin_Au_0003_noDW_bin4.mrc	0.00202095	2.02095
../Micrographs_bin4/beta_actin_Au_0003_noDW_bin4.mrc	0.00190957	1.90957
../Micrographs_bin4/beta_actin_Au_0003_noDW_bin4.mrc	0.00179945	1.79945
../Micrographs_bin4/beta_actin_Au_0003_noDW_bin4.mrc	0.00169056	1.69056
../Micrographs_bin4/beta_actin_Au_0003_noDW_bin4.mrc	0.00158287	1.58287
../Micrographs_bin4/beta_actin_Au_0003_noDW_bin4.mrc	0.00147634	1.47634
../Micrographs_bin4/beta_actin_Au_0003_noDW_bin4.mrc	0.00137092	1.37092
../Micrographs_bin4/beta_actin_Au_0003_noDW_bin4.mrc	0.00126657	1.26657
../Micrographs_bin4/beta_actin_Au_0003_noDW_bin4.mrc	0.00116322	1.16322
../Micrographs_bin4/beta_actin_Au_0003_noDW_bin4.mrc	0.00106082	1.06082
../Micrographs_bin4/beta_actin_Au_0003_noDW_bin4.mrc	0.000959298	0.959298
../Micrographs_bin4/beta_actin_Au_0003_noDW_bin4.mrc	0.000858596	0.858596
../Micrographs_bin4/beta_actin_Au_0003_noDW_bin4.mrc	0.000758641	0.758641
../Micrographs_bin4/beta_actin_Au_0003_noDW_bin4.mrc	0.000659363	0.659363
../Micrographs_bin4/beta_actin_Au_0003_noDW_bin4.mrc	0.000560687	0.560687
../Micrographs_bin4/beta_actin_Au_0003_noDW_bin4.mrc	0.000462539	0.462539
../Micrographs_bin4/beta_actin_Au_0003_noDW_bin4.mrc	0.000364843	0.364843
../Micrographs_bin4/beta_actin_Au_0003_noDW_bin4.mrc	0.000267522	0.267522
../Micrographs_bin4/beta_actin_Au_0003_noDW_bin4.mrc	0.000170497	0.170497
../Micrographs_bin4/beta_actin_Au_0003_noDW_bin4.mrc	7.36895e-05	0.0736895
../Micrographs_bin4/beta_actin_Au_0003_noDW_bin4.mrc	2.29784e-05	0.0229784
../Micrographs_bin4/beta_actin_Au_0003_noDW_bin4.mrc	0.000119586	0.119586
../Micrographs_bin4/beta_actin_Au_0003_noDW_bin4.mrc	0.000216211	0.216211
../Micrographs_bin4/beta_actin_Au_0003_noDW_bin4.mrc	0.000312932	0.312932
../Micrographs_bin4/beta_actin_Au_0003_noDW_bin4.mrc	0.000409827	0.409827
../Micrographs_bin4/beta_actin_Au_0003_noDW_bin4.mrc	0.000506971	0.506971
../Micrographs_bin4/beta_actin_Au_0003_noDW_bin4.mrc	0.000604439	0.604439
../Micrographs_bin4/beta_actin_Au_0003_noDW_bin4.mrc	0.000702306	0.702306
../Micrographs_bin4/beta_actin_Au_0003_noDW_bin4.mrc	0.000800643	0.800643
../Micrographs_bin4/beta_actin_Au_0004_noDW_bin4.mrc	0.00433227	4.33227
../Micrographs_bin4/beta_actin_Au_0004_noDW_bin4.mrc	0.00372703	3.72703
../Micrographs_bin4/beta_actin_Au_0004_noDW_bin4.mrc	0.00311175	3.11175
../Micrographs_bin4/beta_actin_Au_0004_noDW_bin4.mrc	0.00248969	2.48969
../Micrographs_bin4/beta_actin_Au_0004_noDW_bin4.mrc	0.00186373	1.86373
../Micrographs_bin4/beta_actin_Au_0004_noDW_bin4.mrc	0.00123638	1.23638
../Micrographs_bin4/beta_actin_Au_0004_noDW_bin4.mrc	0.000609863	0.609863
../Micrographs_bin4/beta_actin_Au_0004_noDW_bin4.mrc	1.37809e-05	0.0137809
../Micrographs_bin4/beta_actin_Au_0004_noDW_bin4.mrc	0.000632643	0.632643
../Micrographs_bin4/beta_actin_Au_0004_noDW_bin4.mrc	0.00064916	0.64916
../Micrographs_bin4/beta_actin_Au_0004_noDW_bin4.mrc	0.000447613	0.447613
../Micrographs_bin4/beta_actin_Au_0004_noDW_bin4.mrc	0.000248049	0.248049
../Micrographs_bin4/beta_actin_Au_0004_noDW_bin4.mrc	4.99526e-05	0.0499526
../Micrographs_bin4/beta_actin_Au_0004_noDW_bin4.mrc	0.000147188	0.147188
../Micrographs_bin4/beta_actin_Au_0004_noDW_bin4.mrc	0.000343876	0.343876
../Micrographs_bin4/beta_actin_Au_0004_noDW_bin4.mrc	0.000540612	0.540612
../Micrographs_bin4/beta_actin_Au_0004_noDW_bin4.mrc	0.000737887	0.737887
../Micrographs_bin4/beta_actin_Au_0004_noDW_bin4.mrc	0.000936188	0.936188
../Micrographs_bin4/beta_actin_Au_0004_noDW_bin4.mrc	0.00113599	1.13599
../Micrographs_bin4/beta_actin_Au_0004_noDW_bin4.mrc	0.00133778	1.33778
../Micrographs_bin4/beta_actin_Au_0004_noDW_bin4.mrc	0.001542	1.542
../Micrographs_bin4/beta_actin_Au_0004_noDW_bin4.mrc	0.00174911	1.74911
../Micrographs_bin4/beta_actin_Au_0004_noDW_bin4.mrc	0.00195956	1.95956
../Micrographs_bin4/beta_actin_Au_0004_noDW_bin4.mrc	0.00205474	2.05474
../Micrographs_bin4/beta_actin_Au_0004_noDW_bin4.mrc	0.00197591	1.97591
../Micrographs_bin4/beta_actin_Au_0004_noDW_bin4.mrc	0.0018955	1.8955
../Micrographs_bin4/beta_actin_Au_0004_noDW_bin4.mrc	0.00181361	1.81361
../Micrographs_bin4/beta_actin_Au_0004_noDW_bin4.mrc	0.00173034	1.73034
../Micrographs_bin4/beta_actin_Au_0004_noDW_bin4.mrc	0.00164577	1.64577
../Micrographs_bin4/beta_actin_Au_0004_noDW_bin4.mrc	0.00156001	1.56001
../Micrographs_bin4/beta_actin_Au_0004_noDW_bin4.mrc	0.00147314	1.47314
../Micrographs_bin4/beta_actin_Au_0004_noDW_bin4.mrc	0.00138524	1.38524
../Micrographs_bin4/beta_actin_Au_0004_noDW_bin4.mrc	0.00129639	1.29639
../Micrographs_bin4/beta_actin_Au_0004_noDW_bin4.mrc	0.00120668	1.20668
../Micrographs_bin4/beta_actin_Au_0004_noDW_bin4.mrc	0.00111618	1.11618
../Micrographs_bin4/beta_actin_Au_0004_noDW_bin4.mrc	0.00102497	1.02497
../Micrographs_bin4/beta_actin_Au_0004_noDW_bin4.mrc	0.00093312	0.93312
../Micrographs_bin4/beta_actin_Au_0004_noDW_bin4.mrc	0.000840702	0.840702
../Micrographs_bin4/beta_actin_Au_0004_noDW_bin4.mrc	0.000747784	0.747784
../Micrographs_bin4/beta_actin_Au_0004_noDW_bin4.mrc	0.000654433	0.654433
../Micrographs_bin4/beta_actin_Au_0004_noDW_bin4.mrc	0.000560712	0.560712
../Micrographs_bin4/beta_actin_Au_0004_noDW_bin4.mrc	0.000466684	0.466684
../Micrographs_bin4/beta_actin_Au_0004_noDW_bin4.mrc	0.000372412	0.372412
../Micrographs_bin4/beta_actin_Au_0004_noDW_bin4.mrc	0.000277956	0.277956
../Micrographs_bin4/beta_actin_Au_0004_noDW_bin4.mrc	0.000183374	0.183374
../Micrographs_bin4/beta_actin_Au_0004_noDW_bin4.mrc	8.87255e-05	0.0887255
../Micrographs_bin4/beta_actin_Au_0004_noDW_bin4.mrc	5.93182e-06	0.00593182
../Micrographs_bin4/beta_actin_Au_0004_noDW_bin4.mrc	0.00010054	0.10054
../Micrographs_bin4/beta_actin_Au_0004_noDW_bin4.mrc	0.000195043	0.195043
../Micrographs_bin4/beta_actin_Au_0004_noDW_bin4.mrc	0.000289381	0.289381
../Micrographs_bin4/beta_actin_Au_0004_noDW_bin4.mrc	0.000383496	0.383496
../Micrographs_bin4/beta_actin_Au_0004_noDW_bin4.mrc	0.000477331	0.477331
../Micrographs_bin4/beta_actin_Au_0004_noDW_bin4.mrc	0.000578351	0.578351
../Micrographs_bin4/beta_actin_Au_0004_noDW_bin4.mrc	0.000698779	0.698779
../Micrographs_bin4/beta_actin_Au_0004_noDW_bin4.mrc	0.000818967	0.818967
../Micrographs_bin4/beta_actin_Au_0004_noDW_bin4.mrc	0.000938926	0.938926
../Micrographs_bin4/beta_actin_Au_0004_noDW_bin4.mrc	0.00105866	1.05866
../Micrographs_bin4/beta_actin_Au_0004_noDW_bin4.mrc	0.00117817	1.17817
../Micrographs_bin4/beta_actin_Au_0004_noDW_bin4.mrc	0.00129746	1.29746
../Micrographs_bin4/beta_actin_Au_0004_noDW_bin4.mrc	0.0014165	1.4165
../Micrographs_bin4/beta_actin_Au_0004_noDW_bin4.mrc	0.00153529	1.53529
../Micrographs_bin4/beta_actin_Au_0004_noDW_bin4.mrc	0.00165379	1.65379
../Micrographs_bin4/beta_actin_Au_0004_noDW_bin4.mrc	0.00177198	1.77198
../Micrographs_bin4/beta_actin_Au_0004_noDW_bin4.mrc	0.0018898	1.8898
../Micrographs_bin4/beta_actin_Au_0004_noDW_bin4.mrc	0.00200721	2.00721
../Micrographs_bin4/beta_actin_Au_0004_noDW_bin4.mrc	0.00212414	2.12414
../Micrographs_bin4/beta_actin_Au_0004_noDW_bin4.mrc	0.00224053	2.24053
../Micrographs_bin4/beta_actin_Au_0004_noDW_bin4.mrc	0.00235628	2.35628
../Micrographs_bin4/beta_actin_Au_0004_noDW_bin4.mrc	0.0024713	2.4713
../Micrographs_bin4/beta_actin_Au_0004_noDW_bin4.mrc	0.0025855	2.5855
../Micrographs_bin4/beta_actin_Au_0004_noDW_bin4.mrc	0.00269874	2.69874
../Micrographs_bin4/beta_actin_Au_0004_noDW_bin4.mrc	0.00281091	2.81091
../Micrographs_bin4/beta_actin_Au_0004_noDW_bin4.mrc	0.00292185	2.92185
../Micrographs_bin4/beta_actin_Au_0004_noDW_bin4.mrc	0.00303143	3.03143
../Micrographs_bin4/beta_actin_Au_0004_noDW_bin4.mrc	0.00313946	3.13946
../Micrographs_bin4/beta_actin_Au_0004_noDW_bin4.mrc	0.00324578	3.24578
../Micrographs_bin4/beta_actin_Au_0004_noDW_bin4.mrc	0.0033502	3.3502
../Micrographs_bin4/beta_actin_Au_0004_noDW_bin4.mrc	0.00345252	3.45252
../Micrographs_bin4/beta_actin_Au_0004_noDW_bin4.mrc	0.00355253	3.55253
../Micrographs_bin4/beta_actin_Au_0004_noDW_bin4.mrc	0.00365002	3.65002
../Micrographs_bin4/beta_actin_Au_0004_noDW_bin4.mrc	0.00374476	3.74476
../Micrographs_bin4/beta_actin_Au_0004_noDW_bin4.mrc	0.00359339	3.59339
../Micrographs_bin4/beta_actin_Au_0004_noDW_bin4.mrc	0.00315945	3.15945
../Micrographs_bin4/beta_actin_Au_0004_noDW_bin4.mrc	0.00273197	2.73197
../Micrographs_bin4/beta_actin_Au_0004_noDW_bin4.mrc	0.00231041	2.31041
../Micrographs_bin4/beta_actin_Au_0004_noDW_bin4.mrc	0.00189408	1.89408
../Micrographs_bin4/beta_actin_Au_0004_noDW_bin4.mrc	0.00148215	1.48215
../Micrographs_bin4/beta_actin_Au_0004_noDW_bin4.mrc	0.00107367	1.07367
../Micrographs_bin4/beta_actin_Au_0004_noDW_bin4.mrc	0.000667617	0.667617
../Micrographs_bin4/beta_actin_Au_0004_noDW_bin4.mrc	0.00026291	0.26291
../Micrographs_bin4/beta_actin_Au_0004_noDW_bin4.mrc	0.000141567	0.141567
../Micrographs_bin4/beta_actin_Au_0004_noDW_bin4.mrc	0.00054695	0.54695
../Micrographs_bin4/beta_actin_Au_0004_noDW_bin4.mrc	0.00095437	0.95437
../Micrographs_bin4/beta_actin_Au_0004_noDW_bin4.mrc	0.00136494	1.36494
../Micrographs_bin4/beta_actin_Au_0004_noDW_bin4.mrc	0.00177971	1.77971
../Micrographs_bin4/beta_actin_Au_0004_noDW_bin4.mrc	0.00199698	1.99698
../Micrographs_bin4/beta_actin_Au_0004_noDW_bin4.mrc	0.00159274	1.59274
../Micrographs_bin4/beta_actin_Au_0004_noDW_bin4.mrc	0.00118542	1.18542
../Micrographs_bin4/beta_actin_Au_0004_noDW_bin4.mrc	0.000774581	0.774581
../Micrographs_bin4/beta_actin_Au_0004_noDW_bin4.mrc	0.000359718	0.359718
../Micrographs_bin4/beta_actin_Au_0004_noDW_bin4.mrc	5.97559e-05	0.0597559
../Micrographs_bin4/beta_actin_Au_0004_noDW_bin4.mrc	0.000484466	0.484466
../Micrographs_bin4/beta_actin_Au_0004_noDW_bin4.mrc	0.000915054	0.915054
../Micrographs_bin4/beta_actin_Au_0004_noDW_bin4.mrc	0.00135215	1.35215
../Micrographs_bin4/beta_actin_Au_0004_noDW_bin4.mrc	0.0043022	4.3022
../Micrographs_bin4/beta_actin_Au_0004_noDW_bin4.mrc	0.00424051	4.24051
../Micrographs_bin4/beta_actin_Au_0004_noDW_bin4.mrc	0.00417271	4.17271
../Micrographs_bin4/beta_actin_Au_0004_noDW_bin4.mrc	0.00409902	4.09902
../Micrographs_bin4/beta_actin_Au_0004_noDW_bin4.mrc	0.00401968	4.01968
../Micrographs_bin4/beta_actin_Au_0004_noDW_bin4.mrc	0.00393496	3.93496
../Micrographs_bin4/beta_actin_Au_0004_noDW_bin4.mrc	0.00384511	3.84511
../Micrographs_bin4/beta_actin_Au_0004_noDW_bin4.mrc	0.00375041	3.75041
../Micrographs_bin4/beta_actin_Au_0004_noDW_bin4.mrc	0.00365115	3.65115
../Micrographs_bin4/beta_actin_Au_0004_noDW_bin4.mrc	0.0035476	3.5476
../Micrographs_bin4/beta_actin_Au_0004_noDW_bin4.mrc	0.00344004	3.44004
../Micrographs_bin4/beta_actin_Au_0004_noDW_bin4.mrc	0.00332876	3.32876
../Micrographs_bin4/beta_actin_Au_0004_noDW_bin4.mrc	0.00321401	3.21401
../Micrographs_bin4/beta_actin_Au_0004_noDW_bin4.mrc	0.00309608	3.09608
../Micrographs_bin4/beta_actin_Au_0004_noDW_bin4.mrc	0.00297522	2.97522
../Micrographs_bin4/beta_actin_Au_0004_noDW_bin4.mrc	0.00285168	2.85168
../Micrographs_bin4/beta_actin_Au_0004_noDW_bin4.mrc	0.0027257	2.7257
../Micrographs_bin4/beta_actin_Au_0004_noDW_bin4.mrc	0.00259749	2.59749
../Micrographs_bin4/beta_actin_Au_0004_noDW_bin4.mrc	0.00246729	2.46729
../Micrographs_bin4/beta_actin_Au_0004_noDW_bin4.mrc	0.00233528	2.33528
../Micrographs_bin4/beta_actin_Au_0004_noDW_bin4.mrc	0.00220165	2.20165
../Micrographs_bin4/beta_actin_Au_0004_noDW_bin4.mrc	0.00206658	2.06658
../Micrographs_bin4/beta_actin_Au_0004_noDW_bin4.mrc	0.00193024	1.93024
../Micrographs_bin4/beta_actin_Au_0004_noDW_bin4.mrc	0.00179276	1.79276
../Micrographs_bin4/beta_actin_Au_0004_noDW_bin4.mrc	0.00165428	1.65428
../Micrographs_bin4/beta_actin_Au_0004_noDW_bin4.mrc	0.00151494	1.51494
../Micrographs_bin4/beta_actin_Au_0004_noDW_bin4.mrc	0.00137484	1.37484
../Micrographs_bin4/beta_actin_Au_0004_noDW_bin4.mrc	0.00123409	1.23409
../Micrographs_bin4/beta_actin_Au_0004_noDW_bin4.mrc	0.00109277	1.09277
../Micrographs_bin4/beta_actin_Au_0004_noDW_bin4.mrc	0.000950978	0.950978
../Micrographs_bin4/beta_actin_Au_0004_noDW_bin4.mrc	0.000808783	0.808783
../Micrographs_bin4/beta_actin_Au_0004_noDW_bin4.mrc	0.000666254	0.666254
../Micrographs_bin4/beta_actin_Au_0004_noDW_bin4.mrc	0.000523454	0.523454
../Micrographs_bin4/beta_actin_Au_0004_noDW_bin4.mrc	0.000380442	0.380442
../Micrographs_bin4/beta_actin_Au_0004_noDW_bin4.mrc	0.000262127	0.262127
../Micrographs_bin4/beta_actin_Au_0004_noDW_bin4.mrc	0.000177767	0.177767
../Micrographs_bin4/beta_actin_Au_0004_noDW_bin4.mrc	9.3358e-05	0.093358
../Micrographs_bin4/beta_actin_Au_0004_noDW_bin4.mrc	8.89923e-06	0.00889923
../Micrographs_bin4/beta_actin_Au_0004_noDW_bin4.mrc	7.56105e-05	0.0756105
../Micrographs_bin4/beta_actin_Au_0004_noDW_bin4.mrc	0.000160172	0.160172
../Micrographs_bin4/beta_actin_Au_0004_noDW_bin4.mrc	0.000244787	0.244787
../Micrographs_bin4/beta_actin_Au_0004_noDW_bin4.mrc	0.000329456	0.329456
../Micrographs_bin4/beta_actin_Au_0004_noDW_bin4.mrc	0.000414179	0.414179
../Micrographs_bin4/beta_actin_Au_0004_noDW_bin4.mrc	0.000498955	0.498955
../Micrographs_bin4/beta_actin_Au_0004_noDW_bin4.mrc	0.000583781	0.583781
../Micrographs_bin4/beta_actin_Au_0004_noDW_bin4.mrc	0.000668654	0.668654
../Micrographs_bin4/beta_actin_Au_0004_noDW_bin4.mrc	0.00075357	0.75357
../Micrographs_bin4/beta_actin_Au_0004_noDW_bin4.mrc	0.00083852	0.83852
../Micrographs_bin4/beta_actin_Au_0004_noDW_bin4.mrc	0.000923496	0.923496
../Micrographs_bin4/beta_actin_Au_0004_noDW_bin4.mrc	0.00100849	1.00849
../Micrographs_bin4/beta_actin_Au_0004_noDW_bin4.mrc	0.00109348	1.09348
../Micrographs_bin4/beta_actin_Au_0004_noDW_bin4.mrc	0.00117845	1.17845
../Micrographs_bin4/beta_actin_Au_0004_noDW_bin4.mrc	0.00126339	1.26339
../Micrographs_bin4/beta_actin_Au_0004_noDW_bin4.mrc	0.00134827	1.34827
../Micrographs_bin4/beta_actin_Au_0004_noDW_bin4.mrc	0.00143307	1.43307
../Micrographs_bin4/beta_actin_Au_0004_noDW_bin4.mrc	0.00151774	1.51774
../Micrographs_bin4/beta_actin_Au_0004_noDW_bin4.mrc	0.00160227	1.60227
../Micrographs_bin4/beta_actin_Au_0004_noDW_bin4.mrc	0.00168661	1.68661
../Micrographs_bin4/beta_actin_Au_0004_noDW_bin4.mrc	0.00177071	1.77071
../Micrographs_bin4/beta_actin_Au_0004_noDW_bin4.mrc	0.00185454	1.85454
../Micrographs_bin4/beta_actin_Au_0004_noDW_bin4.mrc	0.00193804	1.93804
../Micrographs_bin4/beta_actin_Au_0004_noDW_bin4.mrc	0.00202115	2.02115
../Micrographs_bin4/beta_actin_Au_0004_noDW_bin4.mrc	0.00210382	2.10382
../Micrographs_bin4/beta_actin_Au_0004_noDW_bin4.mrc	0.00218596	2.18596
../Micrographs_bin4/beta_actin_Au_0004_noDW_bin4.mrc	0.00226752	2.26752
../Micrographs_bin4/beta_actin_Au_0004_noDW_bin4.mrc	0.00234842	2.34842
../Micrographs_bin4/beta_actin_Au_0004_noDW_bin4.mrc	0.00242858	2.42858
../Micrographs_bin4/beta_actin_Au_0004_noDW_bin4.mrc	0.0025079	2.5079
../Micrographs_bin4/beta_actin_Au_0004_noDW_bin4.mrc	0.0025863	2.5863
../Micrographs_bin4/beta_actin_Au_0004_noDW_bin4.mrc	0.00215876	2.15876
../Micrographs_bin4/beta_actin_Au_0004_noDW_bin4.mrc	0.00211291	2.11291
../Micrographs_bin4/beta_actin_Au_0004_noDW_bin4.mrc	0.00206791	2.06791
../Micrographs_bin4/beta_actin_Au_0004_noDW_bin4.mrc	0.00202373	2.02373
../Micrographs_bin4/beta_actin_Au_0004_noDW_bin4.mrc	0.00198038	1.98038
../Micrographs_bin4/beta_actin_Au_0004_noDW_bin4.mrc	0.00193783	1.93783
../Micrographs_bin4/beta_actin_Au_0004_noDW_bin4.mrc	0.00189607	1.89607
../Micrographs_bin4/beta_actin_Au_0004_noDW_bin4.mrc	0.00185508	1.85508
../Micrographs_bin4/beta_actin_Au_0004_noDW_bin4.mrc	0.00181484	1.81484
../Micrographs_bin4/beta_actin_Au_0004_noDW_bin4.mrc	0.00177534	1.77534
../Micrographs_bin4/beta_actin_Au_0004_noDW_bin4.mrc	0.00173657	1.73657
../Micrographs_bin4/beta_actin_Au_0004_noDW_bin4.mrc	0.00169849	1.69849
../Micrographs_bin4/beta_actin_Au_0004_noDW_bin4.mrc	0.00166111	1.66111
../Micrographs_bin4/beta_actin_Au_0004_noDW_bin4.mrc	0.00162439	1.62439
../Micrographs_bin4/beta_actin_Au_0004_noDW_bin4.mrc	0.00158833	1.58833
../Micrographs_bin4/beta_actin_Au_0004_noDW_bin4.mrc	0.0015529	1.5529
../Micrographs_bin4/beta_actin_Au_0004_noDW_bin4.mrc	0.00151809	1.51809
../Micrographs_bin4/beta_actin_Au_0004_noDW_bin4.mrc	0.00148388	1.48388
../Micrographs_bin4/beta_actin_Au_0004_noDW_bin4.mrc	0.00145025	1.45025
../Micrographs_bin4/beta_actin_Au_0004_noDW_bin4.mrc	0.00141718	1.41718
../Micrographs_bin4/beta_actin_Au_0004_noDW_bin4.mrc	0.00138466	1.38466
../Micrographs_bin4/beta_actin_Au_0004_noDW_bin4.mrc	0.00135267	1.35267
../Micrographs_bin4/beta_actin_Au_0004_noDW_bin4.mrc	0.00132119	1.32119
../Micrographs_bin4/beta_actin_Au_0004_noDW_bin4.mrc	0.0012902	1.2902
../Micrographs_bin4/beta_actin_Au_0004_noDW_bin4.mrc	0.00125969	1.25969
../Micrographs_bin4/beta_actin_Au_0004_noDW_bin4.mrc	0.00122964	1.22964
../Micrographs_bin4/beta_actin_Au_0004_noDW_bin4.mrc	0.00120003	1.20003
../Micrographs_bin4/beta_actin_Au_0004_noDW_bin4.mrc	0.00117084	1.17084
../Micrographs_bin4/beta_actin_Au_0004_noDW_bin4.mrc	0.00114206	1.14206
../Micrographs_bin4/beta_actin_Au_0004_noDW_bin4.mrc	0.00111367	1.11367
../Micrographs_bin4/beta_actin_Au_0004_noDW_bin4.mrc	0.00108566	1.08566
../Micrographs_bin4/beta_actin_Au_0004_noDW_bin4.mrc	0.001058	1.058
../Micrographs_bin4/beta_actin_Au_0004_noDW_bin4.mrc	0.00103067	1.03067
../Micrographs_bin4/beta_actin_Au_0004_noDW_bin4.mrc	0.00100367	1.00367
../Micrographs_bin4/beta_actin_Au_0004_noDW_bin4.mrc	0.000976978	0.976978
../Micrographs_bin4/beta_actin_Au_0004_noDW_bin4.mrc	0.00095057	0.95057
../Micrographs_bin4/beta_actin_Au_0004_noDW_bin4.mrc	0.000924433	0.924433
../Micrographs_bin4/beta_actin_Au_0004_noDW_bin4.mrc	0.00089855	0.89855
../Micrographs_bin4/beta_actin_Au_0004_noDW_bin4.mrc	0.000872904	0.872904
../Micrographs_bin4/beta_actin_Au_0004_noDW_bin4.mrc	0.000847478	0.847478
../Micrographs_bin4/beta_actin_Au_0004_noDW_bin4.mrc	0.000822254	0.822254
../Micrographs_bin4/beta_actin_Au_0004_noDW_bin4.mrc	0.000763117	0.763117
../Micrographs_bin4/beta_actin_Au_0004_noDW_bin4.mrc	0.000696033	0.696033
../Micrographs_bin4/beta_actin_Au_0004_noDW_bin4.mrc	0.000628561	0.628561
../Micrographs_bin4/beta_actin_Au_0004_noDW_bin4.mrc	0.000560738	0.560738
../Micrographs_bin4/beta_actin_Au_0004_noDW_bin4.mrc	0.000492598	0.492598
../Micrographs_bin4/beta_actin_Au_0004_noDW_bin4.mrc	0.000424176	0.424176
../Micrographs_bin4/beta_actin_Au_0004_noDW_bin4.mrc	0.000355504	0.355504
../Micrographs_bin4/beta_actin_Au_0004_noDW_bin4.mrc	0.000286618	0.286618
../Micrographs_bin4/beta_actin_Au_0004_noDW_bin4.mrc	0.000217549	0.217549
../Micrographs_bin4/beta_actin_Au_0004_noDW_bin4.mrc	0.00014833	0.14833
../Micrographs_bin4/beta_actin_Au_0004_noDW_bin4.mrc	7.89933e-05	0.0789933
../Micrographs_bin4/beta_actin_Au_0004_noDW_bin4.mrc	9.57127e-06	0.00957127
../Micrographs_bin4/beta_actin_Au_0004_noDW_bin4.mrc	5.9904e-05	0.059904
../Micrographs_bin4/beta_actin_Au_0004_noDW_bin4.mrc	0.0001294	0.1294
../Micrographs_bin4/beta_actin_Au_0004_noDW_bin4.mrc	0.000198886	0.198886
../Micrographs_bin4/beta_actin_Au_0004_noDW_bin4.mrc	0.000268327	0.268327
../Micrographs_bin4/beta_actin_Au_0004_noDW_bin4.mrc	0.000337692	0.337692
../Micrographs_bin4/beta_actin_Au_0004_noDW_bin4.mrc	0.000406946	0.406946
../Micrographs_bin4/beta_actin_Au_0004_noDW_bin4.mrc	0.000476057	0.476057
../Micrographs_bin4/beta_actin_Au_0004_noDW_bin4.mrc	0.000544989	0.544989
../Micrographs_bin4/beta_actin_Au_0004_noDW_bin4.mrc	0.000613708	0.613708
../Micrographs_bin4/beta_actin_Au_0004_noDW_bin4.mrc	0.000682177	0.682177
../Micrographs_bin4/beta_actin_Au_0004_noDW_bin4.mrc	0.000750359	0.750359
../Micrographs_bin4/beta_actin_Au_0004_noDW_bin4.mrc	0.000770761	0.770761
../Micrographs_bin4/beta_actin_Au_0004_noDW_bin4.mrc	0.000771646	0.771646
../Micrographs_bin4/beta_actin_Au_0004_noDW_bin4.mrc	0.000772366	0.772366
../Micrographs_bin4/beta_actin_Au_0004_noDW_bin4.mrc	0.00077292	0.77292
../Micrographs_bin4/beta_actin_Au_0004_noDW_bin4.mrc	0.000773309	0.773309
../Micrographs_bin4/beta_actin_Au_0004_noDW_bin4.mrc	0.000773533	0.773533
../Micrographs_bin4/beta_actin_Au_0004_noDW_bin4.mrc	0.000773592	0.773592
../Micrographs_bin4/beta_actin_Au_0004_noDW_bin4.mrc	0.000773487	0.773487
../Micrographs_bin4/beta_actin_Au_0004_noDW_bin4.mrc	0.000773219	0.773219
../Micrographs_bin4/beta_actin_Au_0004_noDW_bin4.mrc	0.000772788	0.772788
../Micrographs_bin4/beta_actin_Au_0004_noDW_bin4.mrc	0.000772194	0.772194
../Micrographs_bin4/beta_actin_Au_0004_noDW_bin4.mrc	0.00077144	0.77144
../Micrographs_bin4/beta_actin_Au_0004_noDW_bin4.mrc	0.000770526	0.770526
../Micrographs_bin4/beta_actin_Au_0004_noDW_bin4.mrc	0.000769453	0.769453
../Micrographs_bin4/beta_actin_Au_0004_noDW_bin4.mrc	0.000768222	0.768222
../Micrographs_bin4/beta_actin_Au_0004_noDW_bin4.mrc	0.000766836	0.766836
../Micrographs_bin4/beta_actin_Au_0004_noDW_bin4.mrc	0.000765294	0.765294
../Micrographs_bin4/beta_actin_Au_0004_noDW_bin4.mrc	0.00794615	7.94615
../Micrographs_bin4/beta_actin_Au_0004_noDW_bin4.mrc	0.00937846	9.37846
../Micrographs_bin4/beta_actin_Au_0004_noDW_bin4.mrc	0.0101954	10.1954
../Micrographs_bin4/beta_actin_Au_0004_noDW_bin4.mrc	0.00873806	8.73806
../Micrographs_bin4/beta_actin_Au_0004_noDW_bin4.mrc	0.00695615	6.95615
../Micrographs_bin4/beta_actin_Au_0004_noDW_bin4.mrc	0.00499803	4.99803
../Micrographs_bin4/beta_actin_Au_0004_noDW_bin4.mrc	0.00301849	3.01849
../Micrographs_bin4/beta_actin_Au_0004_noDW_bin4.mrc	0.00115509	1.15509
../Micrographs_bin4/beta_actin_Au_0004_noDW_bin4.mrc	0.000487721	0.487721
../Micrographs_bin4/beta_actin_Au_0004_noDW_bin4.mrc	0.00722814	7.22814
../Micrographs_bin4/beta_actin_Au_0004_noDW_bin4.mrc	0.0291374	29.1374
../Micrographs_bin4/beta_actin_Au_0004_noDW_bin4.mrc	0.053656	53.656
../Micrographs_bin4/beta_actin_Au_0004_noDW_bin4.mrc	0.000242718	0.242718
../Micrographs_bin4/beta_actin_Au_0004_noDW_bin4.mrc	0.000242718	0.242718
../Micrographs_bin4/beta_actin_Au_0004_noDW_bin4.mrc	0.000242718	0.242718
../Micrographs_bin4/beta_actin_Au_0004_noDW_bin4.mrc	0.000242718	0.242718
../Micrographs_bin4/beta_actin_Au_0004_noDW_bin4.mrc	0.0273828	27.3828
../Micrographs_bin4/beta_actin_Au_0004_noDW_bin4.mrc	0.00856887	8.56887
../Micrographs_bin4/beta_actin_Au_0004_noDW_bin4.mrc	0.00690532	6.90532
../Micrographs_bin4/beta_actin_Au_0004_noDW_bin4.mrc	0.00517667	5.17667
../Micrographs_bin4/beta_actin_Au_0004_noDW_bin4.mrc	0.00340185	3.40185
../Micrographs_bin4/beta_actin_Au_0004_noDW_bin4.mrc	0.00159381	1.59381
../Micrographs_bin4/beta_actin_Au_0004_noDW_bin4.mrc	0.000238694	0.238694
../Micrographs_bin4/beta_actin_Au_0004_noDW_bin4.mrc	0.00202318	2.02318
../Micrographs_bin4/beta_actin_Au_0004_noDW_bin4.mrc	0.00152618	1.52618
../Micrographs_bin4/beta_actin_Au_0004_noDW_bin4.mrc	0.00102601	1.02601
../Micrographs_bin4/beta_actin_Au_0004_noDW_bin4.mrc	0.000521814	0.521814
../Micrographs_bin4/beta_actin_Au_0004_noDW_bin4.mrc	1.26031e-05	0.0126031
../Micrographs_bin4/beta_actin_Au_0004_noDW_bin4.mrc	0.000502699	0.502699
../Micrographs_bin4/beta_actin_Au_0004_noDW_bin4.mrc	0.0010252	1.0252
../Micrographs_bin4/beta_actin_Au_0004_noDW_bin4.mrc	0.001556	1.556
../Micrographs_bin4/beta_actin_Au_0004_noDW_bin4.mrc	0.00209613	2.09613
../Micrographs_bin4/beta_actin_Au_0004_noDW_bin4.mrc	0.00264646	2.64646
../Micrographs_bin4/beta_actin_Au_0004_noDW_bin4.mrc	0.0032077	3.2077
../Micrographs_bin4/beta_actin_Au_0004_noDW_bin4.mrc	0.00378024	3.78024
../Micrographs_bin4/beta_actin_Au_0004_noDW_bin4.mrc	0.00436411	4.36411
../Micrographs_bin4/beta_actin_Au_0004_noDW_bin4.mrc	0.0049589	4.9589
../Micrographs_bin4/beta_actin_Au_0004_noDW_bin4.mrc	0.00515405	5.15405
../Micrographs_bin4/beta_actin_Au_0004_noDW_bin4.mrc	0.00469802	4.69802
../Micrographs_bin4/beta_actin_Au_0004_noDW_bin4.mrc	0.00422296	4.22296
../Micrographs_bin4/beta_actin_Au_0004_noDW_bin4.mrc	0.00373255	3.73255
../Micrographs_bin4/beta_actin_Au_0004_noDW_bin4.mrc	0.00323025	3.23025
../Micrographs_bin4/beta_actin_Au_0004_noDW_bin4.mrc	0.00271933	2.71933
../Micrographs_bin4/beta_actin_Au_0004_noDW_bin4.mrc	0.0022028	2.2028
../Micrographs_bin4/beta_actin_Au_0004_noDW_bin4.mrc	0.00168345	1.68345
../Micrographs_bin4/beta_actin_Au_0004_noDW_bin4.mrc	0.00116385	1.16385
../Micrographs_bin4/beta_actin_Au_0004_noDW_bin4.mrc	0.000646412	0.646412
../Micrographs_bin4/beta_actin_Au_0004_noDW_bin4.mrc	0.000133351	0.133351
../Micrographs_bin4/beta_actin_Au_0004_noDW_bin4.mrc	0.000373217	0.373217
../Micrographs_bin4/beta_actin_Au_0004_noDW_bin4.mrc	0.000871276	0.871276
../Micrographs_bin4/beta_actin_Au_0004_noDW_bin4.mrc	0.00135886	1.35886
../Micrographs_bin4/beta_actin_Au_0004_noDW_bin4.mrc	0.00182892	1.82892
../Micrographs_bin4/beta_actin_Au_0004_noDW_bin4.mrc	0.00227699	2.27699
../Micrographs_bin4/beta_actin_Au_0004_noDW_bin4.mrc	0.00272309	2.72309
../Micrographs_bin4/beta_actin_Au_0004_noDW_bin4.mrc	0.00316956	3.16956
../Micrographs_bin4/beta_actin_Au_0004_noDW_bin4.mrc	0.00361846	3.61846
../Micrographs_bin4/beta_actin_Au_0004_noDW_bin4.mrc	0.00407159	4.07159
../Micrographs_bin4/beta_actin_Au_0004_noDW_bin4.mrc	0.00453042	4.53042
../Micrographs_bin4/beta_actin_Au_0004_noDW_bin4.mrc	0.00499614	4.99614
../Micrographs_bin4/beta_actin_Au_0004_noDW_bin4.mrc	0.0054695	5.4695
../Micrographs_bin4/beta_actin_Au_0004_noDW_bin4.mrc	0.00595088	5.95088
../Micrographs_bin4/beta_actin_Au_0004_noDW_bin4.mrc	0.00644016	6.44016
../Micrographs_bin4/beta_actin_Au_0004_noDW_bin4.mrc	0.00693664	6.93664
../Micrographs_bin4/beta_actin_Au_0004_noDW_bin4.mrc	0.00743902	7.43902
../Micrographs_bin4/beta_actin_Au_0004_noDW_bin4.mrc	0.0079453	7.9453
../Micrographs_bin4/beta_actin_Au_0004_noDW_bin4.mrc	0.00786355	7.86355
../Micrographs_bin4/beta_actin_Au_0004_noDW_bin4.mrc	0.00708227	7.08227
../Micrographs_bin4/beta_actin_Au_0004_noDW_bin4.mrc	0.00629792	6.29792
../Micrographs_bin4/beta_actin_Au_0004_noDW_bin4.mrc	0.00551451	5.51451
../Micrographs_bin4/beta_actin_Au_0004_noDW_bin4.mrc	0.00473446	4.73446
../Micrographs_bin4/beta_actin_Au_0004_noDW_bin4.mrc	0.00395884	3.95884
../Micrographs_bin4/beta_actin_Au_0004_noDW_bin4.mrc	0.00318756	3.18756
../Micrographs_bin4/beta_actin_Au_0004_noDW_bin4.mrc	0.00241957	2.41957
../Micrographs_bin4/beta_actin_Au_0004_noDW_bin4.mrc	0.00165309	1.65309
../Micrographs_bin4/beta_actin_Au_0004_noDW_bin4.mrc	0.000885716	0.885716
../Micrographs_bin4/beta_actin_Au_0004_noDW_bin4.mrc	0.000114665	0.114665
../Micrographs_bin4/beta_actin_Au_0004_noDW_bin4.mrc	0.000663127	0.663127
../Micrographs_bin4/beta_actin_Au_0004_noDW_bin4.mrc	0.00145082	1.45082
../Micrographs_bin4/beta_actin_Au_0004_noDW_bin4.mrc	0.00225152	2.25152
../Micrographs_bin4/beta_actin_Au_0004_noDW_bin4.mrc	0.00222651	2.22651
../Micrographs_bin4/beta_actin_Au_0004_noDW_bin4.mrc	0.00175517	1.75517
../Micrographs_bin4/beta_actin_Au_0004_noDW_bin4.mrc	0.00127357	1.27357
../Micrographs_bin4/beta_actin_Au_0004_noDW_bin4.mrc	0.000785492	0.785492
../Micrographs_bin4/beta_actin_Au_0004_noDW_bin4.mrc	0.000294699	0.294699
../Micrographs_bin4/beta_actin_Au_0004_noDW_bin4.mrc	0.000195089	0.195089
../Micrographs_bin4/beta_actin_Au_0004_noDW_bin4.mrc	0.000680211	0.680211
../Micrographs_bin4/beta_actin_Au_0004_noDW_bin4.mrc	0.00170164	1.70164
../Micrographs_bin4/beta_actin_Au_0004_noDW_bin4.mrc	0.0029365	2.9365
../Micrographs_bin4/beta_actin_Au_0004_noDW_bin4.mrc	0.00418664	4.18664
../Micrographs_bin4/beta_actin_Au_0004_noDW_bin4.mrc	0.00546591	5.46591
../Micrographs_bin4/beta_actin_Au_0004_noDW_bin4.mrc	0.0067861	6.7861
../Micrographs_bin4/beta_actin_Au_0004_noDW_bin4.mrc	0.00815613	8.15613
../Micrographs_bin4/beta_actin_Au_0004_noDW_bin4.mrc	0.00958102	9.58102
../Micrographs_bin4/beta_actin_Au_0004_noDW_bin4.mrc	0.0053709	5.3709
../Micrographs_bin4/beta_actin_Au_0004_noDW_bin4.mrc	0.000348253	0.348253
../Micrographs_bin4/beta_actin_Au_0004_noDW_bin4.mrc	0.00605603	6.05603
../Micrographs_bin4/beta_actin_Au_0004_noDW_bin4.mrc	0.0116097	11.6097
../Micrographs_bin4/beta_actin_Au_0004_noDW_bin4.mrc	0.016804	16.804
../Micrographs_bin4/beta_actin_Au_0004_noDW_bin4.mrc	0.0213369	21.3369
../Micrographs_bin4/beta_actin_Au_0004_noDW_bin4.mrc	0.0248263	24.8263
../Micrographs_bin4/beta_actin_Au_0004_noDW_bin4.mrc	0.0122686	12.2686
../Micrographs_bin4/beta_actin_Au_0004_noDW_bin4.mrc	0.00262505	2.62505
../Micrographs_bin4/beta_actin_Au_0004_noDW_bin4.mrc	0.00264104	2.64104
../Micrographs_bin4/beta_actin_Au_0004_noDW_bin4.mrc	0.00265711	2.65711
../Micrographs_bin4/beta_actin_Au_0004_noDW_bin4.mrc	0.00267324	2.67324
../Micrographs_bin4/beta_actin_Au_0004_noDW_bin4.mrc	0.00268942	2.68942
../Micrographs_bin4/beta_actin_Au_0004_noDW_bin4.mrc	0.00270564	2.70564
../Micrographs_bin4/beta_actin_Au_0004_noDW_bin4.mrc	0.00272188	2.72188
../Micrographs_bin4/beta_actin_Au_0004_noDW_bin4.mrc	0.00273814	2.73814
../Micrographs_bin4/beta_actin_Au_0004_noDW_bin4.mrc	0.00275439	2.75439
../Micrographs_bin4/beta_actin_Au_0004_noDW_bin4.mrc	0.00277062	2.77062
../Micrographs_bin4/beta_actin_Au_0004_noDW_bin4.mrc	0.00278682	2.78682
../Micrographs_bin4/beta_actin_Au_0004_noDW_bin4.mrc	0.00280296	2.80296
../Micrographs_bin4/beta_actin_Au_0004_noDW_bin4.mrc	0.00281904	2.81904
../Micrographs_bin4/beta_actin_Au_0004_noDW_bin4.mrc	0.00283504	2.83504
../Micrographs_bin4/beta_actin_Au_0004_noDW_bin4.mrc	0.00285093	2.85093
../Micrographs_bin4/beta_actin_Au_0004_noDW_bin4.mrc	0.0028667	2.8667
../Micrographs_bin4/beta_actin_Au_0004_noDW_bin4.mrc	0.00288233	2.88233
../Micrographs_bin4/beta_actin_Au_0004_noDW_bin4.mrc	0.00289781	2.89781
../Micrographs_bin4/beta_actin_Au_0004_noDW_bin4.mrc	0.00291311	2.91311
../Micrographs_bin4/beta_actin_Au_0004_noDW_bin4.mrc	0.00292822	2.92822
../Micrographs_bin4/beta_actin_Au_0004_noDW_bin4.mrc	0.00294312	2.94312
../Micrographs_bin4/beta_actin_Au_0004_noDW_bin4.mrc	0.00295778	2.95778
../Micrographs_bin4/beta_actin_Au_0004_noDW_bin4.mrc	0.00297218	2.97218
../Micrographs_bin4/beta_actin_Au_0004_noDW_bin4.mrc	0.00298631	2.98631
../Micrographs_bin4/beta_actin_Au_0004_noDW_bin4.mrc	0.00300015	3.00015
../Micrographs_bin4/beta_actin_Au_0004_noDW_bin4.mrc	0.00301366	3.01366
../Micrographs_bin4/beta_actin_Au_0005_noDW_bin4.mrc	0.00523305	5.23305
../Micrographs_bin4/beta_actin_Au_0005_noDW_bin4.mrc	0.004875	4.875
../Micrographs_bin4/beta_actin_Au_0005_noDW_bin4.mrc	0.00450645	4.50645
../Micrographs_bin4/beta_actin_Au_0005_noDW_bin4.mrc	0.00412923	4.12923
../Micrographs_bin4/beta_actin_Au_0005_noDW_bin4.mrc	0.00374497	3.74497
../Micrographs_bin4/beta_actin_Au_0005_noDW_bin4.mrc	0.00335513	3.35513
../Micrographs_bin4/beta_actin_Au_0005_noDW_bin4.mrc	0.00296098	2.96098
../Micrographs_bin4/beta_actin_Au_0005_noDW_bin4.mrc	0.00256359	2.56359
../Micrographs_bin4/beta_actin_Au_0005_noDW_bin4.mrc	0.00216388	2.16388
../Micrographs_bin4/beta_actin_Au_0005_noDW_bin4.mrc	0.00176261	1.76261
../Micrographs_bin4/beta_actin_Au_0005_noDW_bin4.mrc	0.00136042	1.36042
../Micrographs_bin4/beta_actin_Au_0005_noDW_bin4.mrc	0.000957832	0.957832
../Micrographs_bin4/beta_actin_Au_0005_noDW_bin4.mrc	0.000555299	0.555299
../Micrographs_bin4/beta_actin_Au_0005_noDW_bin4.mrc	0.000153202	0.153202
../Micrographs_bin4/beta_actin_Au_0005_noDW_bin4.mrc	0.000248108	0.248108
../Micrographs_bin4/beta_actin_Au_0005_noDW_bin4.mrc	0.000648295	0.648295
../Micrographs_bin4/beta_actin_Au_0005_noDW_bin4.mrc	0.00104701	1.04701
../Micrographs_bin4/beta_actin_Au_0005_noDW_bin4.mrc	0.00117162	1.17162
../Micrographs_bin4/beta_actin_Au_0005_noDW_bin4.mrc	0.00121285	1.21285
../Micrographs_bin4/beta_actin_Au_0005_noDW_bin4.mrc	0.00125392	1.25392
../Micrographs_bin4/beta_actin_Au_0005_noDW_bin4.mrc	0.00129482	1.29482
../Micrographs_bin4/beta_actin_Au_0005_noDW_bin4.mrc	0.00133555	1.33555
../Micrographs_bin4/beta_actin_Au_0005_noDW_bin4.mrc	0.00137608	1.37608
../Micrographs_bin4/beta_actin_Au_0005_noDW_bin4.mrc	0.00141643	1.41643
../Micrographs_bin4/beta_actin_Au_0005_noDW_bin4.mrc	0.00145657	1.45657
../Micrographs_bin4/beta_actin_Au_0005_noDW_bin4.mrc	0.0014965	1.4965
../Micrographs_bin4/beta_actin_Au_0005_noDW_bin4.mrc	0.0015362	1.5362
../Micrographs_bin4/beta_actin_Au_0005_noDW_bin4.mrc	0.00157566	1.57566
../Micrographs_bin4/beta_actin_Au_0005_noDW_bin4.mrc	0.00161487	1.61487
../Micrographs_bin4/beta_actin_Au_0005_noDW_bin4.mrc	0.00165382	1.65382
../Micrographs_bin4/beta_actin_Au_0005_noDW_bin4.mrc	0.00169249	1.69249
../Micrographs_bin4/beta_actin_Au_0005_noDW_bin4.mrc	0.00173085	1.73085
../Micrographs_bin4/beta_actin_Au_0005_noDW_bin4.mrc	0.00176891	1.76891
../Micrographs_bin4/beta_actin_Au_0005_noDW_bin4.mrc	0.00180663	1.80663
../Micrographs_bin4/beta_actin_Au_0005_noDW_bin4.mrc	0.001844	1.844
../Micrographs_bin4/beta_actin_Au_0005_noDW_bin4.mrc	0.00188101	1.88101
../Micrographs_bin4/beta_actin_Au_0005_noDW_bin4.mrc	0.00191762	1.91762
../Micrographs_bin4/beta_actin_Au_0005_noDW_bin4.mrc	0.00195382	1.95382
../Micrographs_bin4/beta_actin_Au_0005_noDW_bin4.mrc	0.00198959	1.98959
../Micrographs_bin4/beta_actin_Au_0005_noDW_bin4.mrc	0.00200517	2.00517
../Micrographs_bin4/beta_actin_Au_0005_noDW_bin4.mrc	0.00201484	2.01484
../Micrographs_bin4/beta_actin_Au_0005_noDW_bin4.mrc	0.0020265	2.0265
../Micrographs_bin4/beta_actin_Au_0005_noDW_bin4.mrc	0.00204016	2.04016
../Micrographs_bin4/beta_actin_Au_0005_noDW_bin4.mrc	0.00205584	2.05584
../Micrographs_bin4/beta_actin_Au_0005_noDW_bin4.mrc	0.00207358	2.07358
../Micrographs_bin4/beta_actin_Au_0005_noDW_bin4.mrc	0.0020934	2.0934
../Micrographs_bin4/beta_actin_Au_0005_noDW_bin4.mrc	0.00211534	2.11534
../Micrographs_bin4/beta_actin_Au_0005_noDW_bin4.mrc	0.00213945	2.13945
../Micrographs_bin4/beta_actin_Au_0005_noDW_bin4.mrc	0.00216578	2.16578
../Micrographs_bin4/beta_actin_Au_0005_noDW_bin4.mrc	0.0021944	2.1944
../Micrographs_bin4/beta_actin_Au_0005_noDW_bin4.mrc	0.00226177	2.26177
../Micrographs_bin4/beta_actin_Au_0005_noDW_bin4.mrc	0.00233953	2.33953
../Micrographs_bin4/beta_actin_Au_0005_noDW_bin4.mrc	0.00241859	2.41859
../Micrographs_bin4/beta_actin_Au_0005_noDW_bin4.mrc	0.00249895	2.49895
../Micrographs_bin4/beta_actin_Au_0005_noDW_bin4.mrc	0.00258065	2.58065
../Micrographs_bin4/beta_actin_Au_0005_noDW_bin4.mrc	0.00266368	2.66368
../Micrographs_bin4/beta_actin_Au_0005_noDW_bin4.mrc	0.00274807	2.74807
../Micrographs_bin4/beta_actin_Au_0005_noDW_bin4.mrc	0.0028338	2.8338
../Micrographs_bin4/beta_actin_Au_0005_noDW_bin4.mrc	0.00292088	2.92088
../Micrographs_bin4/beta_actin_Au_0005_noDW_bin4.mrc	0.0030093	3.0093
../Micrographs_bin4/beta_actin_Au_0005_noDW_bin4.mrc	0.00309903	3.09903
../Micrographs_bin4/beta_actin_Au_0005_noDW_bin4.mrc	0.00296544	2.96544
../Micrographs_bin4/beta_actin_Au_0005_noDW_bin4.mrc	0.00276073	2.76073
../Micrographs_bin4/beta_actin_Au_0005_noDW_bin4.mrc	0.00255234	2.55234
../Micrographs_bin4/beta_actin_Au_0005_noDW_bin4.mrc	0.00234074	2.34074
../Micrographs_bin4/beta_actin_Au_0005_noDW_bin4.mrc	0.00212632	2.12632
../Micrographs_bin4/beta_actin_Au_0005_noDW_bin4.mrc	0.00190947	1.90947
../Micrographs_bin4/beta_actin_Au_0005_noDW_bin4.mrc	0.00169054	1.69054
../Micrographs_bin4/beta_actin_Au_0005_noDW_bin4.mrc	0.00146986	1.46986
../Micrographs_bin4/beta_actin_Au_0005_noDW_bin4.mrc	0.00124771	1.24771
../Micrographs_bin4/beta_actin_Au_0005_noDW_bin4.mrc	0.00102436	1.02436
../Micrographs_bin4/beta_actin_Au_0005_noDW_bin4.mrc	0.000800083	0.800083
../Micrographs_bin4/beta_actin_Au_0005_noDW_bin4.mrc	0.000575096	0.575096
../Micrographs_bin4/beta_actin_Au_0005_noDW_bin4.mrc	0.000349622	0.349622
../Micrographs_bin4/beta_actin_Au_0005_noDW_bin4.mrc	0.000123874	0.123874
../Micrographs_bin4/beta_actin_Au_0005_noDW_bin4.mrc	0.000101947	0.101947
../Micrographs_bin4/beta_actin_Au_0005_noDW_bin4.mrc	0.000327636	0.327636
../Micrographs_bin4/beta_actin_Au_0005_noDW_bin4.mrc	0.000552991	0.552991
../Micrographs_bin4/beta_actin_Au_0005_noDW_bin4.mrc	0.00294306	2.94306
../Micrographs_bin4/beta_actin_Au_0005_noDW_bin4.mrc	0.00288414	2.88414
../Micrographs_bin4/beta_actin_Au_0005_noDW_bin4.mrc	0.00282258	2.82258
../Micrographs_bin4/beta_actin_Au_0005_noDW_bin4.mrc	0.00275849	2.75849
../Micrographs_bin4/beta_actin_Au_0005_noDW_bin4.mrc	0.00269197	2.69197
../Micrographs_bin4/beta_actin_Au_0005_noDW_bin4.mrc	0.00262314	2.62314
../Micrographs_bin4/beta_actin_Au_0005_noDW_bin4.mrc	0.00255211	2.55211
../Micrographs_bin4/beta_actin_Au_0005_noDW_bin4.mrc	0.002479	2.479
../Micrographs_bin4/beta_actin_Au_0005_noDW_bin4.mrc	0.00240391	2.40391
../Micrographs_bin4/beta_actin_Au_0005_noDW_bin4.mrc	0.00232695	2.32695
../Micrographs_bin4/beta_actin_Au_0005_noDW_bin4.mrc	0.00224824	2.24824
../Micrographs_bin4/beta_actin_Au_0005_noDW_bin4.mrc	0.00216788	2.16788
../Micrographs_bin4/beta_actin_Au_0005_noDW_bin4.mrc	0.00208597	2.08597
../Micrographs_bin4/beta_actin_Au_0005_noDW_bin4.mrc	0.00200262	2.00262
../Micrographs_bin4/beta_actin_Au_0005_noDW_bin4.mrc	0.00191792	1.91792
../Micrographs_bin4/beta_actin_Au_0005_noDW_bin4.mrc	0.00183196	1.83196
../Micrographs_bin4/beta_actin_Au_0005_noDW_bin4.mrc	0.00174484	1.74484
../Micrographs_bin4/beta_actin_Au_0005_noDW_bin4.mrc	0.00165665	1.65665
../Micrographs_bin4/beta_actin_Au_0005_noDW_bin4.mrc	0.00156746	1.56746
../Micrographs_bin4/beta_actin_Au_0005_noDW_bin4.mrc	0.00147736	1.47736
../Micrographs_bin4/beta_actin_Au_0005_noDW_bin4.mrc	0.00138643	1.38643
../Micrographs_bin4/beta_actin_Au_0005_noDW_bin4.mrc	0.00129473	1.29473
../Micrographs_bin4/beta_actin_Au_0005_noDW_bin4.mrc	0.00120234	1.20234
../Micrographs_bin4/beta_actin_Au_0005_noDW_bin4.mrc	0.00110933	1.10933
../Micrographs_bin4/beta_actin_Au_0005_noDW_bin4.mrc	0.00101575	1.01575
../Micrographs_bin4/beta_actin_Au_0005_noDW_bin4.mrc	0.000921667	0.921667
../Micrographs_bin4/beta_actin_Au_0005_noDW_bin4.mrc	0.000827136	0.827136
../Micrographs_bin4/beta_actin_Au_0005_noDW_bin4.mrc	0.000732212	0.732212
../Micrographs_bin4/beta_actin_Au_0005_noDW_bin4.mrc	0.000636947	0.636947
../Micrographs_bin4/beta_actin_Au_0005_noDW_bin4.mrc	0.00135764	1.35764
../Micrographs_bin4/beta_actin_Au_0005_noDW_bin4.mrc	0.00134142	1.34142
../Micrographs_bin4/beta_actin_Au_0005_noDW_bin4.mrc	0.00132526	1.32526
../Micrographs_bin4/beta_actin_Au_0005_noDW_bin4.mrc	0.00130915	1.30915
../Micrographs_bin4/beta_actin_Au_0005_noDW_bin4.mrc	0.00129311	1.29311
../Micrographs_bin4/beta_actin_Au_0005_noDW_bin4.mrc	0.00127714	1.27714
../Micrographs_bin4/beta_actin_Au_0005_noDW_bin4.mrc	0.00126123	1.26123
../Micrographs_bin4/beta_actin_Au_0005_noDW_bin4.mrc	0.00124538	1.24538
../Micrographs_bin4/beta_actin_Au_0005_noDW_bin4.mrc	0.00122961	1.22961
../Micrographs_bin4/beta_actin_Au_0005_noDW_bin4.mrc	0.0012139	1.2139
../Micrographs_bin4/beta_actin_Au_0005_noDW_bin4.mrc	0.00119826	1.19826
../Micrographs_bin4/beta_actin_Au_0005_noDW_bin4.mrc	0.0011827	1.1827
../Micrographs_bin4/beta_actin_Au_0005_noDW_bin4.mrc	0.0011672	1.1672
../Micrographs_bin4/beta_actin_Au_0005_noDW_bin4.mrc	0.00115178	1.15178
../Micrographs_bin4/beta_actin_Au_0005_noDW_bin4.mrc	0.00113643	1.13643
../Micrographs_bin4/beta_actin_Au_0005_noDW_bin4.mrc	0.00112115	1.12115
../Micrographs_bin4/beta_actin_Au_0005_noDW_bin4.mrc	0.00110594	1.10594
../Micrographs_bin4/beta_actin_Au_0005_noDW_bin4.mrc	0.00109081	1.09081
../Micrographs_bin4/beta_actin_Au_0005_noDW_bin4.mrc	0.00107575	1.07575
../Micrographs_bin4/beta_actin_Au_0005_noDW_bin4.mrc	0.00106077	1.06077
../Micrographs_bin4/beta_actin_Au_0005_noDW_bin4.mrc	0.00104586	1.04586
../Micrographs_bin4/beta_actin_Au_0005_noDW_bin4.mrc	0.00103102	1.03102
../Micrographs_bin4/beta_actin_Au_0005_noDW_bin4.mrc	0.00101625	1.01625
../Micrographs_bin4/beta_actin_Au_0005_noDW_bin4.mrc	0.00100156	1.00156
../Micrographs_bin4/beta_actin_Au_0005_noDW_bin4.mrc	0.000986941	0.986941
../Micrographs_bin4/beta_actin_Au_0005_noDW_bin4.mrc	0.000972393	0.972393
../Micrographs_bin4/beta_actin_Au_0005_noDW_bin4.mrc	0.000957916	0.957916
../Micrographs_bin4/beta_actin_Au_0005_noDW_bin4.mrc	0.00094351	0.94351
../Micrographs_bin4/beta_actin_Au_0005_noDW_bin4.mrc	0.000929174	0.929174
../Micrographs_bin4/beta_actin_Au_0005_noDW_bin4.mrc	0.000914907	0.914907
../Micrographs_bin4/beta_actin_Au_0005_noDW_bin4.mrc	0.000900709	0.900709
../Micrographs_bin4/beta_actin_Au_0005_noDW_bin4.mrc	0.000886579	0.886579
../Micrographs_bin4/beta_actin_Au_0005_noDW_bin4.mrc	0.000872516	0.872516
../Micrographs_bin4/beta_actin_Au_0005_noDW_bin4.mrc	0.000858518	0.858518
../Micrographs_bin4/beta_actin_Au_0005_noDW_bin4.mrc	0.000844586	0.844586
../Micrographs_bin4/beta_actin_Au_0005_noDW_bin4.mrc	0.000830717	0.830717
../Micrographs_bin4/beta_actin_Au_0005_noDW_bin4.mrc	0.000816911	0.816911
../Micrographs_bin4/beta_actin_Au_0005_noDW_bin4.mrc	0.000803167	0.803167
../Micrographs_bin4/beta_actin_Au_0005_noDW_bin4.mrc	0.000789483	0.789483
../Micrographs_bin4/beta_actin_Au_0005_noDW_bin4.mrc	0.000775858	0.775858
../Micrographs_bin4/beta_actin_Au_0005_noDW_bin4.mrc	0.00276655	2.76655
../Micrographs_bin4/beta_actin_Au_0005_noDW_bin4.mrc	0.00262392	2.62392
../Micrographs_bin4/beta_actin_Au_0005_noDW_bin4.mrc	0.00248256	2.48256
../Micrographs_bin4/beta_actin_Au_0005_noDW_bin4.mrc	0.00234251	2.34251
../Micrographs_bin4/beta_actin_Au_0005_noDW_bin4.mrc	0.00220379	2.20379
../Micrographs_bin4/beta_actin_Au_0005_noDW_bin4.mrc	0.00206641	2.06641
../Micrographs_bin4/beta_actin_Au_0005_noDW_bin4.mrc	0.00193037	1.93037
../Micrographs_bin4/beta_actin_Au_0005_noDW_bin4.mrc	0.00179565	1.79565
../Micrographs_bin4/beta_actin_Au_0005_noDW_bin4.mrc	0.0016622	1.6622
../Micrographs_bin4/beta_actin_Au_0005_noDW_bin4.mrc	0.00153	1.53
../Micrographs_bin4/beta_actin_Au_0005_noDW_bin4.mrc	0.00139898	1.39898
../Micrographs_bin4/beta_actin_Au_0005_noDW_bin4.mrc	0.00126908	1.26908
../Micrographs_bin4/beta_actin_Au_0005_noDW_bin4.mrc	0.00114023	1.14023
../Micrographs_bin4/beta_actin_Au_0005_noDW_bin4.mrc	0.00101236	1.01236
../Micrographs_bin4/beta_actin_Au_0005_noDW_bin4.mrc	0.000885382	0.885382
../Micrographs_bin4/beta_actin_Au_0005_noDW_bin4.mrc	0.000759208	0.759208
../Micrographs_bin4/beta_actin_Au_0005_noDW_bin4.mrc	0.000633747	0.633747
../Micrographs_bin4/beta_actin_Au_0005_noDW_bin4.mrc	0.000508905	0.508905
../Micrographs_bin4/beta_actin_Au_0005_noDW_bin4.mrc	0.000384581	0.384581
../Micrographs_bin4/beta_actin_Au_0005_noDW_bin4.mrc	0.000260677	0.260677
../Micrographs_bin4/beta_actin_Au_0005_noDW_bin4.mrc	0.00013709	0.13709
../Micrographs_bin4/beta_actin_Au_0005_noDW_bin4.mrc	1.3717e-05	0.013717
../Micrographs_bin4/beta_actin_Au_0005_noDW_bin4.mrc	0.000109545	0.109545
../Micrographs_bin4/beta_actin_Au_0005_noDW_bin4.mrc	0.0002328	0.2328
../Micrographs_bin4/beta_actin_Au_0005_noDW_bin4.mrc	0.00035615	0.35615
../Micrographs_bin4/beta_actin_Au_0005_noDW_bin4.mrc	0.000479696	0.479696
../Micrographs_bin4/beta_actin_Au_0005_noDW_bin4.mrc	0.000603537	0.603537
../Micrographs_bin4/beta_actin_Au_0005_noDW_bin4.mrc	0.000727771	0.727771
../Micrographs_bin4/beta_actin_Au_0005_noDW_bin4.mrc	0.000852491	0.852491
../Micrographs_bin4/beta_actin_Au_0005_noDW_bin4.mrc	0.000977786	0.977786
../Micrographs_bin4/beta_actin_Au_0005_noDW_bin4.mrc	0.00110374	1.10374
../Micrographs_bin4/beta_actin_Au_0005_noDW_bin4.mrc	0.00123044	1.23044
../Micrographs_bin4/beta_actin_Au_0005_noDW_bin4.mrc	0.00135796	1.35796
../Micrographs_bin4/beta_actin_Au_0005_noDW_bin4.mrc	0.00148636	1.48636
../Micrographs_bin4/beta_actin_Au_0005_noDW_bin4.mrc	0.0016157	1.6157
../Micrographs_bin4/beta_actin_Au_0005_noDW_bin4.mrc	0.00174604	1.74604
../Micrographs_bin4/beta_actin_Au_0005_noDW_bin4.mrc	0.00187742	1.87742
../Micrographs_bin4/beta_actin_Au_0005_noDW_bin4.mrc	0.00200987	2.00987
../Micrographs_bin4/beta_actin_Au_0005_noDW_bin4.mrc	0.00214341	2.14341
../Micrographs_bin4/beta_actin_Au_0005_noDW_bin4.mrc	0.00155536	1.55536
../Micrographs_bin4/beta_actin_Au_0005_noDW_bin4.mrc	0.00137517	1.37517
../Micrographs_bin4/beta_actin_Au_0005_noDW_bin4.mrc	0.00119587	1.19587
../Micrographs_bin4/beta_actin_Au_0005_noDW_bin4.mrc	0.00101725	1.01725
../Micrographs_bin4/beta_actin_Au_0005_noDW_bin4.mrc	0.00083909	0.83909
../Micrographs_bin4/beta_actin_Au_0005_noDW_bin4.mrc	0.000661141	0.661141
../Micrographs_bin4/beta_actin_Au_0005_noDW_bin4.mrc	0.000483162	0.483162
../Micrographs_bin4/beta_actin_Au_0005_noDW_bin4.mrc	0.000304894	0.304894
../Micrographs_bin4/beta_actin_Au_0005_noDW_bin4.mrc	0.000126073	0.126073
../Micrographs_bin4/beta_actin_Au_0005_noDW_bin4.mrc	1.90719e-05	0.0190719
../Micrographs_bin4/beta_actin_Au_0005_noDW_bin4.mrc	5.90892e-05	0.0590892
../Micrographs_bin4/beta_actin_Au_0005_noDW_bin4.mrc	0.000137658	0.137658
../Micrographs_bin4/beta_actin_Au_0005_noDW_bin4.mrc	0.000216632	0.216632
../Micrographs_bin4/beta_actin_Au_0005_noDW_bin4.mrc	0.000296004	0.296004
../Micrographs_bin4/beta_actin_Au_0005_noDW_bin4.mrc	0.000375769	0.375769
../Micrographs_bin4/beta_actin_Au_0005_noDW_bin4.mrc	0.000455922	0.455922
../Micrographs_bin4/beta_actin_Au_0005_noDW_bin4.mrc	0.000536455	0.536455
../Micrographs_bin4/beta_actin_Au_0005_noDW_bin4.mrc	0.00061736	0.61736
../Micrographs_bin4/beta_actin_Au_0005_noDW_bin4.mrc	0.000698626	0.698626
../Micrographs_bin4/beta_actin_Au_0005_noDW_bin4.mrc	0.000780242	0.780242
../Micrographs_bin4/beta_actin_Au_0005_noDW_bin4.mrc	0.000862195	0.862195
../Micrographs_bin4/beta_actin_Au_0005_noDW_bin4.mrc	0.000944469	0.944469
../Micrographs_bin4/beta_actin_Au_0005_noDW_bin4.mrc	0.00102705	1.02705
../Micrographs_bin4/beta_actin_Au_0005_noDW_bin4.mrc	0.000943635	0.943635
../Micrographs_bin4/beta_actin_Au_0005_noDW_bin4.mrc	0.000654377	0.654377
../Micrographs_bin4/beta_actin_Au_0005_noDW_bin4.mrc	0.000363763	0.363763
../Micrographs_bin4/beta_actin_Au_0005_noDW_bin4.mrc	7.22355e-05	0.0722355
../Micrographs_bin4/beta_actin_Au_0005_noDW_bin4.mrc	0.00021977	0.21977
../Micrographs_bin4/beta_actin_Au_0005_noDW_bin4.mrc	0.000511819	0.511819
../Micrographs_bin4/beta_actin_Au_0005_noDW_bin4.mrc	0.000803468	0.803468
../Micrographs_bin4/beta_actin_Au_0005_noDW_bin4.mrc	0.00109426	1.09426
../Micrographs_bin4/beta_actin_Au_0005_noDW_bin4.mrc	0.00138372	1.38372
../Micrographs_bin4/beta_actin_Au_0005_noDW_bin4.mrc	0.00167132	1.67132
../Micrographs_bin4/beta_actin_Au_0005_noDW_bin4.mrc	0.00195653	1.95653
../Micrographs_bin4/beta_actin_Au_0005_noDW_bin4.mrc	0.00223876	2.23876
../Micrographs_bin4/beta_actin_Au_0005_noDW_bin4.mrc	0.00251737	2.51737
../Micrographs_bin4/beta_actin_Au_0005_noDW_bin4.mrc	0.00279166	2.79166
../Micrographs_bin4/beta_actin_Au_0005_noDW_bin4.mrc	0.0030609	3.0609
../Micrographs_bin4/beta_actin_Au_0005_noDW_bin4.mrc	0.00291648	2.91648
../Micrographs_bin4/beta_actin_Au_0005_noDW_bin4.mrc	0.00260613	2.60613
../Micrographs_bin4/beta_actin_Au_0005_noDW_bin4.mrc	0.00229984	2.29984
../Micrographs_bin4/beta_actin_Au_0005_noDW_bin4.mrc	0.00199741	1.99741
../Micrographs_bin4/beta_actin_Au_0005_noDW_bin4.mrc	0.00169856	1.69856
../Micrographs_bin4/beta_actin_Au_0005_noDW_bin4.mrc	0.00140297	1.40297
../Micrographs_bin4/beta_actin_Au_0005_noDW_bin4.mrc	0.00111024	1.11024
../Micrographs_bin4/beta_actin_Au_0005_noDW_bin4.mrc	0.000819958	0.819958
../Micrographs_bin4/beta_actin_Au_0005_noDW_bin4.mrc	0.00053168	0.53168
../Micrographs_bin4/beta_actin_Au_0005_noDW_bin4.mrc	0.000244941	0.244941
../Micrographs_bin4/beta_actin_Au_0005_noDW_bin4.mrc	4.07353e-05	0.0407353
../Micrographs_bin4/beta_actin_Au_0005_noDW_bin4.mrc	0.000325829	0.325829
../Micrographs_bin4/beta_actin_Au_0005_noDW_bin4.mrc	0.000610815	0.610815
../Micrographs_bin4/beta_actin_Au_0005_noDW_bin4.mrc	0.000896156	0.896156
../Micrographs_bin4/beta_actin_Au_0005_noDW_bin4.mrc	0.00116756	1.16756
../Micrographs_bin4/beta_actin_Au_0005_noDW_bin4.mrc	0.00142875	1.42875
../Micrographs_bin4/beta_actin_Au_0005_noDW_bin4.mrc	0.00169204	1.69204
../Micrographs_bin4/beta_actin_Au_0005_noDW_bin4.mrc	0.00195794	1.95794
../Micrographs_bin4/beta_actin_Au_0005_noDW_bin4.mrc	0.00222692	2.22692
../Micrographs_bin4/beta_actin_Au_0005_noDW_bin4.mrc	0.0024994	2.4994
../Micrographs_bin4/beta_actin_Au_0005_noDW_bin4.mrc	0.00277576	2.77576
../Micrographs_bin4/beta_actin_Au_0005_noDW_bin4.mrc	0.0030563	3.0563
../Micrographs_bin4/beta_actin_Au_0005_noDW_bin4.mrc	0.00334128	3.34128
../Micrographs_bin4/beta_actin_Au_0005_noDW_bin4.mrc	0.00363086	3.63086
../Micrographs_bin4/beta_actin_Au_0005_noDW_bin4.mrc	0.00392512	3.92512
../Micrographs_bin4/beta_actin_Au_0005_noDW_bin4.mrc	0.00422402	4.22402
../Micrographs_bin4/beta_actin_Au_0005_noDW_bin4.mrc	0.00452741	4.52741
../Micrographs_bin4/beta_actin_Au_0005_noDW_bin4.mrc	0.00483501	4.83501
../Micrographs_bin4/beta_actin_Au_0005_noDW_bin4.mrc	0.0049509	4.9509
../Micrographs_bin4/beta_actin_Au_0005_noDW_bin4.mrc	0.00453012	4.53012
../Micrographs_bin4/beta_actin_Au_0005_noDW_bin4.mrc	0.0041001	4.1001
../Micrographs_bin4/beta_actin_Au_0005_noDW_bin4.mrc	0.00366268	3.66268
../Micrographs_bin4/beta_actin_Au_0005_noDW_bin4.mrc	0.00321944	3.21944
../Micrographs_bin4/beta_actin_Au_0005_noDW_bin4.mrc	0.00277174	2.77174
../Micrographs_bin4/beta_actin_Au_0005_noDW_bin4.mrc	0.00232071	2.32071
../Micrographs_bin4/beta_actin_Au_0005_noDW_bin4.mrc	0.00186729	1.86729
../Micrographs_bin4/beta_actin_Au_0005_noDW_bin4.mrc	0.00141224	1.41224
../Micrographs_bin4/beta_actin_Au_0005_noDW_bin4.mrc	0.000956194	0.956194
../Micrographs_bin4/beta_actin_Au_0005_noDW_bin4.mrc	0.00049968	0.49968
../Micrographs_bin4/beta_actin_Au_0005_noDW_bin4.mrc	4.31458e-05	0.0431458
../Micrographs_bin4/beta_actin_Au_0005_noDW_bin4.mrc	0.000412995	0.412995
../Micrographs_bin4/beta_actin_Au_0005_noDW_bin4.mrc	0.000868333	0.868333
../Micrographs_bin4/beta_actin_Au_0005_noDW_bin4.mrc	0.00132243	1.32243
../Micrographs_bin4/beta_actin_Au_0005_noDW_bin4.mrc	0.00160625	1.60625
../Micrographs_bin4/beta_actin_Au_0005_noDW_bin4.mrc	0.00175194	1.75194
../Micrographs_bin4/beta_actin_Au_0005_noDW_bin4.mrc	0.00189654	1.89654
../Micrographs_bin4/beta_actin_Au_0005_noDW_bin4.mrc	0.0020399	2.0399
../Micrographs_bin4/beta_actin_Au_0005_noDW_bin4.mrc	0.00218185	2.18185
../Micrographs_bin4/beta_actin_Au_0005_noDW_bin4.mrc	0.0023222	2.3222
../Micrographs_bin4/beta_actin_Au_0005_noDW_bin4.mrc	0.00246078	2.46078
../Micrographs_bin4/beta_actin_Au_0005_noDW_bin4.mrc	0.00259736	2.59736
../Micrographs_bin4/beta_actin_Au_0005_noDW_bin4.mrc	0.00273173	2.73173
../Micrographs_bin4/beta_actin_Au_0005_noDW_bin4.mrc	0.00286366	2.86366
../Micrographs_bin4/beta_actin_Au_0005_noDW_bin4.mrc	0.00299291	2.99291
../Micrographs_bin4/beta_actin_Au_0005_noDW_bin4.mrc	0.00311921	3.11921
../Micrographs_bin4/beta_actin_Au_0005_noDW_bin4.mrc	0.00324231	3.24231
../Micrographs_bin4/beta_actin_Au_0005_noDW_bin4.mrc	0.00336192	3.36192
../Micrographs_bin4/beta_actin_Au_0005_noDW_bin4.mrc	0.00347776	3.47776
../Micrographs_bin4/beta_actin_Au_0005_noDW_bin4.mrc	0.00358955	3.58955
../Micrographs_bin4/beta_actin_Au_0005_noDW_bin4.mrc	0.00369699	3.69699
../Micrographs_bin4/beta_actin_Au_0005_noDW_bin4.mrc	0.00379978	3.79978
../Micrographs_bin4/beta_actin_Au_0005_noDW_bin4.mrc	0.00389764	3.89764
../Micrographs_bin4/beta_actin_Au_0005_noDW_bin4.mrc	0.00399028	3.99028
../Micrographs_bin4/beta_actin_Au_0005_noDW_bin4.mrc	0.0040774	4.0774
../Micrographs_bin4/beta_actin_Au_0005_noDW_bin4.mrc	0.00415875	4.15875
../Micrographs_bin4/beta_actin_Au_0005_noDW_bin4.mrc	0.00423406	4.23406
../Micrographs_bin4/beta_actin_Au_0005_noDW_bin4.mrc	0.00384267	3.84267
../Micrographs_bin4/beta_actin_Au_0005_noDW_bin4.mrc	0.00387339	3.87339
../Micrographs_bin4/beta_actin_Au_0005_noDW_bin4.mrc	0.00390007	3.90007
../Micrographs_bin4/beta_actin_Au_0005_noDW_bin4.mrc	0.00392259	3.92259
../Micrographs_bin4/beta_actin_Au_0005_noDW_bin4.mrc	0.00394089	3.94089
../Micrographs_bin4/beta_actin_Au_0005_noDW_bin4.mrc	0.00395488	3.95488
../Micrographs_bin4/beta_actin_Au_0005_noDW_bin4.mrc	0.00396452	3.96452
../Micrographs_bin4/beta_actin_Au_0005_noDW_bin4.mrc	0.00396978	3.96978
../Micrographs_bin4/beta_actin_Au_0005_noDW_bin4.mrc	0.00363111	3.63111
../Micrographs_bin4/beta_actin_Au_0005_noDW_bin4.mrc	0.00309368	3.09368
../Micrographs_bin4/beta_actin_Au_0005_noDW_bin4.mrc	0.00256417	2.56417
../Micrographs_bin4/beta_actin_Au_0005_noDW_bin4.mrc	0.00204175	2.04175
../Micrographs_bin4/beta_actin_Au_0005_noDW_bin4.mrc	0.00152532	1.52532
../Micrographs_bin4/beta_actin_Au_0005_noDW_bin4.mrc	0.00101358	1.01358
../Micrographs_bin4/beta_actin_Au_0005_noDW_bin4.mrc	0.000505087	0.505087
../Micrographs_bin4/beta_actin_Au_0005_noDW_bin4.mrc	1.69264e-06	0.00169264
../Micrographs_bin4/beta_actin_Au_0005_noDW_bin4.mrc	0.000508335	0.508335
../Micrographs_bin4/beta_actin_Au_0005_noDW_bin4.mrc	0.00101642	1.01642
../Micrographs_bin4/beta_actin_Au_0005_noDW_bin4.mrc	0.00152747	1.52747
../Micrographs_bin4/beta_actin_Au_0005_noDW_bin4.mrc	0.00204293	2.04293
../Micrographs_bin4/beta_actin_Au_0005_noDW_bin4.mrc	0.00256408	2.56408
../Micrographs_bin4/beta_actin_Au_0005_noDW_bin4.mrc	0.00275175	2.75175
../Micrographs_bin4/beta_actin_Au_0005_noDW_bin4.mrc	0.00292097	2.92097
../Micrographs_bin4/beta_actin_Au_0005_noDW_bin4.mrc	0.0030932	3.0932
../Micrographs_bin4/beta_actin_Au_0005_noDW_bin4.mrc	0.00326852	3.26852
../Micrographs_bin4/beta_actin_Au_0005_noDW_bin4.mrc	0.00344694	3.44694
../Micrographs_bin4/beta_actin_Au_0005_noDW_bin4.mrc	0.00362848	3.62848
../Micrographs_bin4/beta_actin_Au_0005_noDW_bin4.mrc	0.00381308	3.81308
../Micrographs_bin4/beta_actin_Au_0005_noDW_bin4.mrc	0.00400066	4.00066
../Micrographs_bin4/beta_actin_Au_0005_noDW_bin4.mrc	0.00419108	4.19108
../Micrographs_bin4/beta_actin_Au_0005_noDW_bin4.mrc	0.00438414	4.38414
../Micrographs_bin4/beta_actin_Au_0005_noDW_bin4.mrc	0.00457959	4.57959
../Micrographs_bin4/beta_actin_Au_0005_noDW_bin4.mrc	0.00477711	4.77711
../Micrographs_bin4/beta_actin_Au_0005_noDW_bin4.mrc	0.00497631	4.97631
../Micrographs_bin4/beta_actin_Au_0005_noDW_bin4.mrc	0.00422174	4.22174
../Micrographs_bin4/beta_actin_Au_0005_noDW_bin4.mrc	0.00345338	3.45338
../Micrographs_bin4/beta_actin_Au_0005_noDW_bin4.mrc	0.00267578	2.67578
../Micrographs_bin4/beta_actin_Au_0005_noDW_bin4.mrc	0.00189186	1.89186
../Micrographs_bin4/beta_actin_Au_0005_noDW_bin4.mrc	0.00110391	1.10391
../Micrographs_bin4/beta_actin_Au_0005_noDW_bin4.mrc	0.000313773	0.313773
../Micrographs_bin4/beta_actin_Au_0005_noDW_bin4.mrc	0.000476962	0.476962
../Micrographs_bin4/beta_actin_Au_0005_noDW_bin4.mrc	0.00126679	1.26679
../Micrographs_bin4/beta_actin_Au_0005_noDW_bin4.mrc	0.0020541	2.0541
../Micrographs_bin4/beta_actin_Au_0005_noDW_bin4.mrc	0.00283696	2.83696
../Micrographs_bin4/beta_actin_Au_0005_noDW_bin4.mrc	0.00361297	3.61297
../Micrographs_bin4/beta_actin_Au_0005_noDW_bin4.mrc	0.00437906	4.37906
../Micrographs_bin4/beta_actin_Au_0005_noDW_bin4.mrc	0.00513139	5.13139
../Micrographs_bin4/beta_actin_Au_0005_noDW_bin4.mrc	0.00536724	5.36724
../Micrographs_bin4/beta_actin_Au_0005_noDW_bin4.mrc	0.00496058	4.96058
../Micrographs_bin4/beta_actin_Au_0005_noDW_bin4.mrc	0.00455933	4.55933
../Micrographs_bin4/beta_actin_Au_0005_noDW_bin4.mrc	0.00416416	4.16416
../Micrographs_bin4/beta_actin_Au_0005_noDW_bin4.mrc	0.00377545	3.77545
../Micrographs_bin4/beta_actin_Au_0005_noDW_bin4.mrc	0.00339334	3.39334
../Micrographs_bin4/beta_actin_Au_0005_noDW_bin4.mrc	0.00301775	3.01775
../Micrographs_bin4/beta_actin_Au_0005_noDW_bin4.mrc	0.00264843	2.64843
../Micrographs_bin4/beta_actin_Au_0005_noDW_bin4.mrc	0.00228497	2.28497
../Micrographs_bin4/beta_actin_Au_0005_noDW_bin4.mrc	0.00192683	1.92683
../Micrographs_bin4/beta_actin_Au_0005_noDW_bin4.mrc	0.00157339	1.57339
../Micrographs_bin4/beta_actin_Au_0005_noDW_bin4.mrc	0.00122393	1.22393
../Micrographs_bin4/beta_actin_Au_0005_noDW_bin4.mrc	0.000877679	0.877679
../Micrographs_bin4/beta_actin_Au_0005_noDW_bin4.mrc	0.000533818	0.533818
../Micrographs_bin4/beta_actin_Au_0005_noDW_bin4.mrc	0.000191496	0.191496
../Micrographs_bin4/beta_actin_Au_0005_noDW_bin4.mrc	0.000150156	0.150156
../Micrographs_bin4/beta_actin_Au_0005_noDW_bin4.mrc	0.000492014	0.492014
../Micrographs_bin4/beta_actin_Au_0005_noDW_bin4.mrc	0.000834944	0.834944
../Micrographs_bin4/beta_actin_Au_0005_noDW_bin4.mrc	0.0011798	1.1798
../Micrographs_bin4/beta_actin_Au_0005_noDW_bin4.mrc	0.00152739	1.52739
../Micrographs_bin4/beta_actin_Au_0005_noDW_bin4.mrc	0.00187849	1.87849
../Micrographs_bin4/beta_actin_Au_0005_noDW_bin4.mrc	0.00223381	2.23381
../Micrographs_bin4/beta_actin_Au_0005_noDW_bin4.mrc	0.00259398	2.59398
../Micrographs_bin4/beta_actin_Au_0005_noDW_bin4.mrc	0.00295953	2.95953
../Micrographs_bin4/beta_actin_Au_0005_noDW_bin4.mrc	0.00333087	3.33087
../Micrographs_bin4/beta_actin_Au_0005_noDW_bin4.mrc	0.00370826	3.70826
../Micrographs_bin4/beta_actin_Au_0005_noDW_bin4.mrc	0.00370818	3.70818
../Micrographs_bin4/beta_actin_Au_0005_noDW_bin4.mrc	0.0033237	3.3237
../Micrographs_bin4/beta_actin_Au_0005_noDW_bin4.mrc	0.00293148	2.93148
../Micrographs_bin4/beta_actin_Au_0005_noDW_bin4.mrc	0.00253298	2.53298
../Micrographs_bin4/beta_actin_Au_0005_noDW_bin4.mrc	0.00212949	2.12949
../Micrographs_bin4/beta_actin_Au_0005_noDW_bin4.mrc	0.00172217	1.72217
../Micrographs_bin4/beta_actin_Au_0005_noDW_bin4.mrc	0.00131204	1.31204
../Micrographs_bin4/beta_actin_Au_0005_noDW_bin4.mrc	0.000900014	0.900014
../Micrographs_bin4/beta_actin_Au_0005_noDW_bin4.mrc	0.00048694	0.48694
../Micrographs_bin4/beta_actin_Au_0005_noDW_bin4.mrc	7.35928e-05	0.0735928
../Micrographs_bin4/beta_actin_Au_0005_noDW_bin4.mrc	0.000339282	0.339282
../Micrographs_bin4/beta_actin_Au_0005_noDW_bin4.mrc	0.000750946	0.750946
../Micrographs_bin4/beta_actin_Au_0005_noDW_bin4.mrc	0.00116065	1.16065
../Micrographs_bin4/beta_actin_Au_0005_noDW_bin4.mrc	0.00156758	1.56758
../Micrographs_bin4/beta_actin_Au_0005_noDW_bin4.mrc	0.00197088	1.97088
../Micrographs_bin4/beta_actin_Au_0005_noDW_bin4.mrc	0.0023696	2.3696
../Micrographs_bin4/beta_actin_Au_0005_noDW_bin4.mrc	0.00276267	2.76267
../Micrographs_bin4/beta_actin_Au_0005_noDW_bin4.mrc	0.00314891	3.14891
../Micrographs_bin4/beta_actin_Au_0005_noDW_bin4.mrc	0.00352698	3.52698
../Micrographs_bin4/beta_actin_Au_0005_noDW_bin4.mrc	0.00389543	3.89543
../Micrographs_bin4/beta_actin_Au_0005_noDW_bin4.mrc	0.00425265	4.25265
../Micrographs_bin4/beta_actin_Au_0005_noDW_bin4.mrc	0.00380117	3.80117
../Micrographs_bin4/beta_actin_Au_0005_noDW_bin4.mrc	0.00365187	3.65187
../Micrographs_bin4/beta_actin_Au_0005_noDW_bin4.mrc	0.00350369	3.50369
../Micrographs_bin4/beta_actin_Au_0005_noDW_bin4.mrc	0.0033568	3.3568
../Micrographs_bin4/beta_actin_Au_0005_noDW_bin4.mrc	0.00321131	3.21131
../Micrographs_bin4/beta_actin_Au_0005_noDW_bin4.mrc	0.00306736	3.06736
../Micrographs_bin4/beta_actin_Au_0005_noDW_bin4.mrc	0.00292502	2.92502
../Micrographs_bin4/beta_actin_Au_0005_noDW_bin4.mrc	0.00278436	2.78436
../Micrographs_bin4/beta_actin_Au_0005_noDW_bin4.mrc	0.00264541	2.64541
../Micrographs_bin4/beta_actin_Au_0005_noDW_bin4.mrc	0.0025082	2.5082
../Micrographs_bin4/beta_actin_Au_0005_noDW_bin4.mrc	0.00237274	2.37274
../Micrographs_bin4/beta_actin_Au_0005_noDW_bin4.mrc	0.00223901	2.23901
../Micrographs_bin4/beta_actin_Au_0005_noDW_bin4.mrc	0.00210699	2.10699
../Micrographs_bin4/beta_actin_Au_0005_noDW_bin4.mrc	0.00197663	1.97663
../Micrographs_bin4/beta_actin_Au_0005_noDW_bin4.mrc	0.00184789	1.84789
../Micrographs_bin4/beta_actin_Au_0005_noDW_bin4.mrc	0.00172071	1.72071
../Micrographs_bin4/beta_actin_Au_0005_noDW_bin4.mrc	0.001595	1.595
../Micrographs_bin4/beta_actin_Au_0005_noDW_bin4.mrc	0.0014707	1.4707
../Micrographs_bin4/beta_actin_Au_0005_noDW_bin4.mrc	0.00134772	1.34772
../Micrographs_bin4/beta_actin_Au_0005_noDW_bin4.mrc	0.00122596	1.22596
../Micrographs_bin4/beta_actin_Au_0005_noDW_bin4.mrc	0.00110533	1.10533
../Micrographs_bin4/beta_actin_Au_0005_noDW_bin4.mrc	0.000985712	0.985712
../Micrographs_bin4/beta_actin_Au_0005_noDW_bin4.mrc	0.000867012	0.867012
../Micrographs_bin4/beta_actin_Au_0005_noDW_bin4.mrc	0.000749114	0.749114
../Micrographs_bin4/beta_actin_Au_0005_noDW_bin4.mrc	0.000631902	0.631902
../Micrographs_bin4/beta_actin_Au_0005_noDW_bin4.mrc	0.000515259	0.515259
../Micrographs_bin4/beta_actin_Au_0005_noDW_bin4.mrc	0.000399064	0.399064
../Micrographs_bin4/beta_actin_Au_0005_noDW_bin4.mrc	0.000283196	0.283196
../Micrographs_bin4/beta_actin_Au_0005_noDW_bin4.mrc	0.000167531	0.167531
../Micrographs_bin4/beta_actin_Au_0005_noDW_bin4.mrc	9.99143e-05	0.0999143
../Micrographs_bin4/beta_actin_Au_0005_noDW_bin4.mrc	4.79453e-05	0.0479453
../Micrographs_bin4/beta_actin_Au_0005_noDW_bin4.mrc	4.04696e-06	0.00404696
../Micrographs_bin4/beta_actin_Au_0005_noDW_bin4.mrc	5.60889e-05	0.0560889
../Micrographs_bin4/beta_actin_Au_0005_noDW_bin4.mrc	0.000108207	0.108207
../Micrographs_bin4/beta_actin_Au_0005_noDW_bin4.mrc	0.000160428	0.160428
../Micrographs_bin4/beta_actin_Au_0005_noDW_bin4.mrc	0.000212777	0.212777
../Micrographs_bin4/beta_actin_Au_0005_noDW_bin4.mrc	0.000265283	0.265283
../Micrographs_bin4/beta_actin_Au_0005_noDW_bin4.mrc	0.00031797	0.31797
../Micrographs_bin4/beta_actin_Au_0005_noDW_bin4.mrc	0.000370865	0.370865
../Micrographs_bin4/beta_actin_Au_0005_noDW_bin4.mrc	0.000423995	0.423995
../Micrographs_bin4/beta_actin_Au_0005_noDW_bin4.mrc	0.000477385	0.477385
../Micrographs_bin4/beta_actin_Au_0005_noDW_bin4.mrc	0.000531062	0.531062
../Micrographs_bin4/beta_actin_Au_0005_noDW_bin4.mrc	0.000585051	0.585051
../Micrographs_bin4/beta_actin_Au_0005_noDW_bin4.mrc	0.000639377	0.639377
../Micrographs_bin4/beta_actin_Au_0005_noDW_bin4.mrc	0.000694065	0.694065
../Micrographs_bin4/beta_actin_Au_0005_noDW_bin4.mrc	0.000749141	0.749141
../Micrographs_bin4/beta_actin_Au_0005_noDW_bin4.mrc	0.000804628	0.804628
../Micrographs_bin4/beta_actin_Au_0005_noDW_bin4.mrc	0.00086055	0.86055
../Micrographs_bin4/beta_actin_Au_0005_noDW_bin4.mrc	0.00091693	0.91693
../Micrographs_bin4/beta_actin_Au_0005_noDW_bin4.mrc	0.000973791	0.973791
../Micrographs_bin4/beta_actin_Au_0005_noDW_bin4.mrc	0.00103116	1.03116
../Micrographs_bin4/beta_actin_Au_0005_noDW_bin4.mrc	0.00108904	1.08904
../Micrographs_bin4/beta_actin_Au_0005_noDW_bin4.mrc	0.00114748	1.14748
../Micrographs_bin4/beta_actin_Au_0005_noDW_bin4.mrc	0.00120647	1.20647
../Micrographs_bin4/beta_actin_Au_0005_noDW_bin4.mrc	0.00126605	1.26605
../Micrographs_bin4/beta_actin_Au_0005_noDW_bin4.mrc	0.00132623	1.32623
../Micrographs_bin4/beta_actin_Au_0005_noDW_bin4.mrc	0.00138703	1.38703
../Micrographs_bin4/beta_actin_Au_0005_noDW_bin4.mrc	0.000482398	0.482398
../Micrographs_bin4/beta_actin_Au_0005_noDW_bin4.mrc	0.000338846	0.338846
../Micrographs_bin4/beta_actin_Au_0005_noDW_bin4.mrc	0.000195809	0.195809
../Micrographs_bin4/beta_actin_Au_0005_noDW_bin4.mrc	5.30994e-05	0.0530994
../Micrographs_bin4/beta_actin_Au_0005_noDW_bin4.mrc	8.94668e-05	0.0894668
../Micrographs_bin4/beta_actin_Au_0005_noDW_bin4.mrc	0.000232076	0.232076
../Micrographs_bin4/beta_actin_Au_0005_noDW_bin4.mrc	0.000374913	0.374913
../Micrographs_bin4/beta_actin_Au_0005_noDW_bin4.mrc	0.000518162	0.518162
../Micrographs_bin4/beta_actin_Au_0005_noDW_bin4.mrc	0.000662004	0.662004
../Micrographs_bin4/beta_actin_Au_0005_noDW_bin4.mrc	0.000806619	0.806619
../Micrographs_bin4/beta_actin_Au_0005_noDW_bin4.mrc	0.000952183	0.952183
../Micrographs_bin4/beta_actin_Au_0005_noDW_bin4.mrc	0.00109887	1.09887
../Micrographs_bin4/beta_actin_Au_0005_noDW_bin4.mrc	0.00116389	1.16389
../Micrographs_bin4/beta_actin_Au_0005_noDW_bin4.mrc	0.000747825	0.747825
../Micrographs_bin4/beta_actin_Au_0005_noDW_bin4.mrc	0.000329602	0.329602
../Micrographs_bin4/beta_actin_Au_0005_noDW_bin4.mrc	9.12881e-05	0.0912881
../Micrographs_bin4/beta_actin_Au_0005_noDW_bin4.mrc	0.000515388	0.515388
../Micrographs_bin4/beta_actin_Au_0005_noDW_bin4.mrc	0.000943248	0.943248
../Micrographs_bin4/beta_actin_Au_0005_noDW_bin4.mrc	0.00137539	1.37539
../Micrographs_bin4/beta_actin_Au_0005_noDW_bin4.mrc	0.00181229	1.81229
../Micrographs_bin4/beta_actin_Au_0005_noDW_bin4.mrc	0.00225433	2.25433
../Micrographs_bin4/beta_actin_Au_0005_noDW_bin4.mrc	0.0025469	2.5469
../Micrographs_bin4/beta_actin_Au_0005_noDW_bin4.mrc	0.00243281	2.43281
../Micrographs_bin4/beta_actin_Au_0005_noDW_bin4.mrc	0.00231408	2.31408
../Micrographs_bin4/beta_actin_Au_0005_noDW_bin4.mrc	0.00219114	2.19114
../Micrographs_bin4/beta_actin_Au_0005_noDW_bin4.mrc	0.00206443	2.06443
../Micrographs_bin4/beta_actin_Au_0005_noDW_bin4.mrc	0.00193442	1.93442
../Micrographs_bin4/beta_actin_Au_0005_noDW_bin4.mrc	0.00180157	1.80157
../Micrographs_bin4/beta_actin_Au_0005_noDW_bin4.mrc	0.00166633	1.66633
../Micrographs_bin4/beta_actin_Au_0005_noDW_bin4.mrc	0.00152919	1.52919
../Micrographs_bin4/beta_actin_Au_0005_noDW_bin4.mrc	0.0013731	1.3731
../Micrographs_bin4/beta_actin_Au_0005_noDW_bin4.mrc	0.00109801	1.09801
../Micrographs_bin4/beta_actin_Au_0005_noDW_bin4.mrc	0.000824838	0.824838
../Micrographs_bin4/beta_actin_Au_0005_noDW_bin4.mrc	0.000553356	0.553356
../Micrographs_bin4/beta_actin_Au_0005_noDW_bin4.mrc	0.000283326	0.283326
../Micrographs_bin4/beta_actin_Au_0005_noDW_bin4.mrc	1.44979e-05	0.0144979
../Micrographs_bin4/beta_actin_Au_0005_noDW_bin4.mrc	0.000253386	0.253386
../Micrographs_bin4/beta_actin_Au_0005_noDW_bin4.mrc	0.000520578	0.520578
../Micrographs_bin4/beta_actin_Au_0005_noDW_bin4.mrc	0.000787325	0.787325
../Micrographs_bin4/beta_actin_Au_0005_noDW_bin4.mrc	0.00105386	1.05386
../Micrographs_bin4/beta_actin_Au_0005_noDW_bin4.mrc	0.00132038	1.32038
../Micrographs_bin4/beta_actin_Au_0005_noDW_bin4.mrc	0.00158707	1.58707
../Micrographs_bin4/beta_actin_Au_0005_noDW_bin4.mrc	0.00185407	1.85407
../Micrographs_bin4/beta_actin_Au_0005_noDW_bin4.mrc	0.00212148	2.12148
../Micrographs_bin4/beta_actin_Au_0005_noDW_bin4.mrc	0.00238934	2.38934
../Micrographs_bin4/beta_actin_Au_0005_noDW_bin4.mrc	0.00265765	2.65765
../Micrographs_bin4/beta_actin_Au_0005_noDW_bin4.mrc	0.00292633	2.92633
../Micrographs_bin4/beta_actin_Au_0005_noDW_bin4.mrc	0.00319523	3.19523
../Micrographs_bin4/beta_actin_Au_0005_noDW_bin4.mrc	0.00346412	3.46412
../Micrographs_bin4/beta_actin_Au_0005_noDW_bin4.mrc	0.00312957	3.12957
../Micrographs_bin4/beta_actin_Au_0005_noDW_bin4.mrc	0.0027163	2.7163
../Micrographs_bin4/beta_actin_Au_0005_noDW_bin4.mrc	0.00230289	2.30289
../Micrographs_bin4/beta_actin_Au_0005_noDW_bin4.mrc	0.00188971	1.88971
../Micrographs_bin4/beta_actin_Au_0005_noDW_bin4.mrc	0.001477	1.477
../Micrographs_bin4/beta_actin_Au_0005_noDW_bin4.mrc	0.00106486	1.06486
../Micrographs_bin4/beta_actin_Au_0005_noDW_bin4.mrc	0.000653294	0.653294
../Micrographs_bin4/beta_actin_Au_0005_noDW_bin4.mrc	0.000242245	0.242245
../Micrographs_bin4/beta_actin_Au_0005_noDW_bin4.mrc	0.000168389	0.168389
../Micrographs_bin4/beta_actin_Au_0005_noDW_bin4.mrc	0.000578729	0.578729
../Micrographs_bin4/beta_actin_Au_0005_noDW_bin4.mrc	0.00098888	0.98888
../Micrographs_bin4/beta_actin_Au_0005_noDW_bin4.mrc	0.00139891	1.39891
../Micrographs_bin4/beta_actin_Au_0005_noDW_bin4.mrc	0.000290661	0.290661
../Micrographs_bin4/beta_actin_Au_0005_noDW_bin4.mrc	0.000212188	0.212188
../Micrographs_bin4/beta_actin_Au_0005_noDW_bin4.mrc	0.000134446	0.134446
../Micrographs_bin4/beta_actin_Au_0005_noDW_bin4.mrc	5.73559e-05	0.0573559
../Micrographs_bin4/beta_actin_Au_0005_noDW_bin4.mrc	1.91605e-05	0.0191605
../Micrographs_bin4/beta_actin_Au_0005_noDW_bin4.mrc	9.51802e-05	0.0951802
../Micrographs_bin4/beta_actin_Au_0005_noDW_bin4.mrc	0.000170779	0.170779
../Micrographs_bin4/beta_actin_Au_0005_noDW_bin4.mrc	0.00024603	0.24603
../Micrographs_bin4/beta_actin_Au_0005_noDW_bin4.mrc	0.000321006	0.321006
../Micrographs_bin4/beta_actin_Au_0005_noDW_bin4.mrc	0.00039578	0.39578
../Micrographs_bin4/beta_actin_Au_0005_noDW_bin4.mrc	0.00047042	0.47042
[truncated: 372,943+ more rows]

## Sheet: 3b_ADP_Pi_curv_measures
Micrograph_name	Curvature_inv_nm	Curvature_inv_microns
../Micrographs_bin4/20200715_Krios_143_0003_bin4.mrc	0.000951672	0.951672
../Micrographs_bin4/20200715_Krios_143_0003_bin4.mrc	0.000842915	0.842915
../Micrographs_bin4/20200715_Krios_143_0003_bin4.mrc	0.000730313	0.730313
../Micrographs_bin4/20200715_Krios_143_0003_bin4.mrc	0.000614333	0.614333
../Micrographs_bin4/20200715_Krios_143_0003_bin4.mrc	0.000495473	0.495473
../Micrographs_bin4/20200715_Krios_143_0003_bin4.mrc	0.000374255	0.374255
../Micrographs_bin4/20200715_Krios_143_0003_bin4.mrc	0.000251224	0.251224
../Micrographs_bin4/20200715_Krios_143_0003_bin4.mrc	0.00012694	0.12694
../Micrographs_bin4/20200715_Krios_143_0003_bin4.mrc	1.97662e-06	0.00197662
../Micrographs_bin4/20200715_Krios_143_0003_bin4.mrc	0.000123087	0.123087
../Micrographs_bin4/20200715_Krios_143_0003_bin4.mrc	0.000247671	0.247671
../Micrographs_bin4/20200715_Krios_143_0003_bin4.mrc	0.000371198	0.371198
../Micrographs_bin4/20200715_Krios_143_0003_bin4.mrc	0.000493102	0.493102
../Micrographs_bin4/20200715_Krios_143_0003_bin4.mrc	0.000612829	0.612829
../Micrographs_bin4/20200715_Krios_143_0003_bin4.mrc	0.000729845	0.729845
../Micrographs_bin4/20200715_Krios_143_0003_bin4.mrc	0.000843641	0.843641
../Micrographs_bin4/20200715_Krios_143_0003_bin4.mrc	0.000953736	0.953736
../Micrographs_bin4/20200715_Krios_143_0003_bin4.mrc	0.00105976	1.05976
../Micrographs_bin4/20200715_Krios_143_0003_bin4.mrc	0.00116397	1.16397
../Micrographs_bin4/20200715_Krios_143_0003_bin4.mrc	0.00126625	1.26625
../Micrographs_bin4/20200715_Krios_143_0003_bin4.mrc	0.0013667	1.3667
../Micrographs_bin4/20200715_Krios_143_0003_bin4.mrc	0.00146542	1.46542
../Micrographs_bin4/20200715_Krios_143_0003_bin4.mrc	0.00156249	1.56249
../Micrographs_bin4/20200715_Krios_143_0003_bin4.mrc	0.00165797	1.65797
../Micrographs_bin4/20200715_Krios_143_0003_bin4.mrc	0.00175192	1.75192
../Micrographs_bin4/20200715_Krios_143_0003_bin4.mrc	0.00184439	1.84439
../Micrographs_bin4/20200715_Krios_143_0003_bin4.mrc	0.00193544	1.93544
../Micrographs_bin4/20200715_Krios_143_0003_bin4.mrc	0.00202507	2.02507
../Micrographs_bin4/20200715_Krios_143_0003_bin4.mrc	0.00211333	2.11333
../Micrographs_bin4/20200715_Krios_143_0003_bin4.mrc	0.00220022	2.20022
../Micrographs_bin4/20200715_Krios_143_0003_bin4.mrc	0.00228575	2.28575
../Micrographs_bin4/20200715_Krios_143_0003_bin4.mrc	0.00236991	2.36991
../Micrographs_bin4/20200715_Krios_143_0003_bin4.mrc	0.00245268	2.45268
../Micrographs_bin4/20200715_Krios_143_0003_bin4.mrc	0.00253405	2.53405
../Micrographs_bin4/20200715_Krios_143_0003_bin4.mrc	0.000242718	0.242718
../Micrographs_bin4/20200715_Krios_143_0003_bin4.mrc	0.0361681	36.1681
../Micrographs_bin4/20200715_Krios_143_0003_bin4.mrc	0.0224547	22.4547
../Micrographs_bin4/20200715_Krios_143_0003_bin4.mrc	0.0120194	12.0194
../Micrographs_bin4/20200715_Krios_143_0003_bin4.mrc	0.00342172	3.42172
../Micrographs_bin4/20200715_Krios_143_0003_bin4.mrc	0.0046717	4.6717
../Micrographs_bin4/20200715_Krios_143_0003_bin4.mrc	0.0135371	13.5371
../Micrographs_bin4/20200715_Krios_143_0003_bin4.mrc	0.0175236	17.5236
../Micrographs_bin4/20200715_Krios_143_0003_bin4.mrc	0.0120989	12.0989
../Micrographs_bin4/20200715_Krios_143_0003_bin4.mrc	0.00556353	5.56353
../Micrographs_bin4/20200715_Krios_143_0003_bin4.mrc	0.00149963	1.49963
../Micrographs_bin4/20200715_Krios_143_0003_bin4.mrc	0.00848977	8.48977
../Micrographs_bin4/20200715_Krios_143_0003_bin4.mrc	0.0147927	14.7927
../Micrographs_bin4/20200715_Krios_143_0003_bin4.mrc	0.0198015	19.8015
../Micrographs_bin4/20200715_Krios_143_0003_bin4.mrc	0.0105734	10.5734
../Micrographs_bin4/20200715_Krios_143_0003_bin4.mrc	0.00211606	2.11606
../Micrographs_bin4/20200715_Krios_143_0003_bin4.mrc	0.00570128	5.70128
../Micrographs_bin4/20200715_Krios_143_0003_bin4.mrc	0.0136832	13.6832
../Micrographs_bin4/20200715_Krios_143_0003_bin4.mrc	0.0224791	22.4791
../Micrographs_bin4/20200715_Krios_143_0003_bin4.mrc	0.0324184	32.4184
../Micrographs_bin4/20200715_Krios_143_0003_bin4.mrc	0.0113091	11.3091
../Micrographs_bin4/20200715_Krios_143_0003_bin4.mrc	0.0155092	15.5092
../Micrographs_bin4/20200715_Krios_143_0003_bin4.mrc	0.0450884	45.0884
../Micrographs_bin4/20200715_Krios_143_0003_bin4.mrc	0.0398891	39.8891
../Micrographs_bin4/20200715_Krios_143_0003_bin4.mrc	0.0183776	18.3776
../Micrographs_bin4/20200715_Krios_143_0003_bin4.mrc	0.00220064	2.20064
../Micrographs_bin4/20200715_Krios_143_0003_bin4.mrc	0.0163184	16.3184
../Micrographs_bin4/20200715_Krios_143_0003_bin4.mrc	0.0137949	13.7949
../Micrographs_bin4/20200715_Krios_143_0003_bin4.mrc	0.0111378	11.1378
../Micrographs_bin4/20200715_Krios_143_0003_bin4.mrc	0.00843967	8.43967
../Micrographs_bin4/20200715_Krios_143_0003_bin4.mrc	0.00576447	5.76447
../Micrographs_bin4/20200715_Krios_143_0003_bin4.mrc	0.00315177	3.15177
../Micrographs_bin4/20200715_Krios_143_0003_bin4.mrc	0.000635693	0.635693
../Micrographs_bin4/20200715_Krios_143_0003_bin4.mrc	0.000508144	0.508144
../Micrographs_bin4/20200715_Krios_143_0003_bin4.mrc	0.00038622	0.38622
../Micrographs_bin4/20200715_Krios_143_0003_bin4.mrc	0.000269151	0.269151
../Micrographs_bin4/20200715_Krios_143_0003_bin4.mrc	0.000156233	0.156233
../Micrographs_bin4/20200715_Krios_143_0003_bin4.mrc	4.68153e-05	0.0468153
../Micrographs_bin4/20200715_Krios_143_0003_bin4.mrc	5.97045e-05	0.0597045
../Micrographs_bin4/20200715_Krios_143_0004_bin4.mrc	0.000929491	0.929491
../Micrographs_bin4/20200715_Krios_143_0004_bin4.mrc	0.00097423	0.97423
../Micrographs_bin4/20200715_Krios_143_0004_bin4.mrc	0.00101929	1.01929
../Micrographs_bin4/20200715_Krios_143_0004_bin4.mrc	0.00106468	1.06468
../Micrographs_bin4/20200715_Krios_143_0004_bin4.mrc	0.0011104	1.1104
../Micrographs_bin4/20200715_Krios_143_0004_bin4.mrc	0.00115644	1.15644
../Micrographs_bin4/20200715_Krios_143_0004_bin4.mrc	0.0012028	1.2028
../Micrographs_bin4/20200715_Krios_143_0004_bin4.mrc	0.00124948	1.24948
../Micrographs_bin4/20200715_Krios_143_0004_bin4.mrc	0.00129648	1.29648
../Micrographs_bin4/20200715_Krios_143_0004_bin4.mrc	0.00134379	1.34379
../Micrographs_bin4/20200715_Krios_143_0004_bin4.mrc	0.00139141	1.39141
../Micrographs_bin4/20200715_Krios_143_0004_bin4.mrc	0.00143932	1.43932
../Micrographs_bin4/20200715_Krios_143_0004_bin4.mrc	0.00148752	1.48752
../Micrographs_bin4/20200715_Krios_143_0004_bin4.mrc	0.001536	1.536
../Micrographs_bin4/20200715_Krios_143_0004_bin4.mrc	0.00158475	1.58475
../Micrographs_bin4/20200715_Krios_143_0004_bin4.mrc	0.00163374	1.63374
../Micrographs_bin4/20200715_Krios_143_0004_bin4.mrc	0.00168298	1.68298
../Micrographs_bin4/20200715_Krios_143_0004_bin4.mrc	0.00173244	1.73244
../Micrographs_bin4/20200715_Krios_143_0004_bin4.mrc	0.00178211	1.78211
../Micrographs_bin4/20200715_Krios_143_0004_bin4.mrc	0.00183196	1.83196
../Micrographs_bin4/20200715_Krios_143_0004_bin4.mrc	0.00188197	1.88197
../Micrographs_bin4/20200715_Krios_143_0004_bin4.mrc	0.00193212	1.93212
../Micrographs_bin4/20200715_Krios_143_0004_bin4.mrc	0.00198238	1.98238
../Micrographs_bin4/20200715_Krios_143_0004_bin4.mrc	0.00203273	2.03273
../Micrographs_bin4/20200715_Krios_143_0004_bin4.mrc	0.00208313	2.08313
../Micrographs_bin4/20200715_Krios_143_0004_bin4.mrc	0.00213356	2.13356
../Micrographs_bin4/20200715_Krios_143_0004_bin4.mrc	0.00218398	2.18398
../Micrographs_bin4/20200715_Krios_143_0004_bin4.mrc	0.00223435	2.23435
../Micrographs_bin4/20200715_Krios_143_0004_bin4.mrc	0.00228464	2.28464
../Micrographs_bin4/20200715_Krios_143_0004_bin4.mrc	0.0023348	2.3348
../Micrographs_bin4/20200715_Krios_143_0004_bin4.mrc	0.00238479	2.38479
../Micrographs_bin4/20200715_Krios_143_0004_bin4.mrc	0.00243457	2.43457
../Micrographs_bin4/20200715_Krios_143_0004_bin4.mrc	0.00248409	2.48409
../Micrographs_bin4/20200715_Krios_143_0004_bin4.mrc	0.00203536	2.03536
../Micrographs_bin4/20200715_Krios_143_0004_bin4.mrc	0.00197971	1.97971
../Micrographs_bin4/20200715_Krios_143_0004_bin4.mrc	0.00192354	1.92354
../Micrographs_bin4/20200715_Krios_143_0004_bin4.mrc	0.0018669	1.8669
../Micrographs_bin4/20200715_Krios_143_0004_bin4.mrc	0.00180983	1.80983
../Micrographs_bin4/20200715_Krios_143_0004_bin4.mrc	0.00175237	1.75237
../Micrographs_bin4/20200715_Krios_143_0004_bin4.mrc	0.00169454	1.69454
../Micrographs_bin4/20200715_Krios_143_0004_bin4.mrc	0.00163639	1.63639
../Micrographs_bin4/20200715_Krios_143_0004_bin4.mrc	0.00157794	1.57794
../Micrographs_bin4/20200715_Krios_143_0004_bin4.mrc	0.00151921	1.51921
../Micrographs_bin4/20200715_Krios_143_0004_bin4.mrc	0.00146024	1.46024
../Micrographs_bin4/20200715_Krios_143_0004_bin4.mrc	0.00140105	1.40105
../Micrographs_bin4/20200715_Krios_143_0004_bin4.mrc	0.00134165	1.34165
../Micrographs_bin4/20200715_Krios_143_0004_bin4.mrc	0.00128207	1.28207
../Micrographs_bin4/20200715_Krios_143_0004_bin4.mrc	0.00122233	1.22233
../Micrographs_bin4/20200715_Krios_143_0004_bin4.mrc	0.00116244	1.16244
../Micrographs_bin4/20200715_Krios_143_0004_bin4.mrc	0.0011024	1.1024
../Micrographs_bin4/20200715_Krios_143_0004_bin4.mrc	0.00104225	1.04225
../Micrographs_bin4/20200715_Krios_143_0004_bin4.mrc	0.000981982	0.981982
../Micrographs_bin4/20200715_Krios_143_0004_bin4.mrc	0.000921608	0.921608
../Micrographs_bin4/20200715_Krios_143_0004_bin4.mrc	0.000861136	0.861136
../Micrographs_bin4/20200715_Krios_143_0004_bin4.mrc	0.000800573	0.800573
../Micrographs_bin4/20200715_Krios_143_0004_bin4.mrc	0.000739922	0.739922
../Micrographs_bin4/20200715_Krios_143_0004_bin4.mrc	0.000679188	0.679188
../Micrographs_bin4/20200715_Krios_143_0004_bin4.mrc	0.000618372	0.618372
../Micrographs_bin4/20200715_Krios_143_0004_bin4.mrc	0.000557476	0.557476
../Micrographs_bin4/20200715_Krios_143_0004_bin4.mrc	0.0004965	0.4965
../Micrographs_bin4/20200715_Krios_143_0004_bin4.mrc	0.000435443	0.435443
../Micrographs_bin4/20200715_Krios_143_0004_bin4.mrc	0.000374305	0.374305
../Micrographs_bin4/20200715_Krios_143_0004_bin4.mrc	0.000313083	0.313083
../Micrographs_bin4/20200715_Krios_143_0004_bin4.mrc	0.000251775	0.251775
../Micrographs_bin4/20200715_Krios_143_0004_bin4.mrc	0.000190377	0.190377
../Micrographs_bin4/20200715_Krios_143_0004_bin4.mrc	0.000128887	0.128887
../Micrographs_bin4/20200715_Krios_143_0004_bin4.mrc	6.72993e-05	0.0672993
../Micrographs_bin4/20200715_Krios_143_0004_bin4.mrc	5.61143e-06	0.00561143
../Micrographs_bin4/20200715_Krios_143_0004_bin4.mrc	5.61813e-05	0.0561813
../Micrographs_bin4/20200715_Krios_143_0005_bin4.mrc	0.000331074	0.331074
../Micrographs_bin4/20200715_Krios_143_0005_bin4.mrc	0.000493561	0.493561
../Micrographs_bin4/20200715_Krios_143_0005_bin4.mrc	0.000654898	0.654898
../Micrographs_bin4/20200715_Krios_143_0005_bin4.mrc	0.000815284	0.815284
../Micrographs_bin4/20200715_Krios_143_0005_bin4.mrc	0.000974906	0.974906
../Micrographs_bin4/20200715_Krios_143_0005_bin4.mrc	0.00113394	1.13394
../Micrographs_bin4/20200715_Krios_143_0005_bin4.mrc	0.00129254	1.29254
../Micrographs_bin4/20200715_Krios_143_0005_bin4.mrc	0.00145086	1.45086
../Micrographs_bin4/20200715_Krios_143_0005_bin4.mrc	0.00160902	1.60902
../Micrographs_bin4/20200715_Krios_143_0005_bin4.mrc	0.00176714	1.76714
../Micrographs_bin4/20200715_Krios_143_0005_bin4.mrc	0.00192531	1.92531
../Micrographs_bin4/20200715_Krios_143_0005_bin4.mrc	0.0020836	2.0836
../Micrographs_bin4/20200715_Krios_143_0005_bin4.mrc	0.00224206	2.24206
../Micrographs_bin4/20200715_Krios_143_0005_bin4.mrc	0.00240071	2.40071
../Micrographs_bin4/20200715_Krios_143_0005_bin4.mrc	0.00255955	2.55955
../Micrographs_bin4/20200715_Krios_143_0005_bin4.mrc	0.00271856	2.71856
../Micrographs_bin4/20200715_Krios_143_0005_bin4.mrc	0.00287766	2.87766
../Micrographs_bin4/20200715_Krios_143_0005_bin4.mrc	0.00303678	3.03678
../Micrographs_bin4/20200715_Krios_143_0005_bin4.mrc	0.00319578	3.19578
../Micrographs_bin4/20200715_Krios_143_0005_bin4.mrc	0.00335451	3.35451
../Micrographs_bin4/20200715_Krios_143_0005_bin4.mrc	0.00351277	3.51277
../Micrographs_bin4/20200715_Krios_143_0005_bin4.mrc	0.00367031	3.67031
../Micrographs_bin4/20200715_Krios_143_0005_bin4.mrc	0.00300903	3.00903
../Micrographs_bin4/20200715_Krios_143_0005_bin4.mrc	0.00192476	1.92476
../Micrographs_bin4/20200715_Krios_143_0005_bin4.mrc	0.000842581	0.842581
../Micrographs_bin4/20200715_Krios_143_0005_bin4.mrc	0.000251205	0.251205
../Micrographs_bin4/20200715_Krios_143_0005_bin4.mrc	0.00137124	1.37124
../Micrographs_bin4/20200715_Krios_143_0005_bin4.mrc	0.00253298	2.53298
../Micrographs_bin4/20200715_Krios_143_0005_bin4.mrc	0.00348981	3.48981
../Micrographs_bin4/20200715_Krios_143_0005_bin4.mrc	0.00299434	2.99434
../Micrographs_bin4/20200715_Krios_143_0005_bin4.mrc	0.00245671	2.45671
../Micrographs_bin4/20200715_Krios_143_0005_bin4.mrc	0.00188692	1.88692
../Micrographs_bin4/20200715_Krios_143_0005_bin4.mrc	0.00129581	1.29581
../Micrographs_bin4/20200715_Krios_143_0005_bin4.mrc	0.000694737	0.694737
../Micrographs_bin4/20200715_Krios_143_0005_bin4.mrc	9.50944e-05	0.0950944
../Micrographs_bin4/20200715_Krios_143_0005_bin4.mrc	0.000307562	0.307562
../Micrographs_bin4/20200715_Krios_143_0005_bin4.mrc	0.00032377	0.32377
../Micrographs_bin4/20200715_Krios_143_0005_bin4.mrc	0.000339871	0.339871
../Micrographs_bin4/20200715_Krios_143_0005_bin4.mrc	0.00035591	0.35591
../Micrographs_bin4/20200715_Krios_143_0005_bin4.mrc	0.00037193	0.37193
../Micrographs_bin4/20200715_Krios_143_0005_bin4.mrc	0.000387971	0.387971
../Micrographs_bin4/20200715_Krios_143_0005_bin4.mrc	0.000404075	0.404075
../Micrographs_bin4/20200715_Krios_143_0005_bin4.mrc	0.00042028	0.42028
../Micrographs_bin4/20200715_Krios_143_0006_bin4.mrc	0.0158184	15.8184
../Micrographs_bin4/20200715_Krios_143_0006_bin4.mrc	0.00869308	8.69308
../Micrographs_bin4/20200715_Krios_143_0006_bin4.mrc	0.00190399	1.90399
../Micrographs_bin4/20200715_Krios_143_0006_bin4.mrc	0.00491099	4.91099
../Micrographs_bin4/20200715_Krios_143_0006_bin4.mrc	0.00762321	7.62321
../Micrographs_bin4/20200715_Krios_143_0006_bin4.mrc	0.00637527	6.37527
../Micrographs_bin4/20200715_Krios_143_0006_bin4.mrc	0.00500572	5.00572
../Micrographs_bin4/20200715_Krios_143_0006_bin4.mrc	0.00355046	3.55046
../Micrographs_bin4/20200715_Krios_143_0006_bin4.mrc	0.00204518	2.04518
../Micrographs_bin4/20200715_Krios_143_0006_bin4.mrc	0.00052443	0.52443
../Micrographs_bin4/20200715_Krios_143_0006_bin4.mrc	0.00097887	0.97887
../Micrographs_bin4/20200715_Krios_143_0006_bin4.mrc	0.00243347	2.43347
../Micrographs_bin4/20200715_Krios_143_0006_bin4.mrc	0.00380983	3.80983
../Micrographs_bin4/20200715_Krios_143_0006_bin4.mrc	0.00410797	4.10797
../Micrographs_bin4/20200715_Krios_143_0006_bin4.mrc	0.00350166	3.50166
../Micrographs_bin4/20200715_Krios_143_0006_bin4.mrc	0.00294403	2.94403
../Micrographs_bin4/20200715_Krios_143_0006_bin4.mrc	0.00242518	2.42518
../Micrographs_bin4/20200715_Krios_143_0006_bin4.mrc	0.00193619	1.93619
../Micrographs_bin4/20200715_Krios_143_0006_bin4.mrc	0.00146881	1.46881
../Micrographs_bin4/20200715_Krios_143_0006_bin4.mrc	0.00101531	1.01531
../Micrographs_bin4/20200715_Krios_143_0006_bin4.mrc	0.000568185	0.568185
../Micrographs_bin4/20200715_Krios_143_0006_bin4.mrc	0.000119989	0.119989
../Micrographs_bin4/20200715_Krios_143_0006_bin4.mrc	0.000327859	0.327859
../Micrographs_bin4/20200715_Krios_143_0006_bin4.mrc	0.000659228	0.659228
../Micrographs_bin4/20200715_Krios_143_0006_bin4.mrc	0.00100258	1.00258
../Micrographs_bin4/20200715_Krios_143_0006_bin4.mrc	0.00135961	1.35961
../Micrographs_bin4/20200715_Krios_143_0007_bin4.mrc	0.00166027	1.66027
../Micrographs_bin4/20200715_Krios_143_0007_bin4.mrc	0.00159165	1.59165
../Micrographs_bin4/20200715_Krios_143_0007_bin4.mrc	0.00152112	1.52112
../Micrographs_bin4/20200715_Krios_143_0007_bin4.mrc	0.00144882	1.44882
../Micrographs_bin4/20200715_Krios_143_0007_bin4.mrc	0.00137486	1.37486
../Micrographs_bin4/20200715_Krios_143_0007_bin4.mrc	0.00129936	1.29936
../Micrographs_bin4/20200715_Krios_143_0007_bin4.mrc	0.00122246	1.22246
../Micrographs_bin4/20200715_Krios_143_0007_bin4.mrc	0.00114427	1.14427
../Micrographs_bin4/20200715_Krios_143_0007_bin4.mrc	0.00106492	1.06492
../Micrographs_bin4/20200715_Krios_143_0007_bin4.mrc	0.000984544	0.984544
../Micrographs_bin4/20200715_Krios_143_0007_bin4.mrc	0.000903268	0.903268
../Micrographs_bin4/20200715_Krios_143_0007_bin4.mrc	0.000821218	0.821218
../Micrographs_bin4/20200715_Krios_143_0007_bin4.mrc	0.000738521	0.738521
../Micrographs_bin4/20200715_Krios_143_0007_bin4.mrc	0.000655303	0.655303
../Micrographs_bin4/20200715_Krios_143_0007_bin4.mrc	0.000571689	0.571689
../Micrographs_bin4/20200715_Krios_143_0007_bin4.mrc	0.000487803	0.487803
../Micrographs_bin4/20200715_Krios_143_0007_bin4.mrc	0.000403768	0.403768
../Micrographs_bin4/20200715_Krios_143_0007_bin4.mrc	0.000319704	0.319704
../Micrographs_bin4/20200715_Krios_143_0007_bin4.mrc	0.000235732	0.235732
../Micrographs_bin4/20200715_Krios_143_0007_bin4.mrc	0.000151969	0.151969
../Micrographs_bin4/20200715_Krios_143_0007_bin4.mrc	6.85306e-05	0.0685306
../Micrographs_bin4/20200715_Krios_143_0007_bin4.mrc	1.44679e-05	0.0144679
../Micrographs_bin4/20200715_Krios_143_0007_bin4.mrc	9.69149e-05	0.0969149
../Micrographs_bin4/20200715_Krios_143_0007_bin4.mrc	0.0001787	0.1787
../Micrographs_bin4/20200715_Krios_143_0007_bin4.mrc	0.000259716	0.259716
../Micrographs_bin4/20200715_Krios_143_0007_bin4.mrc	0.000339855	0.339855
../Micrographs_bin4/20200715_Krios_143_0007_bin4.mrc	0.000419016	0.419016
../Micrographs_bin4/20200715_Krios_143_0007_bin4.mrc	0.000497097	0.497097
../Micrographs_bin4/20200715_Krios_143_0009_bin4.mrc	0.000437026	0.437026
../Micrographs_bin4/20200715_Krios_143_0009_bin4.mrc	0.00039539	0.39539
../Micrographs_bin4/20200715_Krios_143_0009_bin4.mrc	0.000353891	0.353891
../Micrographs_bin4/20200715_Krios_143_0009_bin4.mrc	0.000312524	0.312524
../Micrographs_bin4/20200715_Krios_143_0009_bin4.mrc	0.000271281	0.271281
../Micrographs_bin4/20200715_Krios_143_0009_bin4.mrc	0.000230154	0.230154
../Micrographs_bin4/20200715_Krios_143_0009_bin4.mrc	0.000189137	0.189137
../Micrographs_bin4/20200715_Krios_143_0009_bin4.mrc	0.000148221	0.148221
../Micrographs_bin4/20200715_Krios_143_0009_bin4.mrc	0.0001074	0.1074
../Micrographs_bin4/20200715_Krios_143_0009_bin4.mrc	6.66642e-05	0.0666642
../Micrographs_bin4/20200715_Krios_143_0009_bin4.mrc	2.6007e-05	0.026007
../Micrographs_bin4/20200715_Krios_143_0009_bin4.mrc	1.45797e-05	0.0145797
../Micrographs_bin4/20200715_Krios_143_0009_bin4.mrc	5.51038e-05	0.0551038
../Micrographs_bin4/20200715_Krios_143_0009_bin4.mrc	9.55731e-05	0.0955731
../Micrographs_bin4/20200715_Krios_143_0009_bin4.mrc	0.000135995	0.135995
../Micrographs_bin4/20200715_Krios_143_0009_bin4.mrc	0.000176378	0.176378
../Micrographs_bin4/20200715_Krios_143_0009_bin4.mrc	0.000216728	0.216728
../Micrographs_bin4/20200715_Krios_143_0009_bin4.mrc	0.000257054	0.257054
../Micrographs_bin4/20200715_Krios_143_0009_bin4.mrc	0.000297362	0.297362
../Micrographs_bin4/20200715_Krios_143_0009_bin4.mrc	0.000337659	0.337659
../Micrographs_bin4/20200715_Krios_143_0009_bin4.mrc	0.000377953	0.377953
../Micrographs_bin4/20200715_Krios_143_0009_bin4.mrc	0.000418248	0.418248
../Micrographs_bin4/20200715_Krios_143_0009_bin4.mrc	0.000458552	0.458552
../Micrographs_bin4/20200715_Krios_143_0009_bin4.mrc	0.00049887	0.49887
../Micrographs_bin4/20200715_Krios_143_0009_bin4.mrc	0.000539208	0.539208
../Micrographs_bin4/20200715_Krios_143_0009_bin4.mrc	0.0079865	7.9865
../Micrographs_bin4/20200715_Krios_143_0009_bin4.mrc	0.00886665	8.86665
../Micrographs_bin4/20200715_Krios_143_0009_bin4.mrc	0.00966754	9.66754
../Micrographs_bin4/20200715_Krios_143_0009_bin4.mrc	0.00709467	7.09467
../Micrographs_bin4/20200715_Krios_143_0009_bin4.mrc	0.000861033	0.861033
../Micrographs_bin4/20200715_Krios_143_0009_bin4.mrc	0.00885808	8.85808
../Micrographs_bin4/20200715_Krios_143_0009_bin4.mrc	0.017166	17.166
../Micrographs_bin4/20200715_Krios_143_0009_bin4.mrc	0.0249767	24.9767
../Micrographs_bin4/20200715_Krios_143_0009_bin4.mrc	0.0157778	15.7778
../Micrographs_bin4/20200715_Krios_143_0009_bin4.mrc	0.00633315	6.33315
../Micrographs_bin4/20200715_Krios_143_0009_bin4.mrc	0.00302603	3.02603
../Micrographs_bin4/20200715_Krios_143_0009_bin4.mrc	0.0121793	12.1793
../Micrographs_bin4/20200715_Krios_143_0009_bin4.mrc	0.0138033	13.8033
../Micrographs_bin4/20200715_Krios_143_0009_bin4.mrc	0.0113466	11.3466
../Micrographs_bin4/20200715_Krios_143_0009_bin4.mrc	0.00899464	8.99464
../Micrographs_bin4/20200715_Krios_143_0009_bin4.mrc	0.0067536	6.7536
../Micrographs_bin4/20200715_Krios_143_0009_bin4.mrc	0.00461288	4.61288
../Micrographs_bin4/20200715_Krios_143_0009_bin4.mrc	0.00255147	2.55147
../Micrographs_bin4/20200715_Krios_143_0009_bin4.mrc	0.000542489	0.542489
../Micrographs_bin4/20200715_Krios_143_0009_bin4.mrc	0.00144353	1.44353
../Micrographs_bin4/20200715_Krios_143_0009_bin4.mrc	0.00294229	2.94229
../Micrographs_bin4/20200715_Krios_143_0009_bin4.mrc	0.00280744	2.80744
../Micrographs_bin4/20200715_Krios_143_0009_bin4.mrc	0.0026755	2.6755
../Micrographs_bin4/20200715_Krios_143_0009_bin4.mrc	0.0025462	2.5462
../Micrographs_bin4/20200715_Krios_143_0009_bin4.mrc	0.00241923	2.41923
../Micrographs_bin4/20200715_Krios_143_0009_bin4.mrc	0.00229428	2.29428
../Micrographs_bin4/20200715_Krios_143_0009_bin4.mrc	0.00217104	2.17104
../Micrographs_bin4/20200715_Krios_143_0009_bin4.mrc	0.00204916	2.04916
../Micrographs_bin4/20200715_Krios_143_0009_bin4.mrc	0.00192828	1.92828
../Micrographs_bin4/20200715_Krios_143_0009_bin4.mrc	0.00182171	1.82171
../Micrographs_bin4/20200715_Krios_143_0009_bin4.mrc	0.00171202	1.71202
../Micrographs_bin4/20200715_Krios_143_0009_bin4.mrc	0.00159621	1.59621
../Micrographs_bin4/20200715_Krios_143_0009_bin4.mrc	0.00147493	1.47493
../Micrographs_bin4/20200715_Krios_143_0009_bin4.mrc	0.0013489	1.3489
../Micrographs_bin4/20200715_Krios_143_0009_bin4.mrc	0.00121884	1.21884
../Micrographs_bin4/20200715_Krios_143_0009_bin4.mrc	0.00108552	1.08552
../Micrographs_bin4/20200715_Krios_143_0009_bin4.mrc	0.000949753	0.949753
../Micrographs_bin4/20200715_Krios_143_0009_bin4.mrc	0.000812326	0.812326
../Micrographs_bin4/20200715_Krios_143_0009_bin4.mrc	0.00067405	0.67405
../Micrographs_bin4/20200715_Krios_143_0009_bin4.mrc	0.000535723	0.535723
../Micrographs_bin4/20200715_Krios_143_0009_bin4.mrc	0.000398126	0.398126
../Micrographs_bin4/20200715_Krios_143_0009_bin4.mrc	0.000262016	0.262016
../Micrographs_bin4/20200715_Krios_143_0009_bin4.mrc	0.000128116	0.128116
../Micrographs_bin4/20200715_Krios_143_0009_bin4.mrc	2.89136e-06	0.00289136
../Micrographs_bin4/20200715_Krios_143_0009_bin4.mrc	0.000130368	0.130368
../Micrographs_bin4/20200715_Krios_143_0009_bin4.mrc	0.000253726	0.253726
../Micrographs_bin4/20200715_Krios_143_0009_bin4.mrc	0.000274216	0.274216
../Micrographs_bin4/20200715_Krios_143_0009_bin4.mrc	0.000278295	0.278295
../Micrographs_bin4/20200715_Krios_143_0009_bin4.mrc	0.00028443	0.28443
../Micrographs_bin4/20200715_Krios_143_0009_bin4.mrc	0.000292707	0.292707
../Micrographs_bin4/20200715_Krios_143_0009_bin4.mrc	0.000303267	0.303267
../Micrographs_bin4/20200715_Krios_143_0009_bin4.mrc	0.000316312	0.316312
../Micrographs_bin4/20200715_Krios_143_0009_bin4.mrc	0.000332112	0.332112
../Micrographs_bin4/20200715_Krios_143_0009_bin4.mrc	0.000351017	0.351017
../Micrographs_bin4/20200715_Krios_143_0009_bin4.mrc	0.000373478	0.373478
../Micrographs_bin4/20200715_Krios_143_0009_bin4.mrc	0.000400066	0.400066
../Micrographs_bin4/20200715_Krios_143_0009_bin4.mrc	0.000431504	0.431504
../Micrographs_bin4/20200715_Krios_144_0002_bin4.mrc	0.00462326	4.62326
../Micrographs_bin4/20200715_Krios_144_0002_bin4.mrc	0.00444855	4.44855
../Micrographs_bin4/20200715_Krios_144_0002_bin4.mrc	0.00427124	4.27124
../Micrographs_bin4/20200715_Krios_144_0002_bin4.mrc	0.0040919	4.0919
../Micrographs_bin4/20200715_Krios_144_0002_bin4.mrc	0.00391103	3.91103
../Micrographs_bin4/20200715_Krios_144_0002_bin4.mrc	0.00372912	3.72912
../Micrographs_bin4/20200715_Krios_144_0002_bin4.mrc	0.00354656	3.54656
../Micrographs_bin4/20200715_Krios_144_0002_bin4.mrc	0.00336375	3.36375
../Micrographs_bin4/20200715_Krios_144_0002_bin4.mrc	0.003181	3.181
../Micrographs_bin4/20200715_Krios_144_0002_bin4.mrc	0.0029986	2.9986
../Micrographs_bin4/20200715_Krios_144_0002_bin4.mrc	0.00281679	2.81679
../Micrographs_bin4/20200715_Krios_144_0002_bin4.mrc	0.00263577	2.63577
../Micrographs_bin4/20200715_Krios_144_0002_bin4.mrc	0.0024557	2.4557
../Micrographs_bin4/20200715_Krios_144_0002_bin4.mrc	0.00227672	2.27672
../Micrographs_bin4/20200715_Krios_144_0002_bin4.mrc	0.00209892	2.09892
../Micrographs_bin4/20200715_Krios_144_0002_bin4.mrc	0.00192238	1.92238
../Micrographs_bin4/20200715_Krios_144_0002_bin4.mrc	0.00174714	1.74714
../Micrographs_bin4/20200715_Krios_144_0002_bin4.mrc	0.00157323	1.57323
../Micrographs_bin4/20200715_Krios_144_0002_bin4.mrc	0.00140064	1.40064
../Micrographs_bin4/20200715_Krios_144_0002_bin4.mrc	0.00122935	1.22935
../Micrographs_bin4/20200715_Krios_144_0002_bin4.mrc	0.00105934	1.05934
../Micrographs_bin4/20200715_Krios_144_0002_bin4.mrc	0.000890562	0.890562
../Micrographs_bin4/20200715_Krios_144_0002_bin4.mrc	0.000722955	0.722955
../Micrographs_bin4/20200715_Krios_144_0002_bin4.mrc	0.000556456	0.556456
../Micrographs_bin4/20200715_Krios_144_0002_bin4.mrc	0.000390993	0.390993
../Micrographs_bin4/20200715_Krios_144_0002_bin4.mrc	0.000226487	0.226487
../Micrographs_bin4/20200715_Krios_144_0002_bin4.mrc	6.28577e-05	0.0628577
../Micrographs_bin4/20200715_Krios_144_0002_bin4.mrc	9.99758e-05	0.0999758
../Micrographs_bin4/20200715_Krios_144_0002_bin4.mrc	0.000262095	0.262095
../Micrographs_bin4/20200715_Krios_144_0002_bin4.mrc	0.000423581	0.423581
../Micrographs_bin4/20200715_Krios_144_0002_bin4.mrc	0.000584507	0.584507
../Micrographs_bin4/20200715_Krios_144_0003_bin4.mrc	0.00222128	2.22128
../Micrographs_bin4/20200715_Krios_144_0003_bin4.mrc	0.00215064	2.15064
../Micrographs_bin4/20200715_Krios_144_0003_bin4.mrc	0.00207979	2.07979
../Micrographs_bin4/20200715_Krios_144_0003_bin4.mrc	0.0020088	2.0088
../Micrographs_bin4/20200715_Krios_144_0003_bin4.mrc	0.0019377	1.9377
../Micrographs_bin4/20200715_Krios_144_0003_bin4.mrc	0.00186656	1.86656
../Micrographs_bin4/20200715_Krios_144_0003_bin4.mrc	0.00179541	1.79541
../Micrographs_bin4/20200715_Krios_144_0003_bin4.mrc	0.00172429	1.72429
../Micrographs_bin4/20200715_Krios_144_0003_bin4.mrc	0.00165323	1.65323
../Micrographs_bin4/20200715_Krios_144_0003_bin4.mrc	0.00158226	1.58226
../Micrographs_bin4/20200715_Krios_144_0003_bin4.mrc	0.0015114	1.5114
../Micrographs_bin4/20200715_Krios_144_0003_bin4.mrc	0.00144068	1.44068
../Micrographs_bin4/20200715_Krios_144_0003_bin4.mrc	0.00137012	1.37012
../Micrographs_bin4/20200715_Krios_144_0003_bin4.mrc	0.00129972	1.29972
../Micrographs_bin4/20200715_Krios_144_0003_bin4.mrc	0.0012295	1.2295
../Micrographs_bin4/20200715_Krios_144_0003_bin4.mrc	0.00115946	1.15946
../Micrographs_bin4/20200715_Krios_144_0003_bin4.mrc	0.00108962	1.08962
../Micrographs_bin4/20200715_Krios_144_0003_bin4.mrc	0.00101997	1.01997
../Micrographs_bin4/20200715_Krios_144_0003_bin4.mrc	0.000950505	0.950505
../Micrographs_bin4/20200715_Krios_144_0003_bin4.mrc	0.000881233	0.881233
../Micrographs_bin4/20200715_Krios_144_0003_bin4.mrc	0.000812145	0.812145
../Micrographs_bin4/20200715_Krios_144_0003_bin4.mrc	0.000743233	0.743233
../Micrographs_bin4/20200715_Krios_144_0003_bin4.mrc	0.000674489	0.674489
../Micrographs_bin4/20200715_Krios_144_0003_bin4.mrc	0.000605903	0.605903
../Micrographs_bin4/20200715_Krios_144_0003_bin4.mrc	0.000537463	0.537463
../Micrographs_bin4/20200715_Krios_144_0003_bin4.mrc	0.000469154	0.469154
../Micrographs_bin4/20200715_Krios_144_0003_bin4.mrc	0.000400965	0.400965
../Micrographs_bin4/20200715_Krios_144_0003_bin4.mrc	0.000332877	0.332877
../Micrographs_bin4/20200715_Krios_144_0003_bin4.mrc	0.000264877	0.264877
../Micrographs_bin4/20200715_Krios_144_0003_bin4.mrc	0.000196946	0.196946
../Micrographs_bin4/20200715_Krios_144_0003_bin4.mrc	0.000129067	0.129067
../Micrographs_bin4/20200715_Krios_144_0003_bin4.mrc	6.12228e-05	0.0612228
../Micrographs_bin4/20200715_Krios_144_0003_bin4.mrc	6.60536e-06	0.00660536
../Micrographs_bin4/20200715_Krios_144_0003_bin4.mrc	7.44355e-05	0.0744355
../Micrographs_bin4/20200715_Krios_144_0003_bin4.mrc	0.000142286	0.142286
../Micrographs_bin4/20200715_Krios_144_0003_bin4.mrc	0.000210175	0.210175
../Micrographs_bin4/20200715_Krios_144_0003_bin4.mrc	0.00027812	0.27812
../Micrographs_bin4/20200715_Krios_144_0003_bin4.mrc	0.000346138	0.346138
../Micrographs_bin4/20200715_Krios_144_0003_bin4.mrc	0.000414247	0.414247
../Micrographs_bin4/20200715_Krios_144_0003_bin4.mrc	0.000482462	0.482462
../Micrographs_bin4/20200715_Krios_144_0003_bin4.mrc	0.000752908	0.752908
../Micrographs_bin4/20200715_Krios_144_0003_bin4.mrc	0.000797111	0.797111
../Micrographs_bin4/20200715_Krios_144_0003_bin4.mrc	0.000841602	0.841602
../Micrographs_bin4/20200715_Krios_144_0003_bin4.mrc	0.000886362	0.886362
../Micrographs_bin4/20200715_Krios_144_0003_bin4.mrc	0.000931366	0.931366
../Micrographs_bin4/20200715_Krios_144_0003_bin4.mrc	0.00097659	0.97659
../Micrographs_bin4/20200715_Krios_144_0003_bin4.mrc	0.00102201	1.02201
../Micrographs_bin4/20200715_Krios_144_0003_bin4.mrc	0.00106759	1.06759
../Micrographs_bin4/20200715_Krios_144_0003_bin4.mrc	0.00111331	1.11331
../Micrographs_bin4/20200715_Krios_144_0003_bin4.mrc	0.00115914	1.15914
../Micrographs_bin4/20200715_Krios_144_0003_bin4.mrc	0.00120504	1.20504
../Micrographs_bin4/20200715_Krios_144_0003_bin4.mrc	0.00125098	1.25098
../Micrographs_bin4/20200715_Krios_144_0003_bin4.mrc	0.00129693	1.29693
../Micrographs_bin4/20200715_Krios_144_0003_bin4.mrc	0.00134284	1.34284
../Micrographs_bin4/20200715_Krios_144_0003_bin4.mrc	0.00138869	1.38869
../Micrographs_bin4/20200715_Krios_144_0003_bin4.mrc	0.00143443	1.43443
../Micrographs_bin4/20200715_Krios_144_0003_bin4.mrc	0.00148001	1.48001
../Micrographs_bin4/20200715_Krios_144_0003_bin4.mrc	0.0015254	1.5254
../Micrographs_bin4/20200715_Krios_144_0003_bin4.mrc	0.00157055	1.57055
../Micrographs_bin4/20200715_Krios_144_0003_bin4.mrc	0.00161542	1.61542
../Micrographs_bin4/20200715_Krios_144_0003_bin4.mrc	0.00165995	1.65995
../Micrographs_bin4/20200715_Krios_144_0003_bin4.mrc	0.0017041	1.7041
../Micrographs_bin4/20200715_Krios_144_0003_bin4.mrc	0.00174782	1.74782
../Micrographs_bin4/20200715_Krios_144_0003_bin4.mrc	0.00179106	1.79106
../Micrographs_bin4/20200715_Krios_144_0003_bin4.mrc	0.00183376	1.83376
../Micrographs_bin4/20200715_Krios_144_0003_bin4.mrc	0.00187587	1.87587
../Micrographs_bin4/20200715_Krios_144_0003_bin4.mrc	0.00191734	1.91734
../Micrographs_bin4/20200715_Krios_144_0003_bin4.mrc	0.00242673	2.42673
../Micrographs_bin4/20200715_Krios_144_0003_bin4.mrc	0.00225597	2.25597
../Micrographs_bin4/20200715_Krios_144_0003_bin4.mrc	0.00208555	2.08555
../Micrographs_bin4/20200715_Krios_144_0003_bin4.mrc	0.00191558	1.91558
../Micrographs_bin4/20200715_Krios_144_0003_bin4.mrc	0.00174616	1.74616
../Micrographs_bin4/20200715_Krios_144_0003_bin4.mrc	0.00157734	1.57734
../Micrographs_bin4/20200715_Krios_144_0003_bin4.mrc	0.00140917	1.40917
../Micrographs_bin4/20200715_Krios_144_0003_bin4.mrc	0.00124168	1.24168
../Micrographs_bin4/20200715_Krios_144_0003_bin4.mrc	0.00107489	1.07489
../Micrographs_bin4/20200715_Krios_144_0003_bin4.mrc	0.000908778	0.908778
../Micrographs_bin4/20200715_Krios_144_0003_bin4.mrc	0.000743347	0.743347
../Micrographs_bin4/20200715_Krios_144_0003_bin4.mrc	0.00057857	0.57857
../Micrographs_bin4/20200715_Krios_144_0003_bin4.mrc	0.00041442	0.41442
../Micrographs_bin4/20200715_Krios_144_0003_bin4.mrc	0.000250859	0.250859
../Micrographs_bin4/20200715_Krios_144_0003_bin4.mrc	8.78489e-05	0.0878489
../Micrographs_bin4/20200715_Krios_144_0003_bin4.mrc	7.46523e-05	0.0746523
../Micrographs_bin4/20200715_Krios_144_0003_bin4.mrc	0.000236687	0.236687
../Micrographs_bin4/20200715_Krios_144_0003_bin4.mrc	0.000398296	0.398296
../Micrographs_bin4/20200715_Krios_144_0003_bin4.mrc	0.000559518	0.559518
../Micrographs_bin4/20200715_Krios_144_0003_bin4.mrc	0.000720388	0.720388
../Micrographs_bin4/20200715_Krios_144_0003_bin4.mrc	0.000778652	0.778652
../Micrographs_bin4/20200715_Krios_144_0003_bin4.mrc	0.000671258	0.671258
../Micrographs_bin4/20200715_Krios_144_0003_bin4.mrc	0.000564165	0.564165
../Micrographs_bin4/20200715_Krios_144_0003_bin4.mrc	0.000457351	0.457351
../Micrographs_bin4/20200715_Krios_144_0003_bin4.mrc	0.000350794	0.350794
../Micrographs_bin4/20200715_Krios_144_0003_bin4.mrc	0.000244468	0.244468
../Micrographs_bin4/20200715_Krios_144_0003_bin4.mrc	0.000138347	0.138347
../Micrographs_bin4/20200715_Krios_144_0003_bin4.mrc	3.24035e-05	0.0324035
../Micrographs_bin4/20200715_Krios_144_0003_bin4.mrc	7.33902e-05	0.0733902
../Micrographs_bin4/20200715_Krios_144_0003_bin4.mrc	0.000179062	0.179062
../Micrographs_bin4/20200715_Krios_144_0003_bin4.mrc	0.00028464	0.28464
../Micrographs_bin4/20200715_Krios_144_0003_bin4.mrc	0.00039015	0.39015
../Micrographs_bin4/20200715_Krios_144_0003_bin4.mrc	0.000495618	0.495618
../Micrographs_bin4/20200715_Krios_144_0003_bin4.mrc	0.000601068	0.601068
../Micrographs_bin4/20200715_Krios_144_0003_bin4.mrc	0.00070652	0.70652
../Micrographs_bin4/20200715_Krios_144_0003_bin4.mrc	0.000811994	0.811994
../Micrographs_bin4/20200715_Krios_144_0003_bin4.mrc	0.000917504	0.917504
../Micrographs_bin4/20200715_Krios_144_0003_bin4.mrc	0.00102306	1.02306
../Micrographs_bin4/20200715_Krios_144_0003_bin4.mrc	0.00112868	1.12868
../Micrographs_bin4/20200715_Krios_144_0003_bin4.mrc	0.00123435	1.23435
../Micrographs_bin4/20200715_Krios_144_0003_bin4.mrc	0.00204665	2.04665
../Micrographs_bin4/20200715_Krios_144_0003_bin4.mrc	0.00194427	1.94427
../Micrographs_bin4/20200715_Krios_144_0003_bin4.mrc	0.00184229	1.84229
../Micrographs_bin4/20200715_Krios_144_0003_bin4.mrc	0.00174075	1.74075
../Micrographs_bin4/20200715_Krios_144_0003_bin4.mrc	0.00163967	1.63967
../Micrographs_bin4/20200715_Krios_144_0003_bin4.mrc	0.00153905	1.53905
../Micrographs_bin4/20200715_Krios_144_0003_bin4.mrc	0.00143891	1.43891
../Micrographs_bin4/20200715_Krios_144_0003_bin4.mrc	0.00133924	1.33924
../Micrographs_bin4/20200715_Krios_144_0003_bin4.mrc	0.00124003	1.24003
../Micrographs_bin4/20200715_Krios_144_0003_bin4.mrc	0.00114128	1.14128
../Micrographs_bin4/20200715_Krios_144_0003_bin4.mrc	0.00104296	1.04296
../Micrographs_bin4/20200715_Krios_144_0003_bin4.mrc	0.000945052	0.945052
../Micrographs_bin4/20200715_Krios_144_0003_bin4.mrc	0.000847531	0.847531
../Micrographs_bin4/20200715_Krios_144_0003_bin4.mrc	0.000750367	0.750367
../Micrographs_bin4/20200715_Krios_144_0003_bin4.mrc	0.000653527	0.653527
../Micrographs_bin4/20200715_Krios_144_0003_bin4.mrc	0.000556975	0.556975
../Micrographs_bin4/20200715_Krios_144_0003_bin4.mrc	0.000460673	0.460673
../Micrographs_bin4/20200715_Krios_144_0003_bin4.mrc	0.00036458	0.36458
../Micrographs_bin4/20200715_Krios_144_0003_bin4.mrc	0.000268656	0.268656
../Micrographs_bin4/20200715_Krios_144_0003_bin4.mrc	0.000172857	0.172857
../Micrographs_bin4/20200715_Krios_144_0003_bin4.mrc	7.71383e-05	0.0771383
../Micrographs_bin4/20200715_Krios_144_0003_bin4.mrc	1.85439e-05	0.0185439
../Micrographs_bin4/20200715_Krios_144_0003_bin4.mrc	0.000114235	0.114235
../Micrographs_bin4/20200715_Krios_144_0003_bin4.mrc	0.000209979	0.209979
../Micrographs_bin4/20200715_Krios_144_0003_bin4.mrc	0.000305822	0.305822
../Micrographs_bin4/20200715_Krios_144_0004_bin4.mrc	0.00155365	1.55365
../Micrographs_bin4/20200715_Krios_144_0004_bin4.mrc	0.00146885	1.46885
../Micrographs_bin4/20200715_Krios_144_0004_bin4.mrc	0.0013861	1.3861
../Micrographs_bin4/20200715_Krios_144_0004_bin4.mrc	0.00130527	1.30527
../Micrographs_bin4/20200715_Krios_144_0004_bin4.mrc	0.00122626	1.22626
../Micrographs_bin4/20200715_Krios_144_0004_bin4.mrc	0.00114897	1.14897
../Micrographs_bin4/20200715_Krios_144_0004_bin4.mrc	0.00107328	1.07328
../Micrographs_bin4/20200715_Krios_144_0004_bin4.mrc	0.000999107	0.999107
../Micrographs_bin4/20200715_Krios_144_0004_bin4.mrc	0.000926339	0.926339
../Micrographs_bin4/20200715_Krios_144_0004_bin4.mrc	0.00085488	0.85488
../Micrographs_bin4/20200715_Krios_144_0004_bin4.mrc	0.000784634	0.784634
../Micrographs_bin4/20200715_Krios_144_0004_bin4.mrc	0.000715509	0.715509
../Micrographs_bin4/20200715_Krios_144_0004_bin4.mrc	0.00064741	0.64741
../Micrographs_bin4/20200715_Krios_144_0004_bin4.mrc	0.000580247	0.580247
../Micrographs_bin4/20200715_Krios_144_0004_bin4.mrc	0.000513931	0.513931
../Micrographs_bin4/20200715_Krios_144_0004_bin4.mrc	0.000448374	0.448374
../Micrographs_bin4/20200715_Krios_144_0004_bin4.mrc	0.000383489	0.383489
../Micrographs_bin4/20200715_Krios_144_0004_bin4.mrc	0.000319191	0.319191
../Micrographs_bin4/20200715_Krios_144_0004_bin4.mrc	0.000255395	0.255395
../Micrographs_bin4/20200715_Krios_144_0004_bin4.mrc	0.000192019	0.192019
../Micrographs_bin4/20200715_Krios_144_0004_bin4.mrc	0.000128979	0.128979
../Micrographs_bin4/20200715_Krios_144_0004_bin4.mrc	6.61933e-05	0.0661933
../Micrographs_bin4/20200715_Krios_144_0004_bin4.mrc	3.58155e-06	0.00358155
../Micrographs_bin4/20200715_Krios_144_0004_bin4.mrc	5.89375e-05	0.0589375
../Micrographs_bin4/20200715_Krios_144_0004_bin4.mrc	0.000121444	0.121444
../Micrographs_bin4/20200715_Krios_144_0004_bin4.mrc	0.000184019	0.184019
../Micrographs_bin4/20200715_Krios_144_0004_bin4.mrc	0.000246743	0.246743
../Micrographs_bin4/20200715_Krios_144_0004_bin4.mrc	0.000309694	0.309694
../Micrographs_bin4/20200715_Krios_144_0004_bin4.mrc	0.000372955	0.372955
../Micrographs_bin4/20200715_Krios_144_0004_bin4.mrc	0.000436605	0.436605
../Micrographs_bin4/20200715_Krios_144_0004_bin4.mrc	0.000500726	0.500726
../Micrographs_bin4/20200715_Krios_144_0004_bin4.mrc	0.0005654	0.5654
../Micrographs_bin4/20200715_Krios_144_0004_bin4.mrc	0.000630708	0.630708
../Micrographs_bin4/20200715_Krios_144_0004_bin4.mrc	0.000696733	0.696733
../Micrographs_bin4/20200715_Krios_144_0004_bin4.mrc	0.00076356	0.76356
../Micrographs_bin4/20200715_Krios_144_0004_bin4.mrc	0.000831272	0.831272
../Micrographs_bin4/20200715_Krios_144_0004_bin4.mrc	0.000899956	0.899956
../Micrographs_bin4/20200715_Krios_144_0004_bin4.mrc	0.000969698	0.969698
../Micrographs_bin4/20200715_Krios_144_0004_bin4.mrc	0.00104059	1.04059
../Micrographs_bin4/20200715_Krios_144_0004_bin4.mrc	0.00111271	1.11271
../Micrographs_bin4/20200715_Krios_144_0004_bin4.mrc	0.00118615	1.18615
../Micrographs_bin4/20200715_Krios_144_0004_bin4.mrc	0.00126102	1.26102
../Micrographs_bin4/20200715_Krios_144_0004_bin4.mrc	0.00133739	1.33739
../Micrographs_bin4/20200715_Krios_144_0004_bin4.mrc	0.00489033	4.89033
../Micrographs_bin4/20200715_Krios_144_0004_bin4.mrc	0.00428059	4.28059
../Micrographs_bin4/20200715_Krios_144_0004_bin4.mrc	0.00367746	3.67746
../Micrographs_bin4/20200715_Krios_144_0004_bin4.mrc	0.00308109	3.08109
../Micrographs_bin4/20200715_Krios_144_0004_bin4.mrc	0.00249106	2.49106
../Micrographs_bin4/20200715_Krios_144_0004_bin4.mrc	0.00190649	1.90649
../Micrographs_bin4/20200715_Krios_144_0004_bin4.mrc	0.00132614	1.32614
../Micrographs_bin4/20200715_Krios_144_0004_bin4.mrc	0.000748491	0.748491
../Micrographs_bin4/20200715_Krios_144_0004_bin4.mrc	0.000171825	0.171825
../Micrographs_bin4/20200715_Krios_144_0004_bin4.mrc	0.000405675	0.405675
../Micrographs_bin4/20200715_Krios_144_0004_bin4.mrc	0.00098586	0.98586
../Micrographs_bin4/20200715_Krios_144_0004_bin4.mrc	0.00157054	1.57054
../Micrographs_bin4/20200715_Krios_144_0004_bin4.mrc	0.00216142	2.16142
../Micrographs_bin4/20200715_Krios_144_0004_bin4.mrc	0.0024457	2.4457
../Micrographs_bin4/20200715_Krios_144_0004_bin4.mrc	0.00224051	2.24051
../Micrographs_bin4/20200715_Krios_144_0004_bin4.mrc	0.00203195	2.03195
../Micrographs_bin4/20200715_Krios_144_0004_bin4.mrc	0.00182046	1.82046
../Micrographs_bin4/20200715_Krios_144_0004_bin4.mrc	0.00160644	1.60644
../Micrographs_bin4/20200715_Krios_144_0004_bin4.mrc	0.00139024	1.39024
../Micrographs_bin4/20200715_Krios_144_0004_bin4.mrc	0.00117222	1.17222
../Micrographs_bin4/20200715_Krios_144_0004_bin4.mrc	0.000952699	0.952699
../Micrographs_bin4/20200715_Krios_144_0004_bin4.mrc	0.000731967	0.731967
../Micrographs_bin4/20200715_Krios_144_0004_bin4.mrc	0.000510309	0.510309
../Micrographs_bin4/20200715_Krios_144_0004_bin4.mrc	0.000287993	0.287993
../Micrographs_bin4/20200715_Krios_144_0004_bin4.mrc	6.52759e-05	0.0652759
../Micrographs_bin4/20200715_Krios_144_0004_bin4.mrc	0.000157588	0.157588
../Micrographs_bin4/20200715_Krios_144_0004_bin4.mrc	0.00236404	2.36404
../Micrographs_bin4/20200715_Krios_144_0004_bin4.mrc	0.00226593	2.26593
../Micrographs_bin4/20200715_Krios_144_0004_bin4.mrc	0.00216538	2.16538
../Micrographs_bin4/20200715_Krios_144_0004_bin4.mrc	0.00206254	2.06254
../Micrographs_bin4/20200715_Krios_144_0004_bin4.mrc	0.00195759	1.95759
../Micrographs_bin4/20200715_Krios_144_0004_bin4.mrc	0.00185068	1.85068
../Micrographs_bin4/20200715_Krios_144_0004_bin4.mrc	0.00174197	1.74197
../Micrographs_bin4/20200715_Krios_144_0004_bin4.mrc	0.00163159	1.63159
../Micrographs_bin4/20200715_Krios_144_0004_bin4.mrc	0.0015197	1.5197
../Micrographs_bin4/20200715_Krios_144_0004_bin4.mrc	0.00140642	1.40642
../Micrographs_bin4/20200715_Krios_144_0004_bin4.mrc	0.00129189	1.29189
../Micrographs_bin4/20200715_Krios_144_0004_bin4.mrc	0.00117624	1.17624
../Micrographs_bin4/20200715_Krios_144_0004_bin4.mrc	0.00105958	1.05958
../Micrographs_bin4/20200715_Krios_144_0004_bin4.mrc	0.000942033	0.942033
../Micrographs_bin4/20200715_Krios_144_0004_bin4.mrc	0.000823705	0.823705
../Micrographs_bin4/20200715_Krios_144_0004_bin4.mrc	0.000704704	0.704704
../Micrographs_bin4/20200715_Krios_144_0004_bin4.mrc	0.000585134	0.585134
../Micrographs_bin4/20200715_Krios_144_0004_bin4.mrc	0.000465092	0.465092
../Micrographs_bin4/20200715_Krios_144_0004_bin4.mrc	0.000344678	0.344678
../Micrographs_bin4/20200715_Krios_144_0004_bin4.mrc	0.000223984	0.223984
../Micrographs_bin4/20200715_Krios_144_0004_bin4.mrc	0.000103103	0.103103
../Micrographs_bin4/20200715_Krios_144_0004_bin4.mrc	1.78725e-05	0.0178725
../Micrographs_bin4/20200715_Krios_144_0004_bin4.mrc	0.000138852	0.138852
../Micrographs_bin4/20200715_Krios_144_0004_bin4.mrc	0.000259743	0.259743
../Micrographs_bin4/20200715_Krios_144_0004_bin4.mrc	0.000380454	0.380454
../Micrographs_bin4/20200715_Krios_144_0004_bin4.mrc	0.000500893	0.500893
../Micrographs_bin4/20200715_Krios_144_0004_bin4.mrc	0.000620962	0.620962
../Micrographs_bin4/20200715_Krios_144_0004_bin4.mrc	0.000740566	0.740566
../Micrographs_bin4/20200715_Krios_144_0004_bin4.mrc	0.000859602	0.859602
../Micrographs_bin4/20200715_Krios_144_0004_bin4.mrc	0.000977966	0.977966
../Micrographs_bin4/20200715_Krios_144_0004_bin4.mrc	0.00109555	1.09555
../Micrographs_bin4/20200715_Krios_144_0004_bin4.mrc	0.00121224	1.21224
../Micrographs_bin4/20200715_Krios_144_0004_bin4.mrc	0.00132792	1.32792
../Micrographs_bin4/20200715_Krios_144_0004_bin4.mrc	0.000588938	0.588938
../Micrographs_bin4/20200715_Krios_144_0004_bin4.mrc	0.000549683	0.549683
../Micrographs_bin4/20200715_Krios_144_0004_bin4.mrc	0.000510526	0.510526
../Micrographs_bin4/20200715_Krios_144_0004_bin4.mrc	0.000471432	0.471432
../Micrographs_bin4/20200715_Krios_144_0004_bin4.mrc	0.000432364	0.432364
../Micrographs_bin4/20200715_Krios_144_0004_bin4.mrc	0.000393288	0.393288
../Micrographs_bin4/20200715_Krios_144_0004_bin4.mrc	0.000354168	0.354168
../Micrographs_bin4/20200715_Krios_144_0004_bin4.mrc	0.000314966	0.314966
../Micrographs_bin4/20200715_Krios_144_0004_bin4.mrc	0.000275646	0.275646
../Micrographs_bin4/20200715_Krios_144_0004_bin4.mrc	0.000236169	0.236169
../Micrographs_bin4/20200715_Krios_144_0004_bin4.mrc	0.000196498	0.196498
../Micrographs_bin4/20200715_Krios_144_0004_bin4.mrc	0.000156591	0.156591
../Micrographs_bin4/20200715_Krios_144_0004_bin4.mrc	0.00011641	0.11641
../Micrographs_bin4/20200715_Krios_144_0004_bin4.mrc	7.59122e-05	0.0759122
../Micrographs_bin4/20200715_Krios_144_0004_bin4.mrc	3.50555e-05	0.0350555
../Micrographs_bin4/20200715_Krios_144_0004_bin4.mrc	6.20356e-06	0.00620356
../Micrographs_bin4/20200715_Krios_144_0004_bin4.mrc	4.79096e-05	0.0479096
../Micrographs_bin4/20200715_Krios_144_0004_bin4.mrc	9.01086e-05	0.0901086
../Micrographs_bin4/20200715_Krios_144_0004_bin4.mrc	0.000132848	0.132848
../Micrographs_bin4/20200715_Krios_144_0004_bin4.mrc	0.000176176	0.176176
../Micrographs_bin4/20200715_Krios_144_0004_bin4.mrc	0.000220144	0.220144
../Micrographs_bin4/20200715_Krios_144_0004_bin4.mrc	0.000264803	0.264803
../Micrographs_bin4/20200715_Krios_144_0004_bin4.mrc	0.000310207	0.310207
../Micrographs_bin4/20200715_Krios_144_0004_bin4.mrc	0.000356412	0.356412
../Micrographs_bin4/20200715_Krios_144_0004_bin4.mrc	0.000403475	0.403475
../Micrographs_bin4/20200715_Krios_144_0004_bin4.mrc	0.000451457	0.451457
../Micrographs_bin4/20200715_Krios_144_0004_bin4.mrc	0.000720777	0.720777
../Micrographs_bin4/20200715_Krios_144_0004_bin4.mrc	0.000689704	0.689704
../Micrographs_bin4/20200715_Krios_144_0004_bin4.mrc	0.000658291	0.658291
../Micrographs_bin4/20200715_Krios_144_0004_bin4.mrc	0.000626552	0.626552
../Micrographs_bin4/20200715_Krios_144_0004_bin4.mrc	0.0005945	0.5945
../Micrographs_bin4/20200715_Krios_144_0004_bin4.mrc	0.000562148	0.562148
../Micrographs_bin4/20200715_Krios_144_0004_bin4.mrc	0.000529512	0.529512
../Micrographs_bin4/20200715_Krios_144_0004_bin4.mrc	0.000496605	0.496605
../Micrographs_bin4/20200715_Krios_144_0004_bin4.mrc	0.00046344	0.46344
../Micrographs_bin4/20200715_Krios_144_0004_bin4.mrc	0.000430032	0.430032
../Micrographs_bin4/20200715_Krios_144_0004_bin4.mrc	0.000396395	0.396395
../Micrographs_bin4/20200715_Krios_144_0004_bin4.mrc	0.000362543	0.362543
../Micrographs_bin4/20200715_Krios_144_0004_bin4.mrc	0.000328489	0.328489
../Micrographs_bin4/20200715_Krios_144_0004_bin4.mrc	0.000294249	0.294249
../Micrographs_bin4/20200715_Krios_144_0004_bin4.mrc	0.000259837	0.259837
../Micrographs_bin4/20200715_Krios_144_0004_bin4.mrc	0.000225265	0.225265
../Micrographs_bin4/20200715_Krios_144_0004_bin4.mrc	0.00019055	0.19055
../Micrographs_bin4/20200715_Krios_144_0004_bin4.mrc	0.000155705	0.155705
../Micrographs_bin4/20200715_Krios_144_0004_bin4.mrc	0.000120744	0.120744
../Micrographs_bin4/20200715_Krios_144_0004_bin4.mrc	8.56816e-05	0.0856816
../Micrographs_bin4/20200715_Krios_144_0004_bin4.mrc	5.05326e-05	0.0505326
../Micrographs_bin4/20200715_Krios_144_0004_bin4.mrc	1.53112e-05	0.0153112
../Micrographs_bin4/20200715_Krios_144_0004_bin4.mrc	1.99681e-05	0.0199681
../Micrographs_bin4/20200715_Krios_144_0004_bin4.mrc	5.52906e-05	0.0552906
../Micrographs_bin4/20200715_Krios_144_0004_bin4.mrc	9.06418e-05	0.0906418
../Micrographs_bin4/20200715_Krios_144_0004_bin4.mrc	0.000126007	0.126007
../Micrographs_bin4/20200715_Krios_144_0004_bin4.mrc	0.000161371	0.161371
../Micrographs_bin4/20200715_Krios_144_0004_bin4.mrc	0.00019672	0.19672
../Micrographs_bin4/20200715_Krios_144_0004_bin4.mrc	0.000232038	0.232038
../Micrographs_bin4/20200715_Krios_144_0004_bin4.mrc	0.00026731	0.26731
../Micrographs_bin4/20200715_Krios_144_0004_bin4.mrc	0.000302522	0.302522
../Micrographs_bin4/20200715_Krios_144_0004_bin4.mrc	0.000337657	0.337657
../Micrographs_bin4/20200715_Krios_144_0004_bin4.mrc	0.000372702	0.372702
../Micrographs_bin4/20200715_Krios_144_0004_bin4.mrc	0.00040764	0.40764
../Micrographs_bin4/20200715_Krios_144_0004_bin4.mrc	0.000442456	0.442456
../Micrographs_bin4/20200715_Krios_144_0004_bin4.mrc	0.000477135	0.477135
../Micrographs_bin4/20200715_Krios_144_0004_bin4.mrc	0.000511661	0.511661
../Micrographs_bin4/20200715_Krios_144_0004_bin4.mrc	0.000546018	0.546018
../Micrographs_bin4/20200715_Krios_144_0004_bin4.mrc	0.00058019	0.58019
../Micrographs_bin4/20200715_Krios_144_0004_bin4.mrc	0.000614162	0.614162
../Micrographs_bin4/20200715_Krios_144_0004_bin4.mrc	0.000647918	0.647918
../Micrographs_bin4/20200715_Krios_144_0004_bin4.mrc	0.000681441	0.681441
../Micrographs_bin4/20200715_Krios_144_0004_bin4.mrc	0.000714716	0.714716
../Micrographs_bin4/20200715_Krios_144_0004_bin4.mrc	0.000747726	0.747726
../Micrographs_bin4/20200715_Krios_144_0004_bin4.mrc	0.000780455	0.780455
../Micrographs_bin4/20200715_Krios_144_0004_bin4.mrc	0.000812887	0.812887
../Micrographs_bin4/20200715_Krios_144_0005_bin4.mrc	0.00154658	1.54658
../Micrographs_bin4/20200715_Krios_144_0005_bin4.mrc	0.00142295	1.42295
../Micrographs_bin4/20200715_Krios_144_0005_bin4.mrc	0.00130309	1.30309
../Micrographs_bin4/20200715_Krios_144_0005_bin4.mrc	0.00118666	1.18666
../Micrographs_bin4/20200715_Krios_144_0005_bin4.mrc	0.00107337	1.07337
../Micrographs_bin4/20200715_Krios_144_0005_bin4.mrc	0.000962909	0.962909
../Micrographs_bin4/20200715_Krios_144_0005_bin4.mrc	0.000854993	0.854993
../Micrographs_bin4/20200715_Krios_144_0005_bin4.mrc	0.000749339	0.749339
../Micrographs_bin4/20200715_Krios_144_0005_bin4.mrc	0.000645675	0.645675
../Micrographs_bin4/20200715_Krios_144_0005_bin4.mrc	0.000543734	0.543734
../Micrographs_bin4/20200715_Krios_144_0005_bin4.mrc	0.000443257	0.443257
../Micrographs_bin4/20200715_Krios_144_0005_bin4.mrc	0.000343988	0.343988
../Micrographs_bin4/20200715_Krios_144_0005_bin4.mrc	0.000245679	0.245679
../Micrographs_bin4/20200715_Krios_144_0005_bin4.mrc	0.000148082	0.148082
../Micrographs_bin4/20200715_Krios_144_0005_bin4.mrc	5.0954e-05	0.050954
../Micrographs_bin4/20200715_Krios_144_0005_bin4.mrc	4.5946e-05	0.045946
../Micrographs_bin4/20200715_Krios_144_0005_bin4.mrc	0.000142859	0.142859
../Micrographs_bin4/20200715_Krios_144_0005_bin4.mrc	0.000240024	0.240024
../Micrographs_bin4/20200715_Krios_144_0005_bin4.mrc	0.000337683	0.337683
../Micrographs_bin4/20200715_Krios_144_0005_bin4.mrc	0.000436077	0.436077
../Micrographs_bin4/20200715_Krios_144_0005_bin4.mrc	0.00053545	0.53545
../Micrographs_bin4/20200715_Krios_144_0005_bin4.mrc	0.000636049	0.636049
../Micrographs_bin4/20200715_Krios_144_0005_bin4.mrc	0.000738126	0.738126
../Micrographs_bin4/20200715_Krios_144_0005_bin4.mrc	0.000841936	0.841936
../Micrographs_bin4/20200715_Krios_144_0005_bin4.mrc	0.000947739	0.947739
../Micrographs_bin4/20200715_Krios_144_0005_bin4.mrc	0.0010558	1.0558
../Micrographs_bin4/20200715_Krios_144_0005_bin4.mrc	0.0011664	1.1664
../Micrographs_bin4/20200715_Krios_144_0005_bin4.mrc	0.000810977	0.810977
../Micrographs_bin4/20200715_Krios_144_0005_bin4.mrc	0.000747951	0.747951
../Micrographs_bin4/20200715_Krios_144_0005_bin4.mrc	0.000685701	0.685701
../Micrographs_bin4/20200715_Krios_144_0005_bin4.mrc	0.000624177	0.624177
../Micrographs_bin4/20200715_Krios_144_0005_bin4.mrc	0.000563331	0.563331
../Micrographs_bin4/20200715_Krios_144_0005_bin4.mrc	0.000503113	0.503113
../Micrographs_bin4/20200715_Krios_144_0005_bin4.mrc	0.000443476	0.443476
../Micrographs_bin4/20200715_Krios_144_0005_bin4.mrc	0.00038437	0.38437
../Micrographs_bin4/20200715_Krios_144_0005_bin4.mrc	0.000325748	0.325748
../Micrographs_bin4/20200715_Krios_144_0005_bin4.mrc	0.000267563	0.267563
../Micrographs_bin4/20200715_Krios_144_0005_bin4.mrc	0.000209766	0.209766
../Micrographs_bin4/20200715_Krios_144_0005_bin4.mrc	0.000152312	0.152312
../Micrographs_bin4/20200715_Krios_144_0005_bin4.mrc	9.5153e-05	0.095153
../Micrographs_bin4/20200715_Krios_144_0005_bin4.mrc	3.82434e-05	0.0382434
../Micrographs_bin4/20200715_Krios_144_0005_bin4.mrc	1.84626e-05	0.0184626
../Micrographs_bin4/20200715_Krios_144_0005_bin4.mrc	7.50103e-05	0.0750103
../Micrographs_bin4/20200715_Krios_144_0005_bin4.mrc	0.000131445	0.131445
../Micrographs_bin4/20200715_Krios_144_0005_bin4.mrc	0.000187811	0.187811
../Micrographs_bin4/20200715_Krios_144_0005_bin4.mrc	0.000244153	0.244153
../Micrographs_bin4/20200715_Krios_144_0005_bin4.mrc	0.000300514	0.300514
../Micrographs_bin4/20200715_Krios_144_0005_bin4.mrc	0.000356938	0.356938
../Micrographs_bin4/20200715_Krios_144_0005_bin4.mrc	0.000413469	0.413469
../Micrographs_bin4/20200715_Krios_144_0005_bin4.mrc	0.000470148	0.470148
../Micrographs_bin4/20200715_Krios_144_0005_bin4.mrc	0.000527017	0.527017
../Micrographs_bin4/20200715_Krios_144_0005_bin4.mrc	0.000584119	0.584119
../Micrographs_bin4/20200715_Krios_144_0005_bin4.mrc	0.000641495	0.641495
../Micrographs_bin4/20200715_Krios_144_0005_bin4.mrc	0.000699185	0.699185
../Micrographs_bin4/20200715_Krios_144_0005_bin4.mrc	0.000757229	0.757229
../Micrographs_bin4/20200715_Krios_144_0005_bin4.mrc	0.000815668	0.815668
../Micrographs_bin4/20200715_Krios_144_0005_bin4.mrc	0.000874539	0.874539
../Micrographs_bin4/20200715_Krios_144_0005_bin4.mrc	0.000933882	0.933882
../Micrographs_bin4/20200715_Krios_144_0005_bin4.mrc	0.000993734	0.993734
../Micrographs_bin4/20200715_Krios_144_0005_bin4.mrc	0.00105413	1.05413
../Micrographs_bin4/20200715_Krios_144_0005_bin4.mrc	0.00111511	1.11511
../Micrographs_bin4/20200715_Krios_144_0005_bin4.mrc	0.0011767	1.1767
../Micrographs_bin4/20200715_Krios_144_0005_bin4.mrc	0.00123895	1.23895
../Micrographs_bin4/20200715_Krios_144_0005_bin4.mrc	0.00130187	1.30187
../Micrographs_bin4/20200715_Krios_144_0005_bin4.mrc	0.00136552	1.36552
../Micrographs_bin4/20200715_Krios_144_0005_bin4.mrc	0.0014299	1.4299
../Micrographs_bin4/20200715_Krios_144_0005_bin4.mrc	0.00149506	1.49506
../Micrographs_bin4/20200715_Krios_144_0005_bin4.mrc	0.00156101	1.56101
../Micrographs_bin4/20200715_Krios_144_0005_bin4.mrc	0.00162779	1.62779
../Micrographs_bin4/20200715_Krios_144_0005_bin4.mrc	0.00169541	1.69541
../Micrographs_bin4/20200715_Krios_144_0005_bin4.mrc	0.0017639	1.7639
../Micrographs_bin4/20200715_Krios_144_0005_bin4.mrc	0.00183327	1.83327
../Micrographs_bin4/20200715_Krios_144_0005_bin4.mrc	0.000885507	0.885507
../Micrographs_bin4/20200715_Krios_144_0005_bin4.mrc	0.00079734	0.79734
../Micrographs_bin4/20200715_Krios_144_0005_bin4.mrc	0.00070853	0.70853
../Micrographs_bin4/20200715_Krios_144_0005_bin4.mrc	0.000619152	0.619152
../Micrographs_bin4/20200715_Krios_144_0005_bin4.mrc	0.000529284	0.529284
../Micrographs_bin4/20200715_Krios_144_0005_bin4.mrc	0.000439	0.439
../Micrographs_bin4/20200715_Krios_144_0005_bin4.mrc	0.000348372	0.348372
../Micrographs_bin4/20200715_Krios_144_0005_bin4.mrc	0.000257474	0.257474
../Micrographs_bin4/20200715_Krios_144_0005_bin4.mrc	0.000166378	0.166378
../Micrographs_bin4/20200715_Krios_144_0005_bin4.mrc	7.51543e-05	0.0751543
../Micrographs_bin4/20200715_Krios_144_0005_bin4.mrc	1.61254e-05	0.0161254
../Micrographs_bin4/20200715_Krios_144_0005_bin4.mrc	0.000107391	0.107391
../Micrographs_bin4/20200715_Krios_144_0005_bin4.mrc	0.00019857	0.19857
../Micrographs_bin4/20200715_Krios_144_0005_bin4.mrc	0.000269576	0.269576
../Micrographs_bin4/20200715_Krios_144_0005_bin4.mrc	0.000259747	0.259747
../Micrographs_bin4/20200715_Krios_144_0005_bin4.mrc	0.00024992	0.24992
../Micrographs_bin4/20200715_Krios_144_0005_bin4.mrc	0.000240096	0.240096
../Micrographs_bin4/20200715_Krios_144_0005_bin4.mrc	0.000230275	0.230275
../Micrographs_bin4/20200715_Krios_144_0005_bin4.mrc	0.000220459	0.220459
../Micrographs_bin4/20200715_Krios_144_0005_bin4.mrc	0.000210649	0.210649
../Micrographs_bin4/20200715_Krios_144_0005_bin4.mrc	0.000200845	0.200845
../Micrographs_bin4/20200715_Krios_144_0005_bin4.mrc	0.00019105	0.19105
../Micrographs_bin4/20200715_Krios_144_0005_bin4.mrc	0.000181263	0.181263
../Micrographs_bin4/20200715_Krios_144_0005_bin4.mrc	0.000171486	0.171486
../Micrographs_bin4/20200715_Krios_144_0005_bin4.mrc	0.00016172	0.16172
../Micrographs_bin4/20200715_Krios_144_0005_bin4.mrc	0.000151965	0.151965
../Micrographs_bin4/20200715_Krios_144_0005_bin4.mrc	0.000142223	0.142223
../Micrographs_bin4/20200715_Krios_144_0005_bin4.mrc	0.000132495	0.132495
../Micrographs_bin4/20200715_Krios_144_0005_bin4.mrc	0.000122782	0.122782
../Micrographs_bin4/20200715_Krios_144_0005_bin4.mrc	0.000113084	0.113084
../Micrographs_bin4/20200715_Krios_144_0005_bin4.mrc	0.000103402	0.103402
../Micrographs_bin4/20200715_Krios_144_0005_bin4.mrc	9.37381e-05	0.0937381
../Micrographs_bin4/20200715_Krios_144_0005_bin4.mrc	0.000104502	0.104502
../Micrographs_bin4/20200715_Krios_144_0005_bin4.mrc	0.000146191	0.146191
../Micrographs_bin4/20200715_Krios_144_0005_bin4.mrc	0.000187833	0.187833
../Micrographs_bin4/20200715_Krios_144_0005_bin4.mrc	0.000229449	0.229449
../Micrographs_bin4/20200715_Krios_144_0005_bin4.mrc	0.000271062	0.271062
../Micrographs_bin4/20200715_Krios_144_0005_bin4.mrc	0.000312693	0.312693
../Micrographs_bin4/20200715_Krios_144_0005_bin4.mrc	0.000354363	0.354363
../Micrographs_bin4/20200715_Krios_144_0005_bin4.mrc	0.000396093	0.396093
../Micrographs_bin4/20200715_Krios_144_0005_bin4.mrc	0.000437903	0.437903
../Micrographs_bin4/20200715_Krios_144_0005_bin4.mrc	0.000479815	0.479815
../Micrographs_bin4/20200715_Krios_144_0005_bin4.mrc	0.000521847	0.521847
../Micrographs_bin4/20200715_Krios_144_0005_bin4.mrc	0.000564021	0.564021
../Micrographs_bin4/20200715_Krios_144_0005_bin4.mrc	0.000606355	0.606355
../Micrographs_bin4/20200715_Krios_144_0005_bin4.mrc	0.000648869	0.648869
../Micrographs_bin4/20200715_Krios_144_0005_bin4.mrc	0.000691583	0.691583
../Micrographs_bin4/20200715_Krios_144_0005_bin4.mrc	0.000734514	0.734514
../Micrographs_bin4/20200715_Krios_144_0005_bin4.mrc	0.000777682	0.777682
../Micrographs_bin4/20200715_Krios_144_0005_bin4.mrc	0.000821104	0.821104
../Micrographs_bin4/20200715_Krios_144_0005_bin4.mrc	0.000864798	0.864798
../Micrographs_bin4/20200715_Krios_144_0005_bin4.mrc	0.000948999	0.948999
../Micrographs_bin4/20200715_Krios_144_0005_bin4.mrc	0.00106705	1.06705
../Micrographs_bin4/20200715_Krios_144_0005_bin4.mrc	0.00118526	1.18526
../Micrographs_bin4/20200715_Krios_144_0005_bin4.mrc	0.00130357	1.30357
../Micrographs_bin4/20200715_Krios_144_0005_bin4.mrc	0.00142192	1.42192
../Micrographs_bin4/20200715_Krios_144_0005_bin4.mrc	0.00154024	1.54024
../Micrographs_bin4/20200715_Krios_144_0005_bin4.mrc	0.00165847	1.65847
../Micrographs_bin4/20200715_Krios_144_0005_bin4.mrc	0.0017765	1.7765
../Micrographs_bin4/20200715_Krios_144_0005_bin4.mrc	0.00189426	1.89426
../Micrographs_bin4/20200715_Krios_144_0005_bin4.mrc	0.00201163	2.01163
../Micrographs_bin4/20200715_Krios_144_0005_bin4.mrc	0.0021285	2.1285
../Micrographs_bin4/20200715_Krios_144_0005_bin4.mrc	0.00224474	2.24474
../Micrographs_bin4/20200715_Krios_144_0005_bin4.mrc	0.00236021	2.36021
../Micrographs_bin4/20200715_Krios_144_0006_bin4.mrc	0.00293592	2.93592
../Micrographs_bin4/20200715_Krios_144_0006_bin4.mrc	0.00278524	2.78524
../Micrographs_bin4/20200715_Krios_144_0006_bin4.mrc	0.00263592	2.63592
../Micrographs_bin4/20200715_Krios_144_0006_bin4.mrc	0.00248798	2.48798
../Micrographs_bin4/20200715_Krios_144_0006_bin4.mrc	0.00234142	2.34142
../Micrographs_bin4/20200715_Krios_144_0006_bin4.mrc	0.00219621	2.19621
../Micrographs_bin4/20200715_Krios_144_0006_bin4.mrc	0.00205231	2.05231
../Micrographs_bin4/20200715_Krios_144_0006_bin4.mrc	0.00190965	1.90965
../Micrographs_bin4/20200715_Krios_144_0006_bin4.mrc	0.00176815	1.76815
../Micrographs_bin4/20200715_Krios_144_0006_bin4.mrc	0.00162773	1.62773
../Micrographs_bin4/20200715_Krios_144_0006_bin4.mrc	0.00148827	1.48827
../Micrographs_bin4/20200715_Krios_144_0006_bin4.mrc	0.00134966	1.34966
../Micrographs_bin4/20200715_Krios_144_0006_bin4.mrc	0.00121177	1.21177
../Micrographs_bin4/20200715_Krios_144_0006_bin4.mrc	0.00107446	1.07446
../Micrographs_bin4/20200715_Krios_144_0006_bin4.mrc	0.00093757	0.93757
../Micrographs_bin4/20200715_Krios_144_0006_bin4.mrc	0.000800955	0.800955
../Micrographs_bin4/20200715_Krios_144_0006_bin4.mrc	0.000664448	0.664448
../Micrographs_bin4/20200715_Krios_144_0006_bin4.mrc	0.000527877	0.527877
../Micrographs_bin4/20200715_Krios_144_0006_bin4.mrc	0.000391063	0.391063
../Micrographs_bin4/20200715_Krios_144_0006_bin4.mrc	0.000253825	0.253825
../Micrographs_bin4/20200715_Krios_144_0006_bin4.mrc	0.000115972	0.115972
../Micrographs_bin4/20200715_Krios_144_0006_bin4.mrc	2.26875e-05	0.0226875
../Micrographs_bin4/20200715_Krios_144_0006_bin4.mrc	0.000162352	0.162352
../Micrographs_bin4/20200715_Krios_144_0006_bin4.mrc	0.000303223	0.303223
../Micrographs_bin4/20200715_Krios_144_0006_bin4.mrc	0.000445504	0.445504
../Micrographs_bin4/20200715_Krios_144_0006_bin4.mrc	0.00149177	1.49177
../Micrographs_bin4/20200715_Krios_144_0006_bin4.mrc	0.00143742	1.43742
../Micrographs_bin4/20200715_Krios_144_0006_bin4.mrc	0.00138464	1.38464
../Micrographs_bin4/20200715_Krios_144_0006_bin4.mrc	0.00133336	1.33336
../Micrographs_bin4/20200715_Krios_144_0006_bin4.mrc	0.00128351	1.28351
../Micrographs_bin4/20200715_Krios_144_0006_bin4.mrc	0.00123502	1.23502
../Micrographs_bin4/20200715_Krios_144_0006_bin4.mrc	0.00118781	1.18781
../Micrographs_bin4/20200715_Krios_144_0006_bin4.mrc	0.00114181	1.14181
../Micrographs_bin4/20200715_Krios_144_0006_bin4.mrc	0.00109697	1.09697
../Micrographs_bin4/20200715_Krios_144_0006_bin4.mrc	0.00105322	1.05322
../Micrographs_bin4/20200715_Krios_144_0006_bin4.mrc	0.0010105	1.0105
../Micrographs_bin4/20200715_Krios_144_0006_bin4.mrc	0.00096874	0.96874
../Micrographs_bin4/20200715_Krios_144_0006_bin4.mrc	0.000927899	0.927899
../Micrographs_bin4/20200715_Krios_144_0006_bin4.mrc	0.000887915	0.887915
../Micrographs_bin4/20200715_Krios_144_0006_bin4.mrc	0.000848736	0.848736
../Micrographs_bin4/20200715_Krios_144_0006_bin4.mrc	0.00081031	0.81031
../Micrographs_bin4/20200715_Krios_144_0006_bin4.mrc	0.000772586	0.772586
../Micrographs_bin4/20200715_Krios_144_0006_bin4.mrc	0.000735515	0.735515
../Micrographs_bin4/20200715_Krios_144_0006_bin4.mrc	0.000699049	0.699049
../Micrographs_bin4/20200715_Krios_144_0006_bin4.mrc	0.000663141	0.663141
../Micrographs_bin4/20200715_Krios_144_0006_bin4.mrc	0.000627745	0.627745
../Micrographs_bin4/20200715_Krios_144_0006_bin4.mrc	0.000592817	0.592817
../Micrographs_bin4/20200715_Krios_144_0006_bin4.mrc	0.000558311	0.558311
../Micrographs_bin4/20200715_Krios_144_0006_bin4.mrc	0.000524185	0.524185
../Micrographs_bin4/20200715_Krios_144_0006_bin4.mrc	0.000490395	0.490395
../Micrographs_bin4/20200715_Krios_144_0006_bin4.mrc	0.000456898	0.456898
../Micrographs_bin4/20200715_Krios_144_0006_bin4.mrc	0.000423652	0.423652
../Micrographs_bin4/20200715_Krios_144_0006_bin4.mrc	0.000390616	0.390616
../Micrographs_bin4/20200715_Krios_144_0006_bin4.mrc	0.000357748	0.357748
../Micrographs_bin4/20200715_Krios_144_0006_bin4.mrc	0.000325005	0.325005
../Micrographs_bin4/20200715_Krios_144_0006_bin4.mrc	0.000292346	0.292346
../Micrographs_bin4/20200715_Krios_144_0006_bin4.mrc	0.000259728	0.259728
../Micrographs_bin4/20200715_Krios_144_0006_bin4.mrc	0.000227111	0.227111
../Micrographs_bin4/20200715_Krios_144_0006_bin4.mrc	0.00019445	0.19445
../Micrographs_bin4/20200715_Krios_144_0006_bin4.mrc	0.000161704	0.161704
../Micrographs_bin4/20200715_Krios_144_0006_bin4.mrc	0.000128828	0.128828
../Micrographs_bin4/20200715_Krios_144_0006_bin4.mrc	9.57778e-05	0.0957778
../Micrographs_bin4/20200715_Krios_144_0006_bin4.mrc	6.25085e-05	0.0625085
../Micrographs_bin4/20200715_Krios_144_0006_bin4.mrc	2.89737e-05	0.0289737
../Micrographs_bin4/20200715_Krios_144_0006_bin4.mrc	4.87385e-06	0.00487385
../Micrographs_bin4/20200715_Krios_144_0006_bin4.mrc	3.90826e-05	0.0390826
../Micrographs_bin4/20200715_Krios_144_0006_bin4.mrc	7.37026e-05	0.0737026
../Micrographs_bin4/20200715_Krios_144_0006_bin4.mrc	0.000108785	0.108785
../Micrographs_bin4/20200715_Krios_144_0006_bin4.mrc	0.00103268	1.03268
../Micrographs_bin4/20200715_Krios_144_0006_bin4.mrc	0.000922465	0.922465
../Micrographs_bin4/20200715_Krios_144_0006_bin4.mrc	0.000810489	0.810489
../Micrographs_bin4/20200715_Krios_144_0006_bin4.mrc	0.000696863	0.696863
../Micrographs_bin4/20200715_Krios_144_0006_bin4.mrc	0.000581697	0.581697
../Micrographs_bin4/20200715_Krios_144_0006_bin4.mrc	0.0004651	0.4651
../Micrographs_bin4/20200715_Krios_144_0006_bin4.mrc	0.000347179	0.347179
../Micrographs_bin4/20200715_Krios_144_0006_bin4.mrc	0.000228047	0.228047
../Micrographs_bin4/20200715_Krios_144_0006_bin4.mrc	0.000107813	0.107813
../Micrographs_bin4/20200715_Krios_144_0006_bin4.mrc	1.34093e-05	0.0134093
../Micrographs_bin4/20200715_Krios_144_0006_bin4.mrc	0.000135505	0.135505
../Micrographs_bin4/20200715_Krios_144_0006_bin4.mrc	0.000258358	0.258358
../Micrographs_bin4/20200715_Krios_144_0006_bin4.mrc	0.000381847	0.381847
../Micrographs_bin4/20200715_Krios_144_0006_bin4.mrc	0.000505848	0.505848
../Micrographs_bin4/20200715_Krios_144_0006_bin4.mrc	0.000630234	0.630234
../Micrographs_bin4/20200715_Krios_144_0006_bin4.mrc	0.000754873	0.754873
../Micrographs_bin4/20200715_Krios_144_0006_bin4.mrc	0.000879627	0.879627
../Micrographs_bin4/20200715_Krios_144_0006_bin4.mrc	0.00100435	1.00435
../Micrographs_bin4/20200715_Krios_144_0006_bin4.mrc	0.0011289	1.1289
../Micrographs_bin4/20200715_Krios_144_0006_bin4.mrc	0.00125312	1.25312
../Micrographs_bin4/20200715_Krios_144_0006_bin4.mrc	0.00137685	1.37685
../Micrographs_bin4/20200715_Krios_144_0006_bin4.mrc	0.00149992	1.49992
../Micrographs_bin4/20200715_Krios_144_0006_bin4.mrc	0.00162215	1.62215
../Micrographs_bin4/20200715_Krios_144_0006_bin4.mrc	0.00174337	1.74337
../Micrographs_bin4/20200715_Krios_144_0006_bin4.mrc	0.00186337	1.86337
../Micrographs_bin4/20200715_Krios_144_0007_bin4.mrc	0.00644784	6.44784
../Micrographs_bin4/20200715_Krios_144_0007_bin4.mrc	0.00442205	4.42205
../Micrographs_bin4/20200715_Krios_144_0007_bin4.mrc	0.00241029	2.41029
../Micrographs_bin4/20200715_Krios_144_0007_bin4.mrc	0.000420722	0.420722
../Micrographs_bin4/20200715_Krios_144_0007_bin4.mrc	0.00154316	1.54316
../Micrographs_bin4/20200715_Krios_144_0007_bin4.mrc	0.00347879	3.47879
../Micrographs_bin4/20200715_Krios_144_0007_bin4.mrc	0.00538095	5.38095
../Micrographs_bin4/20200715_Krios_144_0007_bin4.mrc	0.00705001	7.05001
../Micrographs_bin4/20200715_Krios_144_0007_bin4.mrc	0.0062742	6.2742
../Micrographs_bin4/20200715_Krios_144_0007_bin4.mrc	0.0055271	5.5271
../Micrographs_bin4/20200715_Krios_144_0007_bin4.mrc	0.00480687	4.80687
../Micrographs_bin4/20200715_Krios_144_0007_bin4.mrc	0.00411055	4.11055
../Micrographs_bin4/20200715_Krios_144_0007_bin4.mrc	0.00343432	3.43432
../Micrographs_bin4/20200715_Krios_144_0007_bin4.mrc	0.00277363	2.77363
../Micrographs_bin4/20200715_Krios_144_0007_bin4.mrc	0.000620264	0.620264
../Micrographs_bin4/20200715_Krios_144_0007_bin4.mrc	0.00493245	4.93245
../Micrographs_bin4/20200715_Krios_144_0007_bin4.mrc	0.00948499	9.48499
../Micrographs_bin4/20200715_Krios_144_0007_bin4.mrc	0.0144014	14.4014
../Micrographs_bin4/20200715_Krios_144_0007_bin4.mrc	0.0197234	19.7234
../Micrographs_bin4/20200715_Krios_144_0007_bin4.mrc	0.0253291	25.3291
../Micrographs_bin4/20200715_Krios_144_0007_bin4.mrc	0.0274676	27.4676
../Micrographs_bin4/20200715_Krios_144_0007_bin4.mrc	0.0243159	24.3159
../Micrographs_bin4/20200715_Krios_144_0007_bin4.mrc	0.0208873	20.8873
../Micrographs_bin4/20200715_Krios_144_0007_bin4.mrc	0.0174365	17.4365
../Micrographs_bin4/20200715_Krios_144_0007_bin4.mrc	0.0141127	14.1127
../Micrographs_bin4/20200715_Krios_144_0007_bin4.mrc	0.0109767	10.9767
../Micrographs_bin4/20200715_Krios_144_0007_bin4.mrc	0.00802612	8.02612
../Micrographs_bin4/20200715_Krios_144_0007_bin4.mrc	0.00521835	5.21835
../Micrographs_bin4/20200715_Krios_144_0007_bin4.mrc	0.00366394	3.66394
../Micrographs_bin4/20200715_Krios_144_0007_bin4.mrc	0.00233526	2.33526
../Micrographs_bin4/20200715_Krios_144_0007_bin4.mrc	0.00100413	1.00413
../Micrographs_bin4/20200715_Krios_144_0007_bin4.mrc	0.000339317	0.339317
../Micrographs_bin4/20200715_Krios_144_0007_bin4.mrc	0.00170613	1.70613
../Micrographs_bin4/20200715_Krios_144_0007_bin4.mrc	0.00310755	3.10755
../Micrographs_bin4/20200715_Krios_144_0007_bin4.mrc	0.00455402	4.55402
../Micrographs_bin4/20200715_Krios_144_0007_bin4.mrc	0.00579478	5.79478
../Micrographs_bin4/20200715_Krios_144_0007_bin4.mrc	0.00460404	4.60404
../Micrographs_bin4/20200715_Krios_144_0007_bin4.mrc	0.00335729	3.35729
../Micrographs_bin4/20200715_Krios_144_0007_bin4.mrc	0.0020729	2.0729
../Micrographs_bin4/20200715_Krios_144_0007_bin4.mrc	0.000767947	0.767947
../Micrographs_bin4/20200715_Krios_144_0007_bin4.mrc	0.000541448	0.541448
../Micrographs_bin4/20200715_Krios_144_0007_bin4.mrc	0.00183966	1.83966
../Micrographs_bin4/20200715_Krios_144_0007_bin4.mrc	0.003111	3.111
../Micrographs_bin4/20200715_Krios_144_0007_bin4.mrc	0.00294812	2.94812
../Micrographs_bin4/20200715_Krios_144_0007_bin4.mrc	0.00220234	2.20234
../Micrographs_bin4/20200715_Krios_144_0007_bin4.mrc	0.000956287	0.956287
../Micrographs_bin4/20200715_Krios_144_0007_bin4.mrc	0.000643096	0.643096
../Micrographs_bin4/20200715_Krios_144_0007_bin4.mrc	0.000335845	0.335845
../Micrographs_bin4/20200715_Krios_144_0007_bin4.mrc	3.31748e-05	0.0331748
../Micrographs_bin4/20200715_Krios_144_0007_bin4.mrc	0.000266236	0.266236
../Micrographs_bin4/20200715_Krios_144_0007_bin4.mrc	0.000563673	0.563673
../Micrographs_bin4/20200715_Krios_144_0007_bin4.mrc	0.000860384	0.860384
../Micrographs_bin4/20200715_Krios_144_0007_bin4.mrc	0.00115758	1.15758
../Micrographs_bin4/20200715_Krios_144_0007_bin4.mrc	0.00145645	1.45645
../Micrographs_bin4/20200715_Krios_144_0007_bin4.mrc	0.00175812	1.75812
../Micrographs_bin4/20200715_Krios_144_0007_bin4.mrc	0.00206372	2.06372
../Micrographs_bin4/20200715_Krios_144_0007_bin4.mrc	0.0023743	2.3743
../Micrographs_bin4/20200715_Krios_144_0007_bin4.mrc	0.00269089	2.69089
../Micrographs_bin4/20200715_Krios_144_0007_bin4.mrc	0.00301446	3.01446
../Micrographs_bin4/20200715_Krios_144_0007_bin4.mrc	0.00334591	3.34591
../Micrographs_bin4/20200715_Krios_144_0007_bin4.mrc	0.00350248	3.50248
../Micrographs_bin4/20200715_Krios_144_0007_bin4.mrc	0.00320347	3.20347
../Micrographs_bin4/20200715_Krios_144_0007_bin4.mrc	0.00289728	2.89728
../Micrographs_bin4/20200715_Krios_144_0007_bin4.mrc	0.00258489	2.58489
../Micrographs_bin4/20200715_Krios_144_0007_bin4.mrc	0.00226721	2.26721
../Micrographs_bin4/20200715_Krios_144_0007_bin4.mrc	0.00194505	1.94505
../Micrographs_bin4/20200715_Krios_144_0007_bin4.mrc	0.00161916	1.61916
../Micrographs_bin4/20200715_Krios_144_0007_bin4.mrc	0.00129022	1.29022
../Micrographs_bin4/20200715_Krios_144_0007_bin4.mrc	0.000958868	0.958868
../Micrographs_bin4/20200715_Krios_144_0007_bin4.mrc	0.000625674	0.625674
../Micrographs_bin4/20200715_Krios_144_0007_bin4.mrc	0.000291189	0.291189
../Micrographs_bin4/20200715_Krios_144_0007_bin4.mrc	4.40646e-05	0.0440646
../Micrographs_bin4/20200715_Krios_144_0007_bin4.mrc	0.000379573	0.379573
../Micrographs_bin4/20200715_Krios_144_0007_bin4.mrc	0.000714819	0.714819
../Micrographs_bin4/20200715_Krios_144_0007_bin4.mrc	0.00104927	1.04927
../Micrographs_bin4/20200715_Krios_144_0007_bin4.mrc	0.00138236	1.38236
../Micrographs_bin4/20200715_Krios_144_0008_bin4.mrc	0.00225703	2.25703
../Micrographs_bin4/20200715_Krios_144_0008_bin4.mrc	0.00211743	2.11743
../Micrographs_bin4/20200715_Krios_144_0008_bin4.mrc	0.00197149	1.97149
../Micrographs_bin4/20200715_Krios_144_0008_bin4.mrc	0.00181977	1.81977
../Micrographs_bin4/20200715_Krios_144_0008_bin4.mrc	0.00166285	1.66285
../Micrographs_bin4/20200715_Krios_144_0008_bin4.mrc	0.00150132	1.50132
../Micrographs_bin4/20200715_Krios_144_0008_bin4.mrc	0.00133579	1.33579
../Micrographs_bin4/20200715_Krios_144_0008_bin4.mrc	0.00116687	1.16687
../Micrographs_bin4/20200715_Krios_144_0008_bin4.mrc	0.000995172	0.995172
../Micrographs_bin4/20200715_Krios_144_0008_bin4.mrc	0.000821329	0.821329
../Micrographs_bin4/20200715_Krios_144_0008_bin4.mrc	0.000645957	0.645957
../Micrographs_bin4/20200715_Krios_144_0008_bin4.mrc	0.000469676	0.469676
../Micrographs_bin4/20200715_Krios_144_0008_bin4.mrc	0.000293097	0.293097
../Micrographs_bin4/20200715_Krios_144_0008_bin4.mrc	0.000116825	0.116825
../Micrographs_bin4/20200715_Krios_144_0008_bin4.mrc	5.85446e-05	0.0585446
../Micrographs_bin4/20200715_Krios_144_0008_bin4.mrc	0.000232428	0.232428
../Micrographs_bin4/20200715_Krios_144_0008_bin4.mrc	0.000404255	0.404255
../Micrographs_bin4/20200715_Krios_144_0008_bin4.mrc	0.00052118	0.52118
../Micrographs_bin4/20200715_Krios_144_0008_bin4.mrc	0.000461837	0.461837
../Micrographs_bin4/20200715_Krios_144_0008_bin4.mrc	0.000403317	0.403317
../Micrographs_bin4/20200715_Krios_144_0008_bin4.mrc	0.000345589	0.345589
../Micrographs_bin4/20200715_Krios_144_0008_bin4.mrc	0.000288623	0.288623
../Micrographs_bin4/20200715_Krios_144_0008_bin4.mrc	0.000232389	0.232389
../Micrographs_bin4/20200715_Krios_144_0008_bin4.mrc	0.000176857	0.176857
../Micrographs_bin4/20200715_Krios_144_0008_bin4.mrc	0.000121998	0.121998
../Micrographs_bin4/20200715_Krios_144_0008_bin4.mrc	6.77841e-05	0.0677841
../Micrographs_bin4/20200715_Krios_144_0008_bin4.mrc	1.4187e-05	0.014187
../Micrographs_bin4/20200715_Krios_144_0008_bin4.mrc	3.88206e-05	0.0388206
../Micrographs_bin4/20200715_Krios_144_0008_bin4.mrc	9.12653e-05	0.0912653
../Micrographs_bin4/20200715_Krios_144_0008_bin4.mrc	0.000143173	0.143173
../Micrographs_bin4/20200715_Krios_144_0008_bin4.mrc	0.000194569	0.194569
../Micrographs_bin4/20200715_Krios_144_0008_bin4.mrc	0.000245478	0.245478
../Micrographs_bin4/20200715_Krios_144_0008_bin4.mrc	0.000295922	0.295922
../Micrographs_bin4/20200715_Krios_144_0008_bin4.mrc	0.000345925	0.345925
../Micrographs_bin4/20200715_Krios_144_0008_bin4.mrc	0.000395507	0.395507
../Micrographs_bin4/20200715_Krios_144_0008_bin4.mrc	0.00413323	4.13323
../Micrographs_bin4/20200715_Krios_144_0008_bin4.mrc	0.00344941	3.44941
../Micrographs_bin4/20200715_Krios_144_0008_bin4.mrc	0.00277771	2.77771
../Micrographs_bin4/20200715_Krios_144_0008_bin4.mrc	0.00211601	2.11601
../Micrographs_bin4/20200715_Krios_144_0008_bin4.mrc	0.00146168	1.46168
../Micrographs_bin4/20200715_Krios_144_0008_bin4.mrc	0.000811667	0.811667
../Micrographs_bin4/20200715_Krios_144_0008_bin4.mrc	0.000162633	0.162633
../Micrographs_bin4/20200715_Krios_144_0008_bin4.mrc	0.000488937	0.488937
../Micrographs_bin4/20200715_Krios_144_0008_bin4.mrc	0.00114663	1.14663
../Micrographs_bin4/20200715_Krios_144_0008_bin4.mrc	0.00181402	1.81402
../Micrographs_bin4/20200715_Krios_144_0008_bin4.mrc	0.00249454	2.49454
../Micrographs_bin4/20200715_Krios_144_0008_bin4.mrc	0.00319136	3.19136
../Micrographs_bin4/20200715_Krios_144_0008_bin4.mrc	0.00390723	3.90723
../Micrographs_bin4/20200715_Krios_144_0008_bin4.mrc	0.00375322	3.75322
../Micrographs_bin4/20200715_Krios_144_0008_bin4.mrc	0.00343131	3.43131
../Micrographs_bin4/20200715_Krios_144_0008_bin4.mrc	0.00309642	3.09642
../Micrographs_bin4/20200715_Krios_144_0008_bin4.mrc	0.00275052	2.75052
../Micrographs_bin4/20200715_Krios_144_0008_bin4.mrc	0.00239554	2.39554
../Micrographs_bin4/20200715_Krios_144_0008_bin4.mrc	0.00203332	2.03332
../Micrographs_bin4/20200715_Krios_144_0008_bin4.mrc	0.00166562	1.66562
../Micrographs_bin4/20200715_Krios_144_0008_bin4.mrc	0.0012941	1.2941
../Micrographs_bin4/20200715_Krios_144_0008_bin4.mrc	0.000920353	0.920353
../Micrographs_bin4/20200715_Krios_144_0008_bin4.mrc	0.000545879	0.545879
../Micrographs_bin4/20200715_Krios_144_0008_bin4.mrc	0.000172129	0.172129
../Micrographs_bin4/20200715_Krios_144_0008_bin4.mrc	0.000199498	0.199498
../Micrographs_bin4/20200715_Krios_144_0008_bin4.mrc	0.00131647	1.31647
../Micrographs_bin4/20200715_Krios_144_0008_bin4.mrc	0.00131189	1.31189
../Micrographs_bin4/20200715_Krios_144_0008_bin4.mrc	0.00130916	1.30916
../Micrographs_bin4/20200715_Krios_144_0008_bin4.mrc	0.00130825	1.30825
../Micrographs_bin4/20200715_Krios_144_0008_bin4.mrc	0.00130913	1.30913
../Micrographs_bin4/20200715_Krios_144_0008_bin4.mrc	0.0013118	1.3118
../Micrographs_bin4/20200715_Krios_144_0008_bin4.mrc	0.00131626	1.31626
../Micrographs_bin4/20200715_Krios_144_0008_bin4.mrc	0.00132251	1.32251
../Micrographs_bin4/20200715_Krios_144_0008_bin4.mrc	0.00133058	1.33058
../Micrographs_bin4/20200715_Krios_144_0008_bin4.mrc	0.00134048	1.34048
../Micrographs_bin4/20200715_Krios_144_0008_bin4.mrc	0.00135225	1.35225
../Micrographs_bin4/20200715_Krios_144_0008_bin4.mrc	0.00136593	1.36593
../Micrographs_bin4/20200715_Krios_144_0008_bin4.mrc	0.00138156	1.38156
../Micrographs_bin4/20200715_Krios_144_0008_bin4.mrc	0.00139921	1.39921
../Micrographs_bin4/20200715_Krios_144_0008_bin4.mrc	0.00141895	1.41895
../Micrographs_bin4/20200715_Krios_144_0008_bin4.mrc	0.00144084	1.44084
../Micrographs_bin4/20200715_Krios_144_0008_bin4.mrc	0.00142441	1.42441
../Micrographs_bin4/20200715_Krios_144_0008_bin4.mrc	0.00139521	1.39521
../Micrographs_bin4/20200715_Krios_144_0008_bin4.mrc	0.00136536	1.36536
../Micrographs_bin4/20200715_Krios_144_0008_bin4.mrc	0.00133484	1.33484
../Micrographs_bin4/20200715_Krios_144_0008_bin4.mrc	0.00130369	1.30369
../Micrographs_bin4/20200715_Krios_144_0008_bin4.mrc	0.00127189	1.27189
../Micrographs_bin4/20200715_Krios_144_0008_bin4.mrc	0.00123948	1.23948
../Micrographs_bin4/20200715_Krios_144_0008_bin4.mrc	0.00120644	1.20644
../Micrographs_bin4/20200715_Krios_144_0008_bin4.mrc	0.00117281	1.17281
../Micrographs_bin4/20200715_Krios_144_0008_bin4.mrc	0.00113858	1.13858
../Micrographs_bin4/20200715_Krios_144_0008_bin4.mrc	0.00110377	1.10377
../Micrographs_bin4/20200715_Krios_144_0008_bin4.mrc	0.00106839	1.06839
../Micrographs_bin4/20200715_Krios_144_0008_bin4.mrc	0.00103244	1.03244
../Micrographs_bin4/20200715_Krios_144_0008_bin4.mrc	0.000995931	0.995931
../Micrographs_bin4/20200715_Krios_144_0008_bin4.mrc	0.000958881	0.958881
../Micrographs_bin4/20200715_Krios_144_0008_bin4.mrc	0.000921295	0.921295
../Micrographs_bin4/20200715_Krios_144_0008_bin4.mrc	0.00192412	1.92412
../Micrographs_bin4/20200715_Krios_144_0008_bin4.mrc	0.00179014	1.79014
../Micrographs_bin4/20200715_Krios_144_0008_bin4.mrc	0.00165524	1.65524
../Micrographs_bin4/20200715_Krios_144_0008_bin4.mrc	0.00151956	1.51956
../Micrographs_bin4/20200715_Krios_144_0008_bin4.mrc	0.00138323	1.38323
../Micrographs_bin4/20200715_Krios_144_0008_bin4.mrc	0.00124635	1.24635
../Micrographs_bin4/20200715_Krios_144_0008_bin4.mrc	0.00110903	1.10903
../Micrographs_bin4/20200715_Krios_144_0008_bin4.mrc	0.000971369	0.971369
../Micrographs_bin4/20200715_Krios_144_0008_bin4.mrc	0.000833434	0.833434
../Micrographs_bin4/20200715_Krios_144_0008_bin4.mrc	0.0006953	0.6953
../Micrographs_bin4/20200715_Krios_144_0008_bin4.mrc	0.000557032	0.557032
../Micrographs_bin4/20200715_Krios_144_0008_bin4.mrc	0.000418688	0.418688
../Micrographs_bin4/20200715_Krios_144_0008_bin4.mrc	0.000280318	0.280318
../Micrographs_bin4/20200715_Krios_144_0008_bin4.mrc	0.000141973	0.141973
../Micrographs_bin4/20200715_Krios_144_0008_bin4.mrc	3.69689e-06	0.00369689
../Micrographs_bin4/20200715_Krios_144_0008_bin4.mrc	0.000134465	0.134465
../Micrographs_bin4/20200715_Krios_144_0008_bin4.mrc	0.00027247	0.27247
../Micrographs_bin4/20200715_Krios_144_0008_bin4.mrc	0.000410271	0.410271
../Micrographs_bin4/20200715_Krios_144_0008_bin4.mrc	0.000547821	0.547821
../Micrographs_bin4/20200715_Krios_144_0008_bin4.mrc	0.000685069	0.685069
../Micrographs_bin4/20200715_Krios_144_0008_bin4.mrc	0.000821958	0.821958
../Micrographs_bin4/20200715_Krios_144_0008_bin4.mrc	0.000958428	0.958428
../Micrographs_bin4/20200715_Krios_144_0008_bin4.mrc	0.00109441	1.09441
../Micrographs_bin4/20200715_Krios_144_0008_bin4.mrc	0.00122982	1.22982
../Micrographs_bin4/20200715_Krios_144_0008_bin4.mrc	0.00136458	1.36458
../Micrographs_bin4/20200715_Krios_144_0008_bin4.mrc	0.00149859	1.49859
../Micrographs_bin4/20200715_Krios_144_0008_bin4.mrc	0.00163174	1.63174
../Micrographs_bin4/20200715_Krios_144_0008_bin4.mrc	0.00176391	1.76391
../Micrographs_bin4/20200715_Krios_144_0009_bin4.mrc	0.00446452	4.46452
../Micrographs_bin4/20200715_Krios_144_0009_bin4.mrc	0.00381504	3.81504
../Micrographs_bin4/20200715_Krios_144_0009_bin4.mrc	0.00315645	3.15645
../Micrographs_bin4/20200715_Krios_144_0009_bin4.mrc	0.00249203	2.49203
../Micrographs_bin4/20200715_Krios_144_0009_bin4.mrc	0.00182447	1.82447
../Micrographs_bin4/20200715_Krios_144_0009_bin4.mrc	0.00115598	1.15598
../Micrographs_bin4/20200715_Krios_144_0009_bin4.mrc	0.000488423	0.488423
../Micrographs_bin4/20200715_Krios_144_0009_bin4.mrc	0.000176604	0.176604
../Micrographs_bin4/20200715_Krios_144_0009_bin4.mrc	0.000837601	0.837601
../Micrographs_bin4/20200715_Krios_144_0009_bin4.mrc	0.00149306	1.49306
../Micrographs_bin4/20200715_Krios_144_0009_bin4.mrc	0.00146563	1.46563
../Micrographs_bin4/20200715_Krios_144_0009_bin4.mrc	0.00139869	1.39869
../Micrographs_bin4/20200715_Krios_144_0009_bin4.mrc	0.00133293	1.33293
../Micrographs_bin4/20200715_Krios_144_0009_bin4.mrc	0.00126827	1.26827
../Micrographs_bin4/20200715_Krios_144_0009_bin4.mrc	0.00120464	1.20464
../Micrographs_bin4/20200715_Krios_144_0009_bin4.mrc	0.00114197	1.14197
../Micrographs_bin4/20200715_Krios_144_0009_bin4.mrc	0.0010802	1.0802
../Micrographs_bin4/20200715_Krios_144_0009_bin4.mrc	0.00101925	1.01925
../Micrographs_bin4/20200715_Krios_144_0009_bin4.mrc	0.000959065	0.959065
../Micrographs_bin4/20200715_Krios_144_0009_bin4.mrc	0.000899568	0.899568
../Micrographs_bin4/20200715_Krios_144_0009_bin4.mrc	0.000840692	0.840692
../Micrographs_bin4/20200715_Krios_144_0009_bin4.mrc	0.000782369	0.782369
../Micrographs_bin4/20200715_Krios_144_0009_bin4.mrc	0.000724529	0.724529
../Micrographs_bin4/20200715_Krios_144_0009_bin4.mrc	0.000667105	0.667105
../Micrographs_bin4/20200715_Krios_144_0009_bin4.mrc	0.000610026	0.610026
../Micrographs_bin4/20200715_Krios_144_0009_bin4.mrc	0.000361752	0.361752
../Micrographs_bin4/20200715_Krios_144_0009_bin4.mrc	0.000104601	0.104601
../Micrographs_bin4/20200715_Krios_144_0009_bin4.mrc	0.000153808	0.153808
../Micrographs_bin4/20200715_Krios_144_0009_bin4.mrc	0.000414519	0.414519
../Micrographs_bin4/20200715_Krios_144_0009_bin4.mrc	0.000678597	0.678597
../Micrographs_bin4/20200715_Krios_144_0009_bin4.mrc	0.000947127	0.947127
../Micrographs_bin4/20200715_Krios_144_0009_bin4.mrc	0.00122122	1.22122
../Micrographs_bin4/20200715_Krios_144_0009_bin4.mrc	0.00144251	1.44251
../Micrographs_bin4/20200715_Krios_144_0009_bin4.mrc	0.00810634	8.10634
../Micrographs_bin4/20200715_Krios_144_0009_bin4.mrc	0.0134201	13.4201
../Micrographs_bin4/20200715_Krios_144_0009_bin4.mrc	0.0166486	16.6486
../Micrographs_bin4/20200715_Krios_144_0009_bin4.mrc	0.0390173	39.0173
../Micrographs_bin4/20200715_Krios_144_0009_bin4.mrc	0.000242718	0.242718
../Micrographs_bin4/20200715_Krios_144_0009_bin4.mrc	0.000242718	0.242718
../Micrographs_bin4/20200715_Krios_144_0009_bin4.mrc	0.000242718	0.242718
../Micrographs_bin4/20200715_Krios_144_0009_bin4.mrc	0.0461278	46.1278
../Micrographs_bin4/20200715_Krios_144_0009_bin4.mrc	0.0316039	31.6039
../Micrographs_bin4/20200715_Krios_144_0009_bin4.mrc	0.0192388	19.2388
../Micrographs_bin4/20200715_Krios_144_0009_bin4.mrc	0.00894557	8.94557
../Micrographs_bin4/20200715_Krios_144_0009_bin4.mrc	0.00015137	0.15137
../Micrographs_bin4/20200715_Krios_144_0009_bin4.mrc	0.00906771	9.06771
../Micrographs_bin4/20200715_Krios_144_0009_bin4.mrc	0.0187575	18.7575
../Micrographs_bin4/20200715_Krios_144_0009_bin4.mrc	0.0124184	12.4184
../Micrographs_bin4/20200715_Krios_144_0009_bin4.mrc	0.017371	17.371
../Micrographs_bin4/20200715_Krios_144_0009_bin4.mrc	0.0111063	11.1063
../Micrographs_bin4/20200715_Krios_144_0009_bin4.mrc	0.00520518	5.20518
../Micrographs_bin4/20200715_Krios_144_0009_bin4.mrc	0.000373398	0.373398
../Micrographs_bin4/20200715_Krios_144_0009_bin4.mrc	0.00572597	5.72597
../Micrographs_bin4/20200715_Krios_144_0009_bin4.mrc	0.00704803	7.04803
../Micrographs_bin4/20200715_Krios_144_0009_bin4.mrc	0.00569367	5.69367
../Micrographs_bin4/20200715_Krios_144_0009_bin4.mrc	0.00439327	4.39327
../Micrographs_bin4/20200715_Krios_144_0009_bin4.mrc	0.00313625	3.13625
../Micrographs_bin4/20200715_Krios_144_0009_bin4.mrc	0.00191008	1.91008
../Micrographs_bin4/20200715_Krios_144_0009_bin4.mrc	0.000700957	0.700957
../Micrographs_bin4/20200715_Krios_144_0009_bin4.mrc	0.000505675	0.505675
../Micrographs_bin4/20200715_Krios_144_0009_bin4.mrc	0.00172479	1.72479
../Micrographs_bin4/20200715_Krios_144_0009_bin4.mrc	0.00297144	2.97144
../Micrographs_bin4/20200715_Krios_144_0009_bin4.mrc	0.00426036	4.26036
../Micrographs_bin4/20200715_Krios_144_0009_bin4.mrc	0.003992	3.992
../Micrographs_bin4/20200715_Krios_144_0009_bin4.mrc	0.00307934	3.07934
../Micrographs_bin4/20200715_Krios_144_0009_bin4.mrc	0.0021353	2.1353
../Micrographs_bin4/20200715_Krios_144_0009_bin4.mrc	0.00116878	1.16878
../Micrographs_bin4/20200715_Krios_144_0009_bin4.mrc	0.000188391	0.188391
../Micrographs_bin4/20200715_Krios_144_0009_bin4.mrc	0.000797409	0.797409
../Micrographs_bin4/20200715_Krios_144_0009_bin4.mrc	0.0017801	1.7801
../Micrographs_bin4/20200715_Krios_144_0009_bin4.mrc	0.00275091	2.75091
../Micrographs_bin4/20200715_Krios_144_0009_bin4.mrc	0.00370062	3.70062
../Micrographs_bin4/20200715_Krios_144_0009_bin4.mrc	0.00461944	4.61944
../Micrographs_bin4/20200715_Krios_144_0009_bin4.mrc	0.0039473	3.9473
../Micrographs_bin4/20200715_Krios_144_0009_bin4.mrc	0.00242603	2.42603
../Micrographs_bin4/20200715_Krios_144_0009_bin4.mrc	0.000938518	0.938518
../Micrographs_bin4/20200715_Krios_144_0009_bin4.mrc	0.00052859	0.52859
../Micrographs_bin4/20200715_Krios_144_0009_bin4.mrc	0.00198901	1.98901
../Micrographs_bin4/20200715_Krios_144_0009_bin4.mrc	0.00345581	3.45581
../Micrographs_bin4/20200715_Krios_144_0009_bin4.mrc	0.00494034	4.94034
../Micrographs_bin4/20200715_Krios_144_0009_bin4.mrc	0.00645118	6.45118
../Micrographs_bin4/20200715_Krios_144_0009_bin4.mrc	0.00799271	7.99271
../Micrographs_bin4/20200715_Krios_144_0009_bin4.mrc	0.00956353	9.56353
../Micrographs_bin4/20200715_Krios_144_0009_bin4.mrc	0.0087919	8.7919
../Micrographs_bin4/20200715_Krios_144_0009_bin4.mrc	0.00731373	7.31373
../Micrographs_bin4/20200715_Krios_144_0009_bin4.mrc	0.00583047	5.83047
../Micrographs_bin4/20200715_Krios_144_0009_bin4.mrc	0.00433994	4.33994
../Micrographs_bin4/20200715_Krios_144_0009_bin4.mrc	0.00283453	2.83453
../Micrographs_bin4/20200715_Krios_144_0009_bin4.mrc	0.00115045	1.15045
../Micrographs_bin4/20200715_Krios_144_0009_bin4.mrc	0.000804229	0.804229
../Micrographs_bin4/20200715_Krios_144_0009_bin4.mrc	0.00278953	2.78953
../Micrographs_bin4/20200715_Krios_144_0009_bin4.mrc	0.00477731	4.77731
../Micrographs_bin4/20200715_Krios_144_0009_bin4.mrc	0.00673487	6.73487
../Micrographs_bin4/20200715_Krios_144_0009_bin4.mrc	0.00784902	7.84902
../Micrographs_bin4/20200715_Krios_144_0009_bin4.mrc	0.00665277	6.65277
../Micrographs_bin4/20200715_Krios_144_0009_bin4.mrc	0.00547918	5.47918
../Micrographs_bin4/20200715_Krios_144_0009_bin4.mrc	0.0043297	4.3297
../Micrographs_bin4/20200715_Krios_144_0009_bin4.mrc	0.00320309	3.20309
../Micrographs_bin4/20200715_Krios_144_0009_bin4.mrc	0.00209612	2.09612
../Micrographs_bin4/20200715_Krios_144_0009_bin4.mrc	0.00100422	1.00422
../Micrographs_bin4/20200715_Krios_144_0009_bin4.mrc	7.79909e-05	0.0779909
../Micrographs_bin4/20200715_Krios_144_0009_bin4.mrc	0.00115625	1.15625
../Micrographs_bin4/20200715_Krios_144_0009_bin4.mrc	0.0022362	2.2362
../Micrographs_bin4/20200715_Krios_144_0009_bin4.mrc	0.00299775	2.99775
../Micrographs_bin4/20200715_Krios_144_0009_bin4.mrc	0.00262686	2.62686
../Micrographs_bin4/20200715_Krios_144_0009_bin4.mrc	0.00225303	2.25303
../Micrographs_bin4/20200715_Krios_144_0009_bin4.mrc	0.00187709	1.87709
../Micrographs_bin4/20200715_Krios_144_0009_bin4.mrc	0.00149975	1.49975
../Micrographs_bin4/20200715_Krios_144_0009_bin4.mrc	0.00112159	1.12159
../Micrographs_bin4/20200715_Krios_144_0009_bin4.mrc	0.000743133	0.743133
../Micrographs_bin4/20200715_Krios_144_0009_bin4.mrc	0.000364835	0.364835
../Micrographs_bin4/20200715_Krios_144_0009_bin4.mrc	1.28953e-05	0.0128953
../Micrographs_bin4/20200715_Krios_144_0009_bin4.mrc	0.000389669	0.389669
../Micrographs_bin4/20200715_Krios_144_0009_bin4.mrc	0.000765099	0.765099
../Micrographs_bin4/20200715_Krios_144_0009_bin4.mrc	0.00113878	1.13878
../Micrographs_bin4/20200715_Krios_144_0009_bin4.mrc	0.00151028	1.51028
../Micrographs_bin4/20200715_Krios_144_0009_bin4.mrc	0.00187908	1.87908
../Micrographs_bin4/20200715_Krios_144_0009_bin4.mrc	0.00224463	2.24463
../Micrographs_bin4/20200715_Krios_144_0009_bin4.mrc	0.00237297	2.37297
../Micrographs_bin4/20200715_Krios_144_0009_bin4.mrc	0.00222462	2.22462
../Micrographs_bin4/20200715_Krios_144_0009_bin4.mrc	0.00207185	2.07185
../Micrographs_bin4/20200715_Krios_144_0009_bin4.mrc	0.00191502	1.91502
../Micrographs_bin4/20200715_Krios_144_0009_bin4.mrc	0.00175447	1.75447
../Micrographs_bin4/20200715_Krios_144_0009_bin4.mrc	0.00159053	1.59053
../Micrographs_bin4/20200715_Krios_144_0009_bin4.mrc	0.00142354	1.42354
../Micrographs_bin4/20200715_Krios_144_0009_bin4.mrc	0.00125383	1.25383
../Micrographs_bin4/20200715_Krios_144_0009_bin4.mrc	0.00108173	1.08173
../Micrographs_bin4/20200715_Krios_144_0009_bin4.mrc	0.000907559	0.907559
../Micrographs_bin4/20200715_Krios_144_0009_bin4.mrc	0.000731634	0.731634
../Micrographs_bin4/20200715_Krios_144_0009_bin4.mrc	0.000554269	0.554269
../Micrographs_bin4/20200715_Krios_144_0009_bin4.mrc	0.000375771	0.375771
../Micrographs_bin4/20200715_Krios_144_0009_bin4.mrc	0.00019645	0.19645
../Micrographs_bin4/20200715_Krios_144_0009_bin4.mrc	1.66093e-05	0.0166093
../Micrographs_bin4/20200715_Krios_144_0009_bin4.mrc	3.28585e-05	0.0328585
../Micrographs_bin4/20200715_Krios_144_0009_bin4.mrc	6.47805e-05	0.0647805
../Micrographs_bin4/20200715_Krios_144_0009_bin4.mrc	9.66851e-05	0.0966851
../Micrographs_bin4/20200715_Krios_144_0009_bin4.mrc	0.000128547	0.128547
../Micrographs_bin4/20200715_Krios_144_0009_bin4.mrc	0.00016034	0.16034
../Micrographs_bin4/20200715_Krios_144_0009_bin4.mrc	0.00019204	0.19204
../Micrographs_bin4/20200715_Krios_144_0009_bin4.mrc	0.000223621	0.223621
../Micrographs_bin4/20200715_Krios_144_0009_bin4.mrc	0.000255058	0.255058
../Micrographs_bin4/20200715_Krios_144_0009_bin4.mrc	0.000286326	0.286326
../Micrographs_bin4/20200715_Krios_144_0009_bin4.mrc	0.000317401	0.317401
../Micrographs_bin4/20200715_Krios_144_0009_bin4.mrc	0.000348257	0.348257
../Micrographs_bin4/20200715_Krios_144_0009_bin4.mrc	0.00037887	0.37887
../Micrographs_bin4/20200715_Krios_144_0009_bin4.mrc	0.000409216	0.409216
../Micrographs_bin4/20200715_Krios_144_0009_bin4.mrc	0.000439273	0.439273
../Micrographs_bin4/20200715_Krios_144_0009_bin4.mrc	0.00132642	1.32642
../Micrographs_bin4/20200715_Krios_144_0009_bin4.mrc	0.00134689	1.34689
../Micrographs_bin4/20200715_Krios_144_0009_bin4.mrc	0.00136806	1.36806
../Micrographs_bin4/20200715_Krios_144_0009_bin4.mrc	0.00138994	1.38994
../Micrographs_bin4/20200715_Krios_144_0009_bin4.mrc	0.00141256	1.41256
../Micrographs_bin4/20200715_Krios_144_0009_bin4.mrc	0.00143594	1.43594
../Micrographs_bin4/20200715_Krios_144_0009_bin4.mrc	0.00146011	1.46011
../Micrographs_bin4/20200715_Krios_144_0009_bin4.mrc	0.00148508	1.48508
../Micrographs_bin4/20200715_Krios_144_0009_bin4.mrc	0.00151088	1.51088
../Micrographs_bin4/20200715_Krios_144_0009_bin4.mrc	0.00153754	1.53754
../Micrographs_bin4/20200715_Krios_144_0009_bin4.mrc	0.00156509	1.56509
../Micrographs_bin4/20200715_Krios_144_0009_bin4.mrc	0.00159356	1.59356
../Micrographs_bin4/20200715_Krios_144_0009_bin4.mrc	0.00162297	1.62297
../Micrographs_bin4/20200715_Krios_144_0009_bin4.mrc	0.00165336	1.65336
../Micrographs_bin4/20200715_Krios_144_0009_bin4.mrc	0.00168475	1.68475
../Micrographs_bin4/20200715_Krios_144_0009_bin4.mrc	0.00171719	1.71719
../Micrographs_bin4/20200715_Krios_144_0009_bin4.mrc	0.0017507	1.7507
../Micrographs_bin4/20200715_Krios_144_0009_bin4.mrc	0.00178533	1.78533
../Micrographs_bin4/20200715_Krios_144_0009_bin4.mrc	0.0012381	1.2381
../Micrographs_bin4/20200715_Krios_144_0009_bin4.mrc	0.000620978	0.620978
../Micrographs_bin4/20200715_Krios_144_0009_bin4.mrc	2.64504e-08	2.64504e-05
../Micrographs_bin4/20200715_Krios_144_0009_bin4.mrc	0.000619285	0.619285
../Micrographs_bin4/20200715_Krios_144_0009_bin4.mrc	0.00123152	1.23152
../Micrographs_bin4/20200715_Krios_144_0009_bin4.mrc	0.00183131	1.83131
../Micrographs_bin4/20200715_Krios_144_0009_bin4.mrc	0.00241333	2.41333
../Micrographs_bin4/20200715_Krios_144_0009_bin4.mrc	0.00297235	2.97235
../Micrographs_bin4/20200715_Krios_144_0009_bin4.mrc	0.00350331	3.50331
../Micrographs_bin4/20200715_Krios_144_0009_bin4.mrc	0.00400132	4.00132
../Micrographs_bin4/20200715_Krios_144_0009_bin4.mrc	0.00446178	4.46178
../Micrographs_bin4/20200715_Krios_144_0009_bin4.mrc	0.00349733	3.49733
../Micrographs_bin4/20200715_Krios_144_0009_bin4.mrc	0.0104736	10.4736
../Micrographs_bin4/20200715_Krios_144_0009_bin4.mrc	0.0281035	28.1035
../Micrographs_bin4/20200715_Krios_144_0009_bin4.mrc	0.000242718	0.242718
../Micrographs_bin4/20200715_Krios_144_0009_bin4.mrc	0.000242718	0.242718
../Micrographs_bin4/20200715_Krios_144_0009_bin4.mrc	0.000242718	0.242718
../Micrographs_bin4/20200715_Krios_144_0009_bin4.mrc	0.000242718	0.242718
../Micrographs_bin4/20200715_Krios_144_0009_bin4.mrc	0.000810648	0.810648
../Micrographs_bin4/20200715_Krios_144_0009_bin4.mrc	0.0007702	0.7702
../Micrographs_bin4/20200715_Krios_144_0009_bin4.mrc	0.00072943	0.72943
../Micrographs_bin4/20200715_Krios_144_0009_bin4.mrc	0.000688356	0.688356
../Micrographs_bin4/20200715_Krios_144_0009_bin4.mrc	0.000646995	0.646995
../Micrographs_bin4/20200715_Krios_144_0009_bin4.mrc	0.000605364	0.605364
../Micrographs_bin4/20200715_Krios_144_0009_bin4.mrc	0.000563478	0.563478
../Micrographs_bin4/20200715_Krios_144_0009_bin4.mrc	0.000521355	0.521355
../Micrographs_bin4/20200715_Krios_144_0009_bin4.mrc	0.000479011	0.479011
../Micrographs_bin4/20200715_Krios_144_0009_bin4.mrc	0.000436461	0.436461
../Micrographs_bin4/20200715_Krios_144_0009_bin4.mrc	0.000393722	0.393722
../Micrographs_bin4/20200715_Krios_144_0009_bin4.mrc	0.000350808	0.350808
../Micrographs_bin4/20200715_Krios_144_0009_bin4.mrc	0.000307736	0.307736
../Micrographs_bin4/20200715_Krios_144_0009_bin4.mrc	0.00026452	0.26452
../Micrographs_bin4/20200715_Krios_144_0009_bin4.mrc	0.000221176	0.221176
../Micrographs_bin4/20200715_Krios_144_0009_bin4.mrc	0.000177719	0.177719
../Micrographs_bin4/20200715_Krios_144_0009_bin4.mrc	0.000134165	0.134165
../Micrographs_bin4/20200715_Krios_144_0009_bin4.mrc	9.05269e-05	0.0905269
../Micrographs_bin4/20200715_Krios_144_0009_bin4.mrc	4.68212e-05	0.0468212
../Micrographs_bin4/20200715_Krios_144_0009_bin4.mrc	3.06247e-06	0.00306247
../Micrographs_bin4/20200715_Krios_144_0009_bin4.mrc	4.07342e-05	0.0407342
../Micrographs_bin4/20200715_Krios_144_0009_bin4.mrc	8.45539e-05	0.0845539
../Micrographs_bin4/20200715_Krios_144_0009_bin4.mrc	0.000128382	0.128382
../Micrographs_bin4/20200715_Krios_144_0009_bin4.mrc	0.000172202	0.172202
../Micrographs_bin4/20200715_Krios_144_0009_bin4.mrc	0.000216	0.216
../Micrographs_bin4/20200715_Krios_144_0009_bin4.mrc	0.00025976	0.25976
../Micrographs_bin4/20200715_Krios_144_0009_bin4.mrc	0.000303466	0.303466
../Micrographs_bin4/20200715_Krios_144_0009_bin4.mrc	0.000347104	0.347104
../Micrographs_bin4/20200715_Krios_144_0009_bin4.mrc	0.000390656	0.390656
../Micrographs_bin4/20200715_Krios_144_0009_bin4.mrc	0.000434108	0.434108
../Micrographs_bin4/20200715_Krios_144_0009_bin4.mrc	0.000477443	0.477443
../Micrographs_bin4/20200715_Krios_144_0009_bin4.mrc	0.000520643	0.520643
../Micrographs_bin4/20200715_Krios_144_0009_bin4.mrc	0.000563693	0.563693
../Micrographs_bin4/20200715_Krios_144_0009_bin4.mrc	0.000606576	0.606576
../Micrographs_bin4/20200715_Krios_144_0009_bin4.mrc	0.000649274	0.649274
../Micrographs_bin4/20200715_Krios_144_0009_bin4.mrc	0.000691769	0.691769
../Micrographs_bin4/20200715_Krios_144_0009_bin4.mrc	0.000734044	0.734044
../Micrographs_bin4/20200715_Krios_144_0009_bin4.mrc	0.000776081	0.776081
../Micrographs_bin4/20200715_Krios_144_0009_bin4.mrc	0.00081786	0.81786
../Micrographs_bin4/20200715_Krios_144_0009_bin4.mrc	0.000859363	0.859363
../Micrographs_bin4/20200715_Krios_144_0009_bin4.mrc	0.000900572	0.900572
../Micrographs_bin4/20200715_Krios_144_0009_bin4.mrc	0.000941465	0.941465
../Micrographs_bin4/20200715_Krios_144_0009_bin4.mrc	0.000691606	0.691606
../Micrographs_bin4/20200715_Krios_144_0009_bin4.mrc	0.000697267	0.697267
../Micrographs_bin4/20200715_Krios_144_0009_bin4.mrc	0.000703081	0.703081
../Micrographs_bin4/20200715_Krios_144_0009_bin4.mrc	0.000709051	0.709051
../Micrographs_bin4/20200715_Krios_144_0009_bin4.mrc	0.00071518	0.71518
../Micrographs_bin4/20200715_Krios_144_0009_bin4.mrc	0.000721469	0.721469
../Micrographs_bin4/20200715_Krios_144_0009_bin4.mrc	0.000727922	0.727922
../Micrographs_bin4/20200715_Krios_144_0009_bin4.mrc	0.000734543	0.734543
../Micrographs_bin4/20200715_Krios_144_0009_bin4.mrc	0.000741332	0.741332
../Micrographs_bin4/20200715_Krios_144_0009_bin4.mrc	0.000748295	0.748295
../Micrographs_bin4/20200715_Krios_144_0009_bin4.mrc	0.000755434	0.755434
../Micrographs_bin4/20200715_Krios_144_0009_bin4.mrc	0.000762752	0.762752
../Micrographs_bin4/20200715_Krios_144_0009_bin4.mrc	0.000770253	0.770253
../Micrographs_bin4/20200715_Krios_144_0009_bin4.mrc	0.000777941	0.777941
../Micrographs_bin4/20200715_Krios_144_0009_bin4.mrc	0.000785819	0.785819
../Micrographs_bin4/20200715_Krios_144_0009_bin4.mrc	0.000793891	0.793891
../Micrographs_bin4/20200715_Krios_144_0009_bin4.mrc	0.000802161	0.802161
../Micrographs_bin4/20200715_Krios_144_0009_bin4.mrc	0.000810634	0.810634
../Micrographs_bin4/20200715_Krios_144_0009_bin4.mrc	0.000819313	0.819313
../Micrographs_bin4/20200715_Krios_144_0009_bin4.mrc	0.000828203	0.828203
../Micrographs_bin4/20200715_Krios_144_0009_bin4.mrc	0.000837309	0.837309
../Micrographs_bin4/20200715_Krios_144_0009_bin4.mrc	0.000846635	0.846635
../Micrographs_bin4/20200715_Krios_144_0009_bin4.mrc	0.000856186	0.856186
../Micrographs_bin4/20200715_Krios_144_0009_bin4.mrc	0.000865967	0.865967
../Micrographs_bin4/20200715_Krios_144_0009_bin4.mrc	0.000875984	0.875984
../Micrographs_bin4/20200715_Krios_144_0009_bin4.mrc	0.000886242	0.886242
../Micrographs_bin4/20200715_Krios_144_0009_bin4.mrc	0.000896747	0.896747
../Micrographs_bin4/20200715_Krios_144_0009_bin4.mrc	0.000907503	0.907503
../Micrographs_bin4/20200715_Krios_145_0004_bin4.mrc	0.00220635	2.20635
../Micrographs_bin4/20200715_Krios_145_0004_bin4.mrc	0.00217571	2.17571
../Micrographs_bin4/20200715_Krios_145_0004_bin4.mrc	0.00214505	2.14505
../Micrographs_bin4/20200715_Krios_145_0004_bin4.mrc	0.00211439	2.11439
../Micrographs_bin4/20200715_Krios_145_0004_bin4.mrc	0.00208376	2.08376
../Micrographs_bin4/20200715_Krios_145_0004_bin4.mrc	0.00205315	2.05315
../Micrographs_bin4/20200715_Krios_145_0004_bin4.mrc	0.0020226	2.0226
../Micrographs_bin4/20200715_Krios_145_0004_bin4.mrc	0.00199211	1.99211
../Micrographs_bin4/20200715_Krios_145_0004_bin4.mrc	0.0019617	1.9617
../Micrographs_bin4/20200715_Krios_145_0004_bin4.mrc	0.00193138	1.93138
../Micrographs_bin4/20200715_Krios_145_0004_bin4.mrc	0.00190115	1.90115
../Micrographs_bin4/20200715_Krios_145_0004_bin4.mrc	0.00187104	1.87104
../Micrographs_bin4/20200715_Krios_145_0004_bin4.mrc	0.00184105	1.84105
../Micrographs_bin4/20200715_Krios_145_0004_bin4.mrc	0.00181118	1.81118
../Micrographs_bin4/20200715_Krios_145_0004_bin4.mrc	0.00178279	1.78279
../Micrographs_bin4/20200715_Krios_145_0004_bin4.mrc	0.00175603	1.75603
../Micrographs_bin4/20200715_Krios_145_0004_bin4.mrc	0.00172982	1.72982
../Micrographs_bin4/20200715_Krios_145_0004_bin4.mrc	0.00170417	1.70417
../Micrographs_bin4/20200715_Krios_145_0004_bin4.mrc	0.00167907	1.67907
../Micrographs_bin4/20200715_Krios_145_0004_bin4.mrc	0.00165449	1.65449
../Micrographs_bin4/20200715_Krios_145_0004_bin4.mrc	0.00163045	1.63045
../Micrographs_bin4/20200715_Krios_145_0004_bin4.mrc	0.00160692	1.60692
../Micrographs_bin4/20200715_Krios_145_0004_bin4.mrc	0.0015839	1.5839
../Micrographs_bin4/20200715_Krios_145_0004_bin4.mrc	0.00156138	1.56138
../Micrographs_bin4/20200715_Krios_145_0004_bin4.mrc	0.00143183	1.43183
../Micrographs_bin4/20200715_Krios_145_0004_bin4.mrc	0.0012038	1.2038
../Micrographs_bin4/20200715_Krios_145_0004_bin4.mrc	0.000975222	0.975222
../Micrographs_bin4/20200715_Krios_145_0004_bin4.mrc	0.000746093	0.746093
../Micrographs_bin4/20200715_Krios_145_0004_bin4.mrc	0.000516386	0.516386
../Micrographs_bin4/20200715_Krios_145_0004_bin4.mrc	0.000163068	0.163068
../Micrographs_bin4/20200715_Krios_145_0004_bin4.mrc	0.000353213	0.353213
../Micrographs_bin4/20200715_Krios_145_0004_bin4.mrc	0.000869673	0.869673
../Micrographs_bin4/20200715_Krios_145_0004_bin4.mrc	0.00138501	1.38501
../Micrographs_bin4/20200715_Krios_145_0004_bin4.mrc	0.0018978	1.8978
../Micrographs_bin4/20200715_Krios_145_0004_bin4.mrc	0.00202456	2.02456
../Micrographs_bin4/20200715_Krios_145_0004_bin4.mrc	0.00177652	1.77652
../Micrographs_bin4/20200715_Krios_145_0004_bin4.mrc	0.00153002	1.53002
../Micrographs_bin4/20200715_Krios_145_0004_bin4.mrc	0.0012849	1.2849
../Micrographs_bin4/20200715_Krios_145_0004_bin4.mrc	0.001041	1.041
../Micrographs_bin4/20200715_Krios_145_0004_bin4.mrc	0.00079808	0.79808
../Micrographs_bin4/20200715_Krios_145_0004_bin4.mrc	0.000555907	0.555907
../Micrographs_bin4/20200715_Krios_145_0004_bin4.mrc	0.000314212	0.314212
../Micrographs_bin4/20200715_Krios_145_0004_bin4.mrc	7.27146e-05	0.0727146
../Micrographs_bin4/20200715_Krios_145_0004_bin4.mrc	0.000168873	0.168873
../Micrographs_bin4/20200715_Krios_145_0004_bin4.mrc	0.000410843	0.410843
../Micrographs_bin4/20200715_Krios_145_0004_bin4.mrc	0.000653481	0.653481
../Micrographs_bin4/20200715_Krios_145_0004_bin4.mrc	0.000897067	0.897067
../Micrographs_bin4/20200715_Krios_145_0004_bin4.mrc	0.00114186	1.14186
../Micrographs_bin4/20200715_Krios_145_0004_bin4.mrc	0.0013881	1.3881
../Micrographs_bin4/20200715_Krios_145_0004_bin4.mrc	0.00163601	1.63601
../Micrographs_bin4/20200715_Krios_145_0004_bin4.mrc	0.00188574	1.88574
../Micrographs_bin4/20200715_Krios_145_0004_bin4.mrc	0.00213744	2.13744
../Micrographs_bin4/20200715_Krios_145_0004_bin4.mrc	0.00239117	2.39117
../Micrographs_bin4/20200715_Krios_145_0004_bin4.mrc	0.00264696	2.64696
../Micrographs_bin4/20200715_Krios_145_0004_bin4.mrc	0.00269567	2.69567
../Micrographs_bin4/20200715_Krios_145_0004_bin4.mrc	0.00238928	2.38928
../Micrographs_bin4/20200715_Krios_145_0004_bin4.mrc	0.00207864	2.07864
../Micrographs_bin4/20200715_Krios_145_0004_bin4.mrc	0.0017648	1.7648
../Micrographs_bin4/20200715_Krios_145_0004_bin4.mrc	0.00144875	1.44875
../Micrographs_bin4/20200715_Krios_145_0004_bin4.mrc	0.00113139	1.13139
../Micrographs_bin4/20200715_Krios_145_0004_bin4.mrc	0.000813564	0.813564
../Micrographs_bin4/20200715_Krios_145_0004_bin4.mrc	0.000496062	0.496062
../Micrographs_bin4/20200715_Krios_145_0004_bin4.mrc	0.000179632	0.179632
../Micrographs_bin4/20200715_Krios_145_0004_bin4.mrc	0.000135011	0.135011
../Micrographs_bin4/20200715_Krios_145_0004_bin4.mrc	0.000447171	0.447171
../Micrographs_bin4/20200715_Krios_145_0004_bin4.mrc	0.000756163	0.756163
../Micrographs_bin4/20200715_Krios_145_0004_bin4.mrc	0.0010613	1.0613
../Micrographs_bin4/20200715_Krios_145_0004_bin4.mrc	0.00136188	1.36188
../Micrographs_bin4/20200715_Krios_145_0004_bin4.mrc	0.00165718	1.65718
../Micrographs_bin4/20200715_Krios_145_0005_bin4.mrc	0.00151302	1.51302
../Micrographs_bin4/20200715_Krios_145_0005_bin4.mrc	0.00142911	1.42911
../Micrographs_bin4/20200715_Krios_145_0005_bin4.mrc	0.0013455	1.3455
../Micrographs_bin4/20200715_Krios_145_0005_bin4.mrc	0.00126219	1.26219
../Micrographs_bin4/20200715_Krios_145_0005_bin4.mrc	0.0011792	1.1792
../Micrographs_bin4/20200715_Krios_145_0005_bin4.mrc	0.0010965	1.0965
../Micrographs_bin4/20200715_Krios_145_0005_bin4.mrc	0.0010141	1.0141
../Micrographs_bin4/20200715_Krios_145_0005_bin4.mrc	0.000931982	0.931982
../Micrographs_bin4/20200715_Krios_145_0005_bin4.mrc	0.000850133	0.850133
../Micrographs_bin4/20200715_Krios_145_0005_bin4.mrc	0.000768536	0.768536
../Micrographs_bin4/20200715_Krios_145_0005_bin4.mrc	0.000687173	0.687173
../Micrographs_bin4/20200715_Krios_145_0005_bin4.mrc	0.000606023	0.606023
../Micrographs_bin4/20200715_Krios_145_0005_bin4.mrc	0.000525063	0.525063
../Micrographs_bin4/20200715_Krios_145_0005_bin4.mrc	0.000444269	0.444269
../Micrographs_bin4/20200715_Krios_145_0005_bin4.mrc	0.000363616	0.363616
../Micrographs_bin4/20200715_Krios_145_0005_bin4.mrc	0.000283077	0.283077
../Micrographs_bin4/20200715_Krios_145_0005_bin4.mrc	0.000202625	0.202625
../Micrographs_bin4/20200715_Krios_145_0005_bin4.mrc	0.00012223	0.12223
../Micrographs_bin4/20200715_Krios_145_0005_bin4.mrc	4.18647e-05	0.0418647
../Micrographs_bin4/20200715_Krios_145_0005_bin4.mrc	3.85008e-05	0.0385008
../Micrographs_bin4/20200715_Krios_145_0005_bin4.mrc	0.000118896	0.118896
../Micrographs_bin4/20200715_Krios_145_0005_bin4.mrc	0.000199349	0.199349
../Micrographs_bin4/20200715_Krios_145_0005_bin4.mrc	0.00027989	0.27989
../Micrographs_bin4/20200715_Krios_145_0005_bin4.mrc	0.000360548	0.360548
../Micrographs_bin4/20200715_Krios_145_0005_bin4.mrc	0.000441349	0.441349
../Micrographs_bin4/20200715_Krios_145_0005_bin4.mrc	0.00052232	0.52232
../Micrographs_bin4/20200715_Krios_145_0005_bin4.mrc	0.000603489	0.603489
../Micrographs_bin4/20200715_Krios_145_0005_bin4.mrc	0.000684878	0.684878
../Micrographs_bin4/20200715_Krios_145_0005_bin4.mrc	0.000766511	0.766511
../Micrographs_bin4/20200715_Krios_145_0005_bin4.mrc	0.000848408	0.848408
../Micrographs_bin4/20200715_Krios_145_0005_bin4.mrc	0.00093059	0.93059
../Micrographs_bin4/20200715_Krios_145_0005_bin4.mrc	0.00101307	1.01307
../Micrographs_bin4/20200715_Krios_145_0005_bin4.mrc	0.00109587	1.09587
../Micrographs_bin4/20200715_Krios_145_0005_bin4.mrc	0.00117899	1.17899
../Micrographs_bin4/20200715_Krios_145_0005_bin4.mrc	0.00126245	1.26245
../Micrographs_bin4/20200715_Krios_145_0005_bin4.mrc	0.00134625	1.34625
../Micrographs_bin4/20200715_Krios_145_0005_bin4.mrc	0.00143039	1.43039
../Micrographs_bin4/20200715_Krios_145_0005_bin4.mrc	0.00194194	1.94194
../Micrographs_bin4/20200715_Krios_145_0005_bin4.mrc	0.00187186	1.87186
../Micrographs_bin4/20200715_Krios_145_0005_bin4.mrc	0.00180123	1.80123
../Micrographs_bin4/20200715_Krios_145_0005_bin4.mrc	0.00173009	1.73009
../Micrographs_bin4/20200715_Krios_145_0005_bin4.mrc	0.00165851	1.65851
../Micrographs_bin4/20200715_Krios_145_0005_bin4.mrc	0.00158653	1.58653
../Micrographs_bin4/20200715_Krios_145_0005_bin4.mrc	0.00151422	1.51422
../Micrographs_bin4/20200715_Krios_145_0005_bin4.mrc	0.00144162	1.44162
../Micrographs_bin4/20200715_Krios_145_0005_bin4.mrc	0.00136878	1.36878
../Micrographs_bin4/20200715_Krios_145_0005_bin4.mrc	0.00129574	1.29574
../Micrographs_bin4/20200715_Krios_145_0005_bin4.mrc	0.00122254	1.22254
../Micrographs_bin4/20200715_Krios_145_0005_bin4.mrc	0.00114922	1.14922
../Micrographs_bin4/20200715_Krios_145_0005_bin4.mrc	0.00107581	1.07581
../Micrographs_bin4/20200715_Krios_145_0005_bin4.mrc	0.00100235	1.00235
../Micrographs_bin4/20200715_Krios_145_0005_bin4.mrc	0.000928874	0.928874
../Micrographs_bin4/20200715_Krios_145_0005_bin4.mrc	0.000855399	0.855399
../Micrographs_bin4/20200715_Krios_145_0005_bin4.mrc	0.000781957	0.781957
../Micrographs_bin4/20200715_Krios_145_0005_bin4.mrc	0.000708571	0.708571
../Micrographs_bin4/20200715_Krios_145_0005_bin4.mrc	0.000635265	0.635265
../Micrographs_bin4/20200715_Krios_145_0005_bin4.mrc	0.000562059	0.562059
../Micrographs_bin4/20200715_Krios_145_0005_bin4.mrc	0.000488972	0.488972
../Micrographs_bin4/20200715_Krios_145_0005_bin4.mrc	0.000416024	0.416024
../Micrographs_bin4/20200715_Krios_145_0005_bin4.mrc	0.00034323	0.34323
../Micrographs_bin4/20200715_Krios_145_0005_bin4.mrc	0.000270608	0.270608
../Micrographs_bin4/20200715_Krios_145_0005_bin4.mrc	0.000198172	0.198172
../Micrographs_bin4/20200715_Krios_145_0005_bin4.mrc	0.000125937	0.125937
../Micrographs_bin4/20200715_Krios_145_0005_bin4.mrc	5.39171e-05	0.0539171
../Micrographs_bin4/20200715_Krios_145_0005_bin4.mrc	1.78743e-05	0.0178743
../Micrographs_bin4/20200715_Krios_145_0005_bin4.mrc	8.94237e-05	0.0894237
../Micrographs_bin4/20200715_Krios_145_0005_bin4.mrc	0.000160718	0.160718
../Micrographs_bin4/20200715_Krios_145_0005_bin4.mrc	0.000231743	0.231743
../Micrographs_bin4/20200715_Krios_145_0005_bin4.mrc	0.000302486	0.302486
../Micrographs_bin4/20200715_Krios_145_0005_bin4.mrc	0.000372934	0.372934
../Micrographs_bin4/20200715_Krios_145_0005_bin4.mrc	0.00044307	0.44307
../Micrographs_bin4/20200715_Krios_145_0005_bin4.mrc	0.000512882	0.512882
../Micrographs_bin4/20200715_Krios_145_0005_bin4.mrc	0.000582352	0.582352
../Micrographs_bin4/20200715_Krios_145_0005_bin4.mrc	0.000651465	0.651465
../Micrographs_bin4/20200715_Krios_145_0005_bin4.mrc	0.000720203	0.720203
../Micrographs_bin4/20200715_Krios_145_0005_bin4.mrc	0.00042752	0.42752
../Micrographs_bin4/20200715_Krios_145_0005_bin4.mrc	0.000415712	0.415712
../Micrographs_bin4/20200715_Krios_145_0005_bin4.mrc	0.000404084	0.404084
../Micrographs_bin4/20200715_Krios_145_0005_bin4.mrc	0.000392625	0.392625
../Micrographs_bin4/20200715_Krios_145_0005_bin4.mrc	0.000381328	0.381328
../Micrographs_bin4/20200715_Krios_145_0005_bin4.mrc	0.000370185	0.370185
../Micrographs_bin4/20200715_Krios_145_0005_bin4.mrc	0.000359186	0.359186
../Micrographs_bin4/20200715_Krios_145_0005_bin4.mrc	0.000348325	0.348325
../Micrographs_bin4/20200715_Krios_145_0005_bin4.mrc	0.000337593	0.337593
../Micrographs_bin4/20200715_Krios_145_0005_bin4.mrc	0.000326982	0.326982
../Micrographs_bin4/20200715_Krios_145_0005_bin4.mrc	0.000316485	0.316485
../Micrographs_bin4/20200715_Krios_145_0005_bin4.mrc	0.000306094	0.306094
../Micrographs_bin4/20200715_Krios_145_0005_bin4.mrc	0.000295802	0.295802
../Micrographs_bin4/20200715_Krios_145_0005_bin4.mrc	0.000285602	0.285602
../Micrographs_bin4/20200715_Krios_145_0005_bin4.mrc	0.000275487	0.275487
../Micrographs_bin4/20200715_Krios_145_0005_bin4.mrc	0.000265448	0.265448
../Micrographs_bin4/20200715_Krios_145_0005_bin4.mrc	0.00025548	0.25548
../Micrographs_bin4/20200715_Krios_145_0005_bin4.mrc	0.000245575	0.245575
../Micrographs_bin4/20200715_Krios_145_0005_bin4.mrc	0.000235726	0.235726
../Micrographs_bin4/20200715_Krios_145_0005_bin4.mrc	0.000225927	0.225927
../Micrographs_bin4/20200715_Krios_145_0005_bin4.mrc	0.000216169	0.216169
../Micrographs_bin4/20200715_Krios_145_0005_bin4.mrc	0.000206447	0.206447
../Micrographs_bin4/20200715_Krios_145_0005_bin4.mrc	0.000196753	0.196753
../Micrographs_bin4/20200715_Krios_145_0005_bin4.mrc	0.000187081	0.187081
../Micrographs_bin4/20200715_Krios_145_0005_bin4.mrc	0.000177423	0.177423
../Micrographs_bin4/20200715_Krios_145_0005_bin4.mrc	0.000167772	0.167772
../Micrographs_bin4/20200715_Krios_145_0005_bin4.mrc	0.00242292	2.42292
../Micrographs_bin4/20200715_Krios_145_0005_bin4.mrc	0.00232217	2.32217
../Micrographs_bin4/20200715_Krios_145_0005_bin4.mrc	0.00222181	2.22181
../Micrographs_bin4/20200715_Krios_145_0005_bin4.mrc	0.00212188	2.12188
../Micrographs_bin4/20200715_Krios_145_0005_bin4.mrc	0.00202243	2.02243
../Micrographs_bin4/20200715_Krios_145_0005_bin4.mrc	0.00192349	1.92349
../Micrographs_bin4/20200715_Krios_145_0005_bin4.mrc	0.00182508	1.82508
../Micrographs_bin4/20200715_Krios_145_0005_bin4.mrc	0.00172723	1.72723
../Micrographs_bin4/20200715_Krios_145_0005_bin4.mrc	0.00162994	1.62994
../Micrographs_bin4/20200715_Krios_145_0005_bin4.mrc	0.00153323	1.53323
../Micrographs_bin4/20200715_Krios_145_0005_bin4.mrc	0.00143708	1.43708
../Micrographs_bin4/20200715_Krios_145_0005_bin4.mrc	0.00134149	1.34149
../Micrographs_bin4/20200715_Krios_145_0005_bin4.mrc	0.00124645	1.24645
../Micrographs_bin4/20200715_Krios_145_0005_bin4.mrc	0.00115195	1.15195
../Micrographs_bin4/20200715_Krios_145_0005_bin4.mrc	0.00105797	1.05797
../Micrographs_bin4/20200715_Krios_145_0005_bin4.mrc	0.000964472	0.964472
../Micrographs_bin4/20200715_Krios_145_0005_bin4.mrc	0.000871441	0.871441
../Micrographs_bin4/20200715_Krios_145_0005_bin4.mrc	0.000778844	0.778844
../Micrographs_bin4/20200715_Krios_145_0005_bin4.mrc	0.000686648	0.686648
../Micrographs_bin4/20200715_Krios_145_0005_bin4.mrc	0.000594817	0.594817
../Micrographs_bin4/20200715_Krios_145_0005_bin4.mrc	0.000503316	0.503316
../Micrographs_bin4/20200715_Krios_145_0005_bin4.mrc	0.000412105	0.412105
../Micrographs_bin4/20200715_Krios_145_0005_bin4.mrc	0.000321144	0.321144
../Micrographs_bin4/20200715_Krios_145_0005_bin4.mrc	0.000230392	0.230392
../Micrographs_bin4/20200715_Krios_145_0005_bin4.mrc	0.000139807	0.139807
../Micrographs_bin4/20200715_Krios_145_0005_bin4.mrc	4.93452e-05	0.0493452
../Micrographs_bin4/20200715_Krios_145_0005_bin4.mrc	4.10357e-05	0.0410357
../Micrographs_bin4/20200715_Krios_145_0005_bin4.mrc	0.000131379	0.131379
../Micrographs_bin4/20200715_Krios_145_0005_bin4.mrc	0.000221727	0.221727
../Micrographs_bin4/20200715_Krios_145_0005_bin4.mrc	0.000312124	0.312124
../Micrographs_bin4/20200715_Krios_145_0005_bin4.mrc	0.000402609	0.402609
../Micrographs_bin4/20200715_Krios_145_0005_bin4.mrc	0.000493226	0.493226
../Micrographs_bin4/20200715_Krios_145_0005_bin4.mrc	0.000584012	0.584012
../Micrographs_bin4/20200715_Krios_145_0005_bin4.mrc	0.000675006	0.675006
../Micrographs_bin4/20200715_Krios_145_0005_bin4.mrc	0.000766244	0.766244
../Micrographs_bin4/20200715_Krios_145_0005_bin4.mrc	0.000857761	0.857761
../Micrographs_bin4/20200715_Krios_145_0005_bin4.mrc	0.000949588	0.949588
../Micrographs_bin4/20200715_Krios_145_0005_bin4.mrc	0.00104175	1.04175
../Micrographs_bin4/20200715_Krios_145_0005_bin4.mrc	0.000212587	0.212587
../Micrographs_bin4/20200715_Krios_145_0005_bin4.mrc	0.000232212	0.232212
../Micrographs_bin4/20200715_Krios_145_0005_bin4.mrc	0.000251833	0.251833
../Micrographs_bin4/20200715_Krios_145_0005_bin4.mrc	0.000271451	0.271451
../Micrographs_bin4/20200715_Krios_145_0005_bin4.mrc	0.000291068	0.291068
../Micrographs_bin4/20200715_Krios_145_0005_bin4.mrc	0.000310685	0.310685
../Micrographs_bin4/20200715_Krios_145_0005_bin4.mrc	0.000330304	0.330304
../Micrographs_bin4/20200715_Krios_145_0005_bin4.mrc	0.000349926	0.349926
../Micrographs_bin4/20200715_Krios_145_0005_bin4.mrc	0.000369553	0.369553
../Micrographs_bin4/20200715_Krios_145_0005_bin4.mrc	0.000389186	0.389186
../Micrographs_bin4/20200715_Krios_145_0005_bin4.mrc	0.000408825	0.408825
../Micrographs_bin4/20200715_Krios_145_0005_bin4.mrc	0.000428473	0.428473
../Micrographs_bin4/20200715_Krios_145_0005_bin4.mrc	0.000448131	0.448131
../Micrographs_bin4/20200715_Krios_145_0005_bin4.mrc	0.000467799	0.467799
../Micrographs_bin4/20200715_Krios_145_0005_bin4.mrc	0.000487478	0.487478
../Micrographs_bin4/20200715_Krios_145_0005_bin4.mrc	0.00050717	0.50717
../Micrographs_bin4/20200715_Krios_145_0005_bin4.mrc	0.000526875	0.526875
../Micrographs_bin4/20200715_Krios_145_0005_bin4.mrc	0.000546594	0.546594
../Micrographs_bin4/20200715_Krios_145_0005_bin4.mrc	0.000566328	0.566328
../Micrographs_bin4/20200715_Krios_145_0005_bin4.mrc	0.000586077	0.586077
../Micrographs_bin4/20200715_Krios_145_0005_bin4.mrc	0.000605841	0.605841
../Micrographs_bin4/20200715_Krios_145_0005_bin4.mrc	0.000625621	0.625621
../Micrographs_bin4/20200715_Krios_145_0005_bin4.mrc	0.000645417	0.645417
../Micrographs_bin4/20200715_Krios_145_0005_bin4.mrc	0.000665229	0.665229
../Micrographs_bin4/20200715_Krios_145_0005_bin4.mrc	0.000685058	0.685058
../Micrographs_bin4/20200715_Krios_145_0005_bin4.mrc	0.000704903	0.704903
../Micrographs_bin4/20200715_Krios_145_0005_bin4.mrc	0.000724764	0.724764
../Micrographs_bin4/20200715_Krios_145_0005_bin4.mrc	0.00074464	0.74464
../Micrographs_bin4/20200715_Krios_145_0005_bin4.mrc	0.000764532	0.764532
../Micrographs_bin4/20200715_Krios_145_0005_bin4.mrc	0.000784438	0.784438
../Micrographs_bin4/20200715_Krios_145_0005_bin4.mrc	0.000804358	0.804358
../Micrographs_bin4/20200715_Krios_145_0005_bin4.mrc	0.000824291	0.824291
../Micrographs_bin4/20200715_Krios_145_0005_bin4.mrc	0.000844236	0.844236
../Micrographs_bin4/20200715_Krios_145_0005_bin4.mrc	0.000864192	0.864192
../Micrographs_bin4/20200715_Krios_145_0005_bin4.mrc	0.000884157	0.884157
../Micrographs_bin4/20200715_Krios_145_0005_bin4.mrc	0.000904131	0.904131
../Micrographs_bin4/20200715_Krios_145_0005_bin4.mrc	0.000924111	0.924111
../Micrographs_bin4/20200715_Krios_145_0005_bin4.mrc	0.000944095	0.944095
../Micrographs_bin4/20200715_Krios_145_0006_bin4.mrc	0.000280547	0.280547
../Micrographs_bin4/20200715_Krios_145_0006_bin4.mrc	0.000241147	0.241147
../Micrographs_bin4/20200715_Krios_145_0006_bin4.mrc	0.000201359	0.201359
../Micrographs_bin4/20200715_Krios_145_0006_bin4.mrc	0.000161246	0.161246
../Micrographs_bin4/20200715_Krios_145_0006_bin4.mrc	0.000120869	0.120869
../Micrographs_bin4/20200715_Krios_145_0006_bin4.mrc	8.02924e-05	0.0802924
../Micrographs_bin4/20200715_Krios_145_0006_bin4.mrc	3.9579e-05	0.039579
../Micrographs_bin4/20200715_Krios_145_0006_bin4.mrc	1.20667e-06	0.00120667
../Micrographs_bin4/20200715_Krios_145_0006_bin4.mrc	4.20002e-05	0.0420002
../Micrographs_bin4/20200715_Krios_145_0006_bin4.mrc	8.27372e-05	0.0827372
../Micrographs_bin4/20200715_Krios_145_0006_bin4.mrc	0.000123353	0.123353
../Micrographs_bin4/20200715_Krios_145_0006_bin4.mrc	0.000163785	0.163785
../Micrographs_bin4/20200715_Krios_145_0006_bin4.mrc	0.000203968	0.203968
../Micrographs_bin4/20200715_Krios_145_0006_bin4.mrc	0.00024384	0.24384
../Micrographs_bin4/20200715_Krios_145_0006_bin4.mrc	0.000283339	0.283339
../Micrographs_bin4/20200715_Krios_145_0006_bin4.mrc	0.000322405	0.322405
../Micrographs_bin4/20200715_Krios_145_0006_bin4.mrc	0.000360978	0.360978
../Micrographs_bin4/20200715_Krios_145_0006_bin4.mrc	0.000399001	0.399001
../Micrographs_bin4/20200715_Krios_145_0006_bin4.mrc	0.000436416	0.436416
../Micrographs_bin4/20200715_Krios_145_0006_bin4.mrc	0.000473169	0.473169
../Micrographs_bin4/20200715_Krios_145_0006_bin4.mrc	0.000509208	0.509208
../Micrographs_bin4/20200715_Krios_145_0006_bin4.mrc	0.000544482	0.544482
../Micrographs_bin4/20200715_Krios_145_0006_bin4.mrc	0.000578942	0.578942
../Micrographs_bin4/20200715_Krios_145_0006_bin4.mrc	0.000612542	0.612542
../Micrographs_bin4/20200715_Krios_145_0006_bin4.mrc	0.000645239	0.645239
../Micrographs_bin4/20200715_Krios_145_0006_bin4.mrc	0.000676992	0.676992
../Micrographs_bin4/20200715_Krios_145_0007_bin4.mrc	0.00249449	2.49449
../Micrographs_bin4/20200715_Krios_145_0007_bin4.mrc	0.00246946	2.46946
../Micrographs_bin4/20200715_Krios_145_0007_bin4.mrc	0.00244361	2.44361
../Micrographs_bin4/20200715_Krios_145_0007_bin4.mrc	0.002417	2.417
../Micrographs_bin4/20200715_Krios_145_0007_bin4.mrc	0.00238966	2.38966
../Micrographs_bin4/20200715_Krios_145_0007_bin4.mrc	0.00236161	2.36161
../Micrographs_bin4/20200715_Krios_145_0007_bin4.mrc	0.00233291	2.33291
../Micrographs_bin4/20200715_Krios_145_0007_bin4.mrc	0.00230358	2.30358
../Micrographs_bin4/20200715_Krios_145_0007_bin4.mrc	0.00227367	2.27367
../Micrographs_bin4/20200715_Krios_145_0007_bin4.mrc	0.00224321	2.24321
../Micrographs_bin4/20200715_Krios_145_0007_bin4.mrc	0.00221223	2.21223
../Micrographs_bin4/20200715_Krios_145_0007_bin4.mrc	0.00218077	2.18077
../Micrographs_bin4/20200715_Krios_145_0007_bin4.mrc	0.00214886	2.14886
../Micrographs_bin4/20200715_Krios_145_0007_bin4.mrc	0.00211654	2.11654
../Micrographs_bin4/20200715_Krios_145_0007_bin4.mrc	0.00208384	2.08384
../Micrographs_bin4/20200715_Krios_145_0007_bin4.mrc	0.00205079	2.05079
../Micrographs_bin4/20200715_Krios_145_0007_bin4.mrc	0.00201742	2.01742
../Micrographs_bin4/20200715_Krios_145_0007_bin4.mrc	0.00198376	1.98376
../Micrographs_bin4/20200715_Krios_145_0007_bin4.mrc	0.00194984	1.94984
../Micrographs_bin4/20200715_Krios_145_0007_bin4.mrc	0.00191568	1.91568
../Micrographs_bin4/20200715_Krios_145_0007_bin4.mrc	0.00188132	1.88132
../Micrographs_bin4/20200715_Krios_145_0007_bin4.mrc	0.00184678	1.84678
../Micrographs_bin4/20200715_Krios_145_0007_bin4.mrc	0.00181207	1.81207
../Micrographs_bin4/20200715_Krios_145_0007_bin4.mrc	0.00172991	1.72991
../Micrographs_bin4/20200715_Krios_145_0007_bin4.mrc	0.00164156	1.64156
../Micrographs_bin4/20200715_Krios_145_0007_bin4.mrc	0.0015531	1.5531
../Micrographs_bin4/20200715_Krios_145_0007_bin4.mrc	0.0014646	1.4646
../Micrographs_bin4/20200715_Krios_145_0007_bin4.mrc	0.0013761	1.3761
../Micrographs_bin4/20200715_Krios_145_0007_bin4.mrc	0.00128765	1.28765
../Micrographs_bin4/20200715_Krios_145_0007_bin4.mrc	0.00119928	1.19928
../Micrographs_bin4/20200715_Krios_145_0007_bin4.mrc	0.00111103	1.11103
../Micrographs_bin4/20200715_Krios_145_0007_bin4.mrc	0.00102292	1.02292
../Micrographs_bin4/20200715_Krios_145_0007_bin4.mrc	0.00093497	0.93497
../Micrographs_bin4/20200715_Krios_145_0007_bin4.mrc	0.000847203	0.847203
../Micrographs_bin4/20200715_Krios_145_0007_bin4.mrc	0.000759632	0.759632
../Micrographs_bin4/20200715_Krios_145_0007_bin4.mrc	0.000672265	0.672265
../Micrographs_bin4/20200715_Krios_145_0007_bin4.mrc	0.00058511	0.58511
../Micrographs_bin4/20200715_Krios_145_0007_bin4.mrc	0.00049817	0.49817
../Micrographs_bin4/20200715_Krios_145_0007_bin4.mrc	0.000411447	0.411447
../Micrographs_bin4/20200715_Krios_145_0007_bin4.mrc	0.00032494	0.32494
../Micrographs_bin4/20200715_Krios_145_0007_bin4.mrc	0.000238648	0.238648
../Micrographs_bin4/20200715_Krios_145_0007_bin4.mrc	0.000152567	0.152567
../Micrographs_bin4/20200715_Krios_145_0007_bin4.mrc	6.66916e-05	0.0666916
../Micrographs_bin4/20200715_Krios_145_0007_bin4.mrc	1.89821e-05	0.0189821
../Micrographs_bin4/20200715_Krios_145_0007_bin4.mrc	0.00010446	0.10446
../Micrographs_bin4/20200715_Krios_145_0007_bin4.mrc	0.00267109	2.67109
../Micrographs_bin4/20200715_Krios_145_0007_bin4.mrc	0.00239733	2.39733
../Micrographs_bin4/20200715_Krios_145_0007_bin4.mrc	0.00212811	2.12811
../Micrographs_bin4/20200715_Krios_145_0007_bin4.mrc	0.00186307	1.86307
../Micrographs_bin4/20200715_Krios_145_0007_bin4.mrc	0.00160177	1.60177
../Micrographs_bin4/20200715_Krios_145_0007_bin4.mrc	0.00134374	1.34374
../Micrographs_bin4/20200715_Krios_145_0007_bin4.mrc	0.00108851	1.08851
../Micrographs_bin4/20200715_Krios_145_0007_bin4.mrc	0.000835541	0.835541
../Micrographs_bin4/20200715_Krios_145_0007_bin4.mrc	0.000584309	0.584309
../Micrographs_bin4/20200715_Krios_145_0007_bin4.mrc	0.000334265	0.334265
../Micrographs_bin4/20200715_Krios_145_0007_bin4.mrc	8.485e-05	0.08485
../Micrographs_bin4/20200715_Krios_145_0007_bin4.mrc	0.000164499	0.164499
../Micrographs_bin4/20200715_Krios_145_0007_bin4.mrc	0.000414347	0.414347
../Micrographs_bin4/20200715_Krios_145_0007_bin4.mrc	0.000665259	0.665259
../Micrographs_bin4/20200715_Krios_145_0007_bin4.mrc	0.000875957	0.875957
../Micrographs_bin4/20200715_Krios_145_0007_bin4.mrc	0.000819402	0.819402
../Micrographs_bin4/20200715_Krios_145_0007_bin4.mrc	0.00076241	0.76241
../Micrographs_bin4/20200715_Krios_145_0007_bin4.mrc	0.000705012	0.705012
../Micrographs_bin4/20200715_Krios_145_0007_bin4.mrc	0.000647234	0.647234
../Micrographs_bin4/20200715_Krios_145_0007_bin4.mrc	0.000589105	0.589105
../Micrographs_bin4/20200715_Krios_145_0007_bin4.mrc	0.000530652	0.530652
../Micrographs_bin4/20200715_Krios_145_0007_bin4.mrc	0.0004719	0.4719
../Micrographs_bin4/20200715_Krios_145_0007_bin4.mrc	0.000412877	0.412877
../Micrographs_bin4/20200715_Krios_145_0007_bin4.mrc	0.000353607	0.353607
../Micrographs_bin4/20200715_Krios_145_0007_bin4.mrc	0.000294116	0.294116
../Micrographs_bin4/20200715_Krios_145_0007_bin4.mrc	0.00023443	0.23443
../Micrographs_bin4/20200715_Krios_145_0007_bin4.mrc	0.000174572	0.174572
../Micrographs_bin4/20200715_Krios_145_0007_bin4.mrc	0.000114569	0.114569
../Micrographs_bin4/20200715_Krios_145_0007_bin4.mrc	5.4443e-05	0.054443
../Micrographs_bin4/20200715_Krios_145_0007_bin4.mrc	5.77985e-06	0.00577985
../Micrographs_bin4/20200715_Krios_145_0007_bin4.mrc	6.60754e-05	0.0660754
../Micrographs_bin4/20200715_Krios_145_0007_bin4.mrc	0.000126419	0.126419
../Micrographs_bin4/20200715_Krios_145_0007_bin4.mrc	0.000186786	0.186786
../Micrographs_bin4/20200715_Krios_145_0007_bin4.mrc	0.000247151	0.247151
../Micrographs_bin4/20200715_Krios_145_0007_bin4.mrc	0.000247418	0.247418
../Micrographs_bin4/20200715_Krios_145_0007_bin4.mrc	8.54151e-05	0.0854151
../Micrographs_bin4/20200715_Krios_145_0007_bin4.mrc	7.66646e-05	0.0766646
../Micrographs_bin4/20200715_Krios_145_0007_bin4.mrc	0.000238938	0.238938
../Micrographs_bin4/20200715_Krios_145_0007_bin4.mrc	0.000401522	0.401522
../Micrographs_bin4/20200715_Krios_145_0007_bin4.mrc	0.000564529	0.564529
../Micrographs_bin4/20200715_Krios_145_0007_bin4.mrc	0.000728071	0.728071
../Micrographs_bin4/20200715_Krios_145_0007_bin4.mrc	0.000892254	0.892254
../Micrographs_bin4/20200715_Krios_145_0007_bin4.mrc	0.00105717	1.05717
../Micrographs_bin4/20200715_Krios_145_0007_bin4.mrc	0.00122292	1.22292
../Micrographs_bin4/20200715_Krios_145_0007_bin4.mrc	0.00138958	1.38958
../Micrographs_bin4/20200715_Krios_145_0007_bin4.mrc	0.00155721	1.55721
../Micrographs_bin4/20200715_Krios_145_0007_bin4.mrc	0.00172587	1.72587
../Micrographs_bin4/20200715_Krios_145_0007_bin4.mrc	0.00189559	1.89559
../Micrographs_bin4/20200715_Krios_145_0007_bin4.mrc	0.00206639	2.06639
../Micrographs_bin4/20200715_Krios_145_0007_bin4.mrc	0.00223827	2.23827
../Micrographs_bin4/20200715_Krios_145_0007_bin4.mrc	0.0024112	2.4112
../Micrographs_bin4/20200715_Krios_145_0007_bin4.mrc	0.00258513	2.58513
../Micrographs_bin4/20200715_Krios_145_0007_bin4.mrc	0.00275997	2.75997
../Micrographs_bin4/20200715_Krios_145_0007_bin4.mrc	0.00293561	2.93561
../Micrographs_bin4/20200715_Krios_145_0007_bin4.mrc	0.00309586	3.09586
../Micrographs_bin4/20200715_Krios_145_0007_bin4.mrc	0.00307697	3.07697
../Micrographs_bin4/20200715_Krios_145_0007_bin4.mrc	0.00305881	3.05881
../Micrographs_bin4/20200715_Krios_145_0007_bin4.mrc	0.0030414	3.0414
../Micrographs_bin4/20200715_Krios_145_0007_bin4.mrc	0.00302475	3.02475
../Micrographs_bin4/20200715_Krios_145_0007_bin4.mrc	0.00300888	3.00888
../Micrographs_bin4/20200715_Krios_145_0007_bin4.mrc	0.0029938	2.9938
../Micrographs_bin4/20200715_Krios_145_0007_bin4.mrc	0.00297952	2.97952
../Micrographs_bin4/20200715_Krios_145_0007_bin4.mrc	0.00296606	2.96606
../Micrographs_bin4/20200715_Krios_145_0007_bin4.mrc	0.00295343	2.95343
../Micrographs_bin4/20200715_Krios_145_0007_bin4.mrc	0.00294165	2.94165
../Micrographs_bin4/20200715_Krios_145_0007_bin4.mrc	0.00293072	2.93072
../Micrographs_bin4/20200715_Krios_145_0007_bin4.mrc	0.00292067	2.92067
../Micrographs_bin4/20200715_Krios_145_0007_bin4.mrc	0.0029115	2.9115
../Micrographs_bin4/20200715_Krios_145_0007_bin4.mrc	0.00290323	2.90323
../Micrographs_bin4/20200715_Krios_145_0007_bin4.mrc	0.00289588	2.89588
../Micrographs_bin4/20200715_Krios_145_0007_bin4.mrc	0.000672852	0.672852
../Micrographs_bin4/20200715_Krios_145_0007_bin4.mrc	0.000580595	0.580595
../Micrographs_bin4/20200715_Krios_145_0007_bin4.mrc	0.000488684	0.488684
../Micrographs_bin4/20200715_Krios_145_0007_bin4.mrc	0.000397083	0.397083
../Micrographs_bin4/20200715_Krios_145_0007_bin4.mrc	0.00030576	0.30576
../Micrographs_bin4/20200715_Krios_145_0007_bin4.mrc	0.000214678	0.214678
../Micrographs_bin4/20200715_Krios_145_0007_bin4.mrc	0.000123801	0.123801
../Micrographs_bin4/20200715_Krios_145_0007_bin4.mrc	3.30919e-05	0.0330919
../Micrographs_bin4/20200715_Krios_145_0007_bin4.mrc	5.74859e-05	0.0574859
../Micrographs_bin4/20200715_Krios_145_0007_bin4.mrc	0.00014797	0.14797
../Micrographs_bin4/20200715_Krios_145_0007_bin4.mrc	0.000238397	0.238397
../Micrographs_bin4/20200715_Krios_145_0007_bin4.mrc	0.000328802	0.328802
../Micrographs_bin4/20200715_Krios_145_0007_bin4.mrc	0.000419222	0.419222
../Micrographs_bin4/20200715_Krios_145_0007_bin4.mrc	0.000509691	0.509691
../Micrographs_bin4/20200715_Krios_145_0007_bin4.mrc	0.000600242	0.600242
../Micrographs_bin4/20200715_Krios_145_0007_bin4.mrc	0.000690905	0.690905
../Micrographs_bin4/20200715_Krios_145_0007_bin4.mrc	0.00078171	0.78171
../Micrographs_bin4/20200715_Krios_145_0007_bin4.mrc	0.000872684	0.872684
../Micrographs_bin4/20200715_Krios_145_0007_bin4.mrc	0.000963851	0.963851
../Micrographs_bin4/20200715_Krios_145_0007_bin4.mrc	0.00105523	1.05523
../Micrographs_bin4/20200715_Krios_145_0007_bin4.mrc	0.00114685	1.14685
../Micrographs_bin4/20200715_Krios_145_0007_bin4.mrc	0.00123871	1.23871
../Micrographs_bin4/20200715_Krios_145_0007_bin4.mrc	0.00133084	1.33084
../Micrographs_bin4/20200715_Krios_145_0007_bin4.mrc	0.00142323	1.42323
../Micrographs_bin4/20200715_Krios_145_0007_bin4.mrc	0.00151589	1.51589
../Micrographs_bin4/20200715_Krios_145_0008_bin4.mrc	0.00334007	3.34007
../Micrographs_bin4/20200715_Krios_145_0008_bin4.mrc	0.00323293	3.23293
../Micrographs_bin4/20200715_Krios_145_0008_bin4.mrc	0.0031204	3.1204
../Micrographs_bin4/20200715_Krios_145_0008_bin4.mrc	0.00300276	3.00276
../Micrographs_bin4/20200715_Krios_145_0008_bin4.mrc	0.0028803	2.8803
../Micrographs_bin4/20200715_Krios_145_0008_bin4.mrc	0.00275331	2.75331
../Micrographs_bin4/20200715_Krios_145_0008_bin4.mrc	0.00262207	2.62207
../Micrographs_bin4/20200715_Krios_145_0008_bin4.mrc	0.00248685	2.48685
../Micrographs_bin4/20200715_Krios_145_0008_bin4.mrc	0.00234795	2.34795
../Micrographs_bin4/20200715_Krios_145_0008_bin4.mrc	0.00220564	2.20564
../Micrographs_bin4/20200715_Krios_145_0008_bin4.mrc	0.00206017	2.06017
../Micrographs_bin4/20200715_Krios_145_0008_bin4.mrc	0.00191181	1.91181
../Micrographs_bin4/20200715_Krios_145_0008_bin4.mrc	0.0017608	1.7608
../Micrographs_bin4/20200715_Krios_145_0008_bin4.mrc	0.00160738	1.60738
../Micrographs_bin4/20200715_Krios_145_0008_bin4.mrc	0.00145178	1.45178
../Micrographs_bin4/20200715_Krios_145_0008_bin4.mrc	0.00129423	1.29423
../Micrographs_bin4/20200715_Krios_145_0008_bin4.mrc	0.00113493	1.13493
../Micrographs_bin4/20200715_Krios_145_0008_bin4.mrc	0.000974093	0.974093
../Micrographs_bin4/20200715_Krios_145_0008_bin4.mrc	0.000811914	0.811914
../Micrographs_bin4/20200715_Krios_145_0008_bin4.mrc	0.000648585	0.648585
../Micrographs_bin4/20200715_Krios_145_0008_bin4.mrc	0.00048429	0.48429
../Micrographs_bin4/20200715_Krios_145_0008_bin4.mrc	0.000319212	0.319212
../Micrographs_bin4/20200715_Krios_145_0008_bin4.mrc	0.000153529	0.153529
../Micrographs_bin4/20200715_Krios_145_0008_bin4.mrc	1.2582e-05	0.012582
../Micrographs_bin4/20200715_Krios_145_0008_bin4.mrc	0.000178946	0.178946
../Micrographs_bin4/20200715_Krios_145_0008_bin4.mrc	0.000345384	0.345384
../Micrographs_bin4/20200715_Krios_145_0008_bin4.mrc	0.000511719	0.511719
../Micrographs_bin4/20200715_Krios_145_0008_bin4.mrc	0.000677766	0.677766
../Micrographs_bin4/20200715_Krios_145_0008_bin4.mrc	0.000843338	0.843338
../Micrographs_bin4/20200715_Krios_145_0008_bin4.mrc	0.00100824	1.00824
../Micrographs_bin4/20200715_Krios_145_0008_bin4.mrc	0.00117227	1.17227
../Micrographs_bin4/20200715_Krios_145_0008_bin4.mrc	0.000943735	0.943735
../Micrographs_bin4/20200715_Krios_145_0008_bin4.mrc	0.000929257	0.929257
../Micrographs_bin4/20200715_Krios_145_0008_bin4.mrc	0.000914614	0.914614
../Micrographs_bin4/20200715_Krios_145_0008_bin4.mrc	0.000899814	0.899814
../Micrographs_bin4/20200715_Krios_145_0008_bin4.mrc	0.000884864	0.884864
../Micrographs_bin4/20200715_Krios_145_0008_bin4.mrc	0.000869771	0.869771
../Micrographs_bin4/20200715_Krios_145_0008_bin4.mrc	0.000854541	0.854541
../Micrographs_bin4/20200715_Krios_145_0008_bin4.mrc	0.000839182	0.839182
../Micrographs_bin4/20200715_Krios_145_0008_bin4.mrc	0.0008237	0.8237
../Micrographs_bin4/20200715_Krios_145_0008_bin4.mrc	0.000808102	0.808102
../Micrographs_bin4/20200715_Krios_145_0008_bin4.mrc	0.000792396	0.792396
../Micrographs_bin4/20200715_Krios_145_0008_bin4.mrc	0.000776587	0.776587
../Micrographs_bin4/20200715_Krios_145_0008_bin4.mrc	0.000760683	0.760683
../Micrographs_bin4/20200715_Krios_145_0008_bin4.mrc	0.000744691	0.744691
../Micrographs_bin4/20200715_Krios_145_0008_bin4.mrc	0.000728617	0.728617
../Micrographs_bin4/20200715_Krios_145_0008_bin4.mrc	0.000712468	0.712468
../Micrographs_bin4/20200715_Krios_145_0008_bin4.mrc	0.000696251	0.696251
../Micrographs_bin4/20200715_Krios_145_0008_bin4.mrc	0.000679972	0.679972
../Micrographs_bin4/20200715_Krios_145_0008_bin4.mrc	0.000663638	0.663638
../Micrographs_bin4/20200715_Krios_145_0008_bin4.mrc	0.000647256	0.647256
../Micrographs_bin4/20200715_Krios_145_0008_bin4.mrc	0.000630831	0.630831
../Micrographs_bin4/20200715_Krios_145_0008_bin4.mrc	0.000614371	0.614371
../Micrographs_bin4/20200715_Krios_145_0008_bin4.mrc	0.00059788	0.59788
../Micrographs_bin4/20200715_Krios_145_0008_bin4.mrc	0.000581367	0.581367
../Micrographs_bin4/20200715_Krios_145_0008_bin4.mrc	0.000564836	0.564836
../Micrographs_bin4/20200715_Krios_145_0008_bin4.mrc	0.000548294	0.548294
../Micrographs_bin4/20200715_Krios_145_0008_bin4.mrc	0.000531747	0.531747
../Micrographs_bin4/20200715_Krios_145_0008_bin4.mrc	0.0005152	0.5152
../Micrographs_bin4/20200715_Krios_145_0008_bin4.mrc	0.00049866	0.49866
../Micrographs_bin4/20200715_Krios_145_0008_bin4.mrc	0.000482132	0.482132
../Micrographs_bin4/20200715_Krios_145_0008_bin4.mrc	0.000465622	0.465622
../Micrographs_bin4/20200715_Krios_145_0008_bin4.mrc	0.000449135	0.449135
../Micrographs_bin4/20200715_Krios_145_0008_bin4.mrc	0.000432677	0.432677
../Micrographs_bin4/20200715_Krios_145_0008_bin4.mrc	0.000416253	0.416253
../Micrographs_bin4/20200715_Krios_145_0008_bin4.mrc	0.000399868	0.399868
../Micrographs_bin4/20200715_Krios_145_0008_bin4.mrc	0.000383527	0.383527
../Micrographs_bin4/20200715_Krios_145_0008_bin4.mrc	0.000367236	0.367236
../Micrographs_bin4/20200715_Krios_145_0008_bin4.mrc	0.000350998	0.350998
../Micrographs_bin4/20200715_Krios_145_0008_bin4.mrc	0.00271946	2.71946
../Micrographs_bin4/20200715_Krios_145_0008_bin4.mrc	0.00223399	2.23399
../Micrographs_bin4/20200715_Krios_145_0008_bin4.mrc	0.00174245	1.74245
../Micrographs_bin4/20200715_Krios_145_0008_bin4.mrc	0.0012472	1.2472
../Micrographs_bin4/20200715_Krios_145_0008_bin4.mrc	0.000750487	0.750487
../Micrographs_bin4/20200715_Krios_145_0008_bin4.mrc	0.00025443	0.25443
../Micrographs_bin4/20200715_Krios_145_0008_bin4.mrc	0.000238917	0.238917
../Micrographs_bin4/20200715_Krios_145_0008_bin4.mrc	0.000727561	0.727561
../Micrographs_bin4/20200715_Krios_145_0008_bin4.mrc	0.00120954	1.20954
../Micrographs_bin4/20200715_Krios_145_0008_bin4.mrc	0.0016829	1.6829
../Micrographs_bin4/20200715_Krios_145_0008_bin4.mrc	0.00214566	2.14566
../Micrographs_bin4/20200715_Krios_145_0008_bin4.mrc	0.00246356	2.46356
../Micrographs_bin4/20200715_Krios_145_0008_bin4.mrc	0.00146728	1.46728
../Micrographs_bin4/20200715_Krios_145_0008_bin4.mrc	0.000492115	0.492115
../Micrographs_bin4/20200715_Krios_145_0008_bin4.mrc	0.00048029	0.48029
../Micrographs_bin4/20200715_Krios_145_0008_bin4.mrc	0.00146842	1.46842
../Micrographs_bin4/20200715_Krios_145_0008_bin4.mrc	0.00249131	2.49131
../Micrographs_bin4/20200715_Krios_145_0008_bin4.mrc	0.00356903	3.56903
../Micrographs_bin4/20200715_Krios_145_0008_bin4.mrc	0.00472305	4.72305
../Micrographs_bin4/20200715_Krios_145_0008_bin4.mrc	0.0059766	5.9766
../Micrographs_bin4/20200715_Krios_145_0008_bin4.mrc	0.00667074	6.67074
../Micrographs_bin4/20200715_Krios_145_0008_bin4.mrc	0.00543193	5.43193
../Micrographs_bin4/20200715_Krios_145_0008_bin4.mrc	0.0165771	16.5771
../Micrographs_bin4/20200715_Krios_145_0008_bin4.mrc	0.000242718	0.242718
../Micrographs_bin4/20200715_Krios_145_0008_bin4.mrc	0.000242718	0.242718
../Micrographs_bin4/20200715_Krios_145_0008_bin4.mrc	0.000242718	0.242718
../Micrographs_bin4/20200715_Krios_145_0008_bin4.mrc	0.000242718	0.242718
../Micrographs_bin4/20200715_Krios_145_0008_bin4.mrc	0.000242718	0.242718
../Micrographs_bin4/20200715_Krios_145_0008_bin4.mrc	0.00955492	9.55492
../Micrographs_bin4/20200715_Krios_145_0008_bin4.mrc	0.00542439	5.42439
../Micrographs_bin4/20200715_Krios_145_0008_bin4.mrc	0.00463412	4.63412
../Micrographs_bin4/20200715_Krios_145_0008_bin4.mrc	0.00386117	3.86117
../Micrographs_bin4/20200715_Krios_145_0008_bin4.mrc	0.00310469	3.10469
../Micrographs_bin4/20200715_Krios_145_0008_bin4.mrc	0.00236303	2.36303
../Micrographs_bin4/20200715_Krios_145_0008_bin4.mrc	0.00163395	1.63395
../Micrographs_bin4/20200715_Krios_145_0008_bin4.mrc	0.0009148	0.9148
../Micrographs_bin4/20200715_Krios_145_0008_bin4.mrc	0.000202692	0.202692
../Micrographs_bin4/20200715_Krios_145_0008_bin4.mrc	0.000505394	0.505394
../Micrographs_bin4/20200715_Krios_145_0008_bin4.mrc	0.00121247	1.21247
../Micrographs_bin4/20200715_Krios_145_0008_bin4.mrc	0.00192144	1.92144
../Micrographs_bin4/20200715_Krios_145_0008_bin4.mrc	0.00263494	2.63494
../Micrographs_bin4/20200715_Krios_145_0008_bin4.mrc	0.00335526	3.35526
../Micrographs_bin4/20200715_Krios_145_0008_bin4.mrc	0.00408417	4.08417
../Micrographs_bin4/20200715_Krios_145_0008_bin4.mrc	0.00482277	4.82277
../Micrographs_bin4/20200715_Krios_145_0008_bin4.mrc	0.0054591	5.4591
../Micrographs_bin4/20200715_Krios_145_0008_bin4.mrc	0.00505992	5.05992
../Micrographs_bin4/20200715_Krios_145_0008_bin4.mrc	0.00465635	4.65635
../Micrographs_bin4/20200715_Krios_145_0008_bin4.mrc	0.0042495	4.2495
../Micrographs_bin4/20200715_Krios_145_0008_bin4.mrc	0.00384016	3.84016
../Micrographs_bin4/20200715_Krios_145_0008_bin4.mrc	0.00342884	3.42884
../Micrographs_bin4/20200715_Krios_145_0008_bin4.mrc	0.00301577	3.01577
../Micrographs_bin4/20200715_Krios_145_0008_bin4.mrc	0.00260096	2.60096
../Micrographs_bin4/20200715_Krios_145_0008_bin4.mrc	0.00218418	2.18418
../Micrographs_bin4/20200715_Krios_145_0008_bin4.mrc	0.00176503	1.76503
../Micrographs_bin4/20200715_Krios_145_0008_bin4.mrc	0.00134291	1.34291
../Micrographs_bin4/20200715_Krios_145_0008_bin4.mrc	0.000917118	0.917118
../Micrographs_bin4/20200715_Krios_145_0008_bin4.mrc	0.000486804	0.486804
../Micrographs_bin4/20200715_Krios_145_0008_bin4.mrc	5.1036e-05	0.051036
../Micrographs_bin4/20200715_Krios_145_0008_bin4.mrc	0.000391191	0.391191
../Micrographs_bin4/20200715_Krios_145_0008_bin4.mrc	0.000840925	0.840925
../Micrographs_bin4/20200715_Krios_145_0008_bin4.mrc	0.00115654	1.15654
../Micrographs_bin4/20200715_Krios_145_0008_bin4.mrc	0.00112227	1.12227
../Micrographs_bin4/20200715_Krios_145_0008_bin4.mrc	0.00108457	1.08457
../Micrographs_bin4/20200715_Krios_145_0008_bin4.mrc	0.00104361	1.04361
../Micrographs_bin4/20200715_Krios_145_0008_bin4.mrc	0.000999617	0.999617
../Micrographs_bin4/20200715_Krios_145_0008_bin4.mrc	0.000952835	0.952835
../Micrographs_bin4/20200715_Krios_145_0008_bin4.mrc	0.000903534	0.903534
../Micrographs_bin4/20200715_Krios_145_0008_bin4.mrc	0.000852008	0.852008
../Micrographs_bin4/20200715_Krios_145_0008_bin4.mrc	0.000798566	0.798566
../Micrographs_bin4/20200715_Krios_145_0008_bin4.mrc	0.000743532	0.743532
../Micrographs_bin4/20200715_Krios_145_0008_bin4.mrc	0.00068724	0.68724
../Micrographs_bin4/20200715_Krios_145_0008_bin4.mrc	0.000630028	0.630028
../Micrographs_bin4/20200715_Krios_145_0008_bin4.mrc	0.000572235	0.572235
../Micrographs_bin4/20200715_Krios_145_0008_bin4.mrc	0.000514196	0.514196
../Micrographs_bin4/20200715_Krios_145_0008_bin4.mrc	0.000456241	0.456241
../Micrographs_bin4/20200715_Krios_145_0008_bin4.mrc	0.000398684	0.398684
../Micrographs_bin4/20200715_Krios_145_0008_bin4.mrc	0.000321545	0.321545
../Micrographs_bin4/20200715_Krios_145_0008_bin4.mrc	0.000169622	0.169622
../Micrographs_bin4/20200715_Krios_145_0008_bin4.mrc	2.23741e-05	0.0223741
../Micrographs_bin4/20200715_Krios_145_0008_bin4.mrc	0.000121288	0.121288
../Micrographs_bin4/20200715_Krios_145_0008_bin4.mrc	0.000262384	0.262384
../Micrographs_bin4/20200715_Krios_145_0008_bin4.mrc	0.000401882	0.401882
../Micrographs_bin4/20200715_Krios_145_0008_bin4.mrc	0.000540711	0.540711
../Micrographs_bin4/20200715_Krios_145_0008_bin4.mrc	0.000679776	0.679776
../Micrographs_bin4/20200715_Krios_145_0008_bin4.mrc	0.000819965	0.819965
../Micrographs_bin4/20200715_Krios_145_0008_bin4.mrc	0.000962168	0.962168
../Micrographs_bin4/20200715_Krios_145_0008_bin4.mrc	0.00110728	1.10728
../Micrographs_bin4/20200715_Krios_145_0008_bin4.mrc	0.00125623	1.25623
../Micrographs_bin4/20200715_Krios_145_0008_bin4.mrc	0.00140996	1.40996
../Micrographs_bin4/20200715_Krios_145_0008_bin4.mrc	0.00156947	1.56947
../Micrographs_bin4/20200715_Krios_145_0008_bin4.mrc	0.0017358	1.7358
../Micrographs_bin4/20200715_Krios_145_0008_bin4.mrc	0.00191009	1.91009
../Micrographs_bin4/20200715_Krios_145_0008_bin4.mrc	0.00188535	1.88535
../Micrographs_bin4/20200715_Krios_145_0008_bin4.mrc	0.00172776	1.72776
../Micrographs_bin4/20200715_Krios_145_0008_bin4.mrc	0.00156383	1.56383
../Micrographs_bin4/20200715_Krios_145_0008_bin4.mrc	0.00139414	1.39414
../Micrographs_bin4/20200715_Krios_145_0008_bin4.mrc	0.00121929	1.21929
../Micrographs_bin4/20200715_Krios_145_0008_bin4.mrc	0.00103988	1.03988
../Micrographs_bin4/20200715_Krios_145_0008_bin4.mrc	0.000856585	0.856585
../Micrographs_bin4/20200715_Krios_145_0008_bin4.mrc	0.000670052	0.670052
../Micrographs_bin4/20200715_Krios_145_0008_bin4.mrc	0.000480966	0.480966
../Micrographs_bin4/20200715_Krios_145_0008_bin4.mrc	0.000290017	0.290017
../Micrographs_bin4/20200715_Krios_145_0008_bin4.mrc	9.79057e-05	0.0979057
../Micrographs_bin4/20200715_Krios_145_0008_bin4.mrc	9.46635e-05	0.0946635
../Micrographs_bin4/20200715_Krios_145_0008_bin4.mrc	0.000286982	0.286982
../Micrographs_bin4/20200715_Krios_145_0008_bin4.mrc	0.000478343	0.478343
../Micrographs_bin4/20200715_Krios_145_0008_bin4.mrc	0.000668042	0.668042
../Micrographs_bin4/20200715_Krios_145_0008_bin4.mrc	0.000855382	0.855382
../Micrographs_bin4/20200715_Krios_145_0008_bin4.mrc	0.000790893	0.790893
../Micrographs_bin4/20200715_Krios_145_0008_bin4.mrc	0.000620969	0.620969
../Micrographs_bin4/20200715_Krios_145_0008_bin4.mrc	0.000453205	0.453205
../Micrographs_bin4/20200715_Krios_145_0008_bin4.mrc	0.000286759	0.286759
../Micrographs_bin4/20200715_Krios_145_0008_bin4.mrc	0.000120798	0.120798
../Micrographs_bin4/20200715_Krios_145_0008_bin4.mrc	4.55098e-05	0.0455098
../Micrographs_bin4/20200715_Krios_145_0008_bin4.mrc	0.000213007	0.213007
../Micrographs_bin4/20200715_Krios_145_0008_bin4.mrc	0.00038255	0.38255
../Micrographs_bin4/20200715_Krios_145_0008_bin4.mrc	0.000555019	0.555019
../Micrographs_bin4/20200715_Krios_145_0008_bin4.mrc	0.000731328	0.731328
../Micrographs_bin4/20200715_Krios_145_0008_bin4.mrc	0.000955244	0.955244
../Micrographs_bin4/20200715_Krios_145_0008_bin4.mrc	0.000944537	0.944537
../Micrographs_bin4/20200715_Krios_145_0008_bin4.mrc	0.000933373	0.933373
../Micrographs_bin4/20200715_Krios_145_0008_bin4.mrc	0.000921757	0.921757
../Micrographs_bin4/20200715_Krios_145_0008_bin4.mrc	0.000909694	0.909694
../Micrographs_bin4/20200715_Krios_145_0008_bin4.mrc	0.000897193	0.897193
../Micrographs_bin4/20200715_Krios_145_0008_bin4.mrc	0.000884261	0.884261
../Micrographs_bin4/20200715_Krios_145_0008_bin4.mrc	0.000870905	0.870905
../Micrographs_bin4/20200715_Krios_145_0008_bin4.mrc	0.000857135	0.857135
../Micrographs_bin4/20200715_Krios_145_0008_bin4.mrc	0.000842959	0.842959
../Micrographs_bin4/20200715_Krios_145_0008_bin4.mrc	0.000828388	0.828388
../Micrographs_bin4/20200715_Krios_145_0008_bin4.mrc	0.00081343	0.81343
../Micrographs_bin4/20200715_Krios_145_0008_bin4.mrc	0.000798097	0.798097
../Micrographs_bin4/20200715_Krios_145_0008_bin4.mrc	0.0007824	0.7824
../Micrographs_bin4/20200715_Krios_145_0008_bin4.mrc	0.000766349	0.766349
../Micrographs_bin4/20200715_Krios_145_0008_bin4.mrc	0.000749958	0.749958
../Micrographs_bin4/20200715_Krios_145_0008_bin4.mrc	0.000733238	0.733238
../Micrographs_bin4/20200715_Krios_145_0008_bin4.mrc	0.000716202	0.716202
../Micrographs_bin4/20200715_Krios_145_0008_bin4.mrc	0.000698862	0.698862
../Micrographs_bin4/20200715_Krios_145_0008_bin4.mrc	0.000681232	0.681232
../Micrographs_bin4/20200715_Krios_145_0008_bin4.mrc	0.000663326	0.663326
../Micrographs_bin4/20200715_Krios_145_0008_bin4.mrc	0.000645158	0.645158
../Micrographs_bin4/20200715_Krios_145_0008_bin4.mrc	0.000626741	0.626741
../Micrographs_bin4/20200715_Krios_145_0008_bin4.mrc	0.00060809	0.60809
../Micrographs_bin4/20200715_Krios_145_0008_bin4.mrc	0.00058922	0.58922
../Micrographs_bin4/20200715_Krios_145_0008_bin4.mrc	0.000570144	0.570144
../Micrographs_bin4/20200715_Krios_145_0008_bin4.mrc	0.000550879	0.550879
../Micrographs_bin4/20200715_Krios_145_0008_bin4.mrc	0.000531439	0.531439
../Micrographs_bin4/20200715_Krios_145_0008_bin4.mrc	0.00051184	0.51184
../Micrographs_bin4/20200715_Krios_145_0008_bin4.mrc	0.000492096	0.492096
../Micrographs_bin4/20200715_Krios_145_0008_bin4.mrc	0.000472222	0.472222
../Micrographs_bin4/20200715_Krios_145_0008_bin4.mrc	0.000452235	0.452235
../Micrographs_bin4/20200715_Krios_145_0008_bin4.mrc	0.00043215	0.43215
../Micrographs_bin4/20200715_Krios_145_0008_bin4.mrc	0.000411981	0.411981
../Micrographs_bin4/20200715_Krios_145_0008_bin4.mrc	0.000391745	0.391745
../Micrographs_bin4/20200715_Krios_145_0008_bin4.mrc	0.000371455	0.371455
../Micrographs_bin4/20200715_Krios_145_0008_bin4.mrc	0.000351129	0.351129
../Micrographs_bin4/20200715_Krios_145_0008_bin4.mrc	0.00033078	0.33078
../Micrographs_bin4/20200715_Krios_145_0008_bin4.mrc	0.000310424	0.310424
../Micrographs_bin4/20200715_Krios_145_0008_bin4.mrc	0.000290075	0.290075
../Micrographs_bin4/20200715_Krios_145_0008_bin4.mrc	0.000269748	0.269748
../Micrographs_bin4/20200715_Krios_145_0008_bin4.mrc	0.000249458	0.249458
../Micrographs_bin4/20200715_Krios_145_0008_bin4.mrc	0.000229219	0.229219
../Micrographs_bin4/20200715_Krios_145_0008_bin4.mrc	0.000209045	0.209045
../Micrographs_bin4/20200715_Krios_145_0008_bin4.mrc	0.000188949	0.188949
../Micrographs_bin4/20200715_Krios_145_0008_bin4.mrc	0.00334033	3.34033
../Micrographs_bin4/20200715_Krios_145_0008_bin4.mrc	0.00250173	2.50173
../Micrographs_bin4/20200715_Krios_145_0008_bin4.mrc	0.00168977	1.68977
../Micrographs_bin4/20200715_Krios_145_0008_bin4.mrc	0.000898424	0.898424
../Micrographs_bin4/20200715_Krios_145_0008_bin4.mrc	0.000121619	0.121619
../Micrographs_bin4/20200715_Krios_145_0008_bin4.mrc	0.000646672	0.646672
../Micrographs_bin4/20200715_Krios_145_0008_bin4.mrc	0.00141232	1.41232
../Micrographs_bin4/20200715_Krios_145_0008_bin4.mrc	0.00218098	2.18098
../Micrographs_bin4/20200715_Krios_145_0008_bin4.mrc	0.00295795	2.95795
../Micrographs_bin4/20200715_Krios_145_0008_bin4.mrc	0.00374814	3.74814
../Micrographs_bin4/20200715_Krios_145_0008_bin4.mrc	0.00455585	4.55585
../Micrographs_bin4/20200715_Krios_145_0008_bin4.mrc	0.0048558	4.8558
../Micrographs_bin4/20200715_Krios_145_0008_bin4.mrc	0.00455506	4.55506
../Micrographs_bin4/20200715_Krios_145_0008_bin4.mrc	0.00424549	4.24549
../Micrographs_bin4/20200715_Krios_145_0008_bin4.mrc	0.00392842	3.92842
../Micrographs_bin4/20200715_Krios_145_0008_bin4.mrc	0.00360506	3.60506
../Micrographs_bin4/20200715_Krios_145_0008_bin4.mrc	0.00327648	3.27648
../Micrographs_bin4/20200715_Krios_145_0008_bin4.mrc	0.0029436	2.9436
../Micrographs_bin4/20200715_Krios_145_0008_bin4.mrc	0.00260726	2.60726
[truncated: 468,626+ more rows]

## Sheet: 3f_ADP_twist
Subunit Index	Frame000_pf1	Frame000_pf2	Frame001_pf1	Frame001_pf2	Frame002_pf1	Frame002_pf2	Frame003_pf1	Frame003_pf2	Frame004_pf1	Frame004_pf2	Frame005_pf1	Frame005_pf2	Frame006_pf1	Frame006_pf2	Frame007_pf1	Frame007_pf2	Frame008_pf1	Frame008_pf2	Frame009_pf1	Frame009_pf2	Twist Average
0	-170.649		-171.874		-173.247		-171.425		-171.254		-171.591		-171.66		-170.018		-168.017		-168.314		-166.694
1		-162.355		-161.871		-160.669		-162.851		-163.935		-166.972		-164.41		-166.3		-168.576		-168.201	-166.694
2	-171.575		-171.382		-171.756		-169.824		-168.085		-168.438		-166.714		-164.854		-162.397		-161.754		-166.694
3		-162.777		-163.625		-163.831		-165.36		-167.106		-171.069		-168.952		-170.557		-172.931		-173.962	-166.694
4	-169.211		-168.231		-167.128		-165.576		-163.965		-163.93		-161.129		-160.118		-157.806		-156.179		-166.694
5		-165.631		-166.741		-167.738		-169.677		-171.494		-173.082		-174.585		-175.588		-177.371		-178.641	-166.694
6	-167.335		-166.152		-165.151		-163.26		-160.984		-161.493		-157.947		-156.597		-154.474		-153.569		-166.694
7		-166.786		-168.277		-169.689		-171.095		-173.643		-174.468		-176.675		-178.509		-180.476		-181.986	-166.694
8	-165.407		-163.687		-162.058		-161.184		-158.845		-159.386		-156.114		-154.179		-152.532		-150.35		-166.694
9		-169.607		-170.63		-172.582		-173.309		-174.687		-174.277		-177.696		-179.33		-181.069		-182.861	-166.694
10	-162.275		-161.633		-160.058		-159.582		-158.811		-158.915		-155.936		-155.258		-154.649		-153.031		-166.694
11		-171.621		-172.104		-173.791		-173.622		-174.158		-172.227		-176.373		-176.325		-176.139		-177.246	-166.694
12	-160.848		-160.446		-158.816		-159.907		-159.999		-159.673		-158.913		-159.86		-160.315		-160.27		-166.694
13		-172.18		-173.277		-174.241		-172.136		-172.137		-167.571		-172.054		-170.64		-168.937		-168.913	-166.694
14	-161.952		-161.257		-160.252		-162.991		-163.69		-163.928		-164.603		-166.481		-168.534		-168.358		-166.694
15		-171.273		-171.051		-171.779		-169.227		-167.374		-163.891		-165.953		-163.54		-161.132		-160.736	-166.694

## Sheet: 3f_ADP_rise
Subunit Index	Frame000_pf1	Frame000_pf2	Frame001_pf1	Frame001_pf2	Frame002_pf1	Frame002_pf2	Frame003_pf1	Frame003_pf2	Frame004_pf1	Frame004_pf2	Frame005_pf1	Frame005_pf2	Frame006_pf1	Frame006_pf2	Frame007_pf1	Frame007_pf2	Frame008_pf1	Frame008_pf2	Frame009_pf1	Frame009_pf2	Average Rise
0	26.7451		26.8232		27.427		26.7673		26.8011		26.9314		26.7873		26.5554		26.7391		26.7259		28.0687
1		28.5632		28.444		28.3645		28.3989		28.4926		28.2917		28.6884		28.9105		28.7535		28.8147	28.0687
2	27.4498		27.4952		27.6607		27.6		27.4706		27.6052		27.4519		27.0941		27.3468		27.2614		28.0687
3		28.2656		28.1901		28.2885		28.2951		28.2396		28.156		28.3341		28.588		28.3989		28.343	28.0687
4	27.979		27.9427		27.9823		27.9868		28.0599		28.1294		28.068		28.0784		28.1101		28.3405		28.0687
5		28.0802		28.1648		28.1178		28.0935		28.0661		27.9901		28.004		27.8822		27.8849		27.7142	28.0687
6	28.4202		28.3639		28.5211		28.4834		28.5476		28.7935		28.5516		28.6898		28.5693		28.7598		28.0687
7		27.8374		27.9125		27.7533		27.5762		27.4434		27.3974		27.5794		27.3555		27.4819		27.1985	28.0687
8	28.737		28.691		28.6152		28.8464		28.8677		28.824		28.8289		28.9309		28.8687		29.1622		28.0687
9		27.896		27.8775		27.8702		27.7685		27.8575		27.749		27.6692		27.6635		27.3984		27.0651	28.0687
10	28.2225		28.16		28.2721		28.1824		28.1314		28.2232		28.2578		28.3289		28.6518		28.9073		28.0687
11		28.0555		28.1292		28.0321		28.1217		28.2422		28.1552		27.9862		28.0218		27.9461		27.9291	28.0687
12	27.986		27.8684		27.9192		27.8596		27.7428		27.7306		27.9182		27.8338		27.692		27.6233		28.0687
13		28.4116		28.555		28.4858		28.5227		28.5527		28.6299		28.5665		28.5833		28.7691		28.8833	28.0687
14	27.8589		27.623		27.5273		27.4108		27.3843		27.1961		27.1117		27.1172		26.7995		26.5758		28.0687
15		27.2837		27.2972		27.7243		27.5695		27.5049		27.6577		27.7071		27.3871		27.6696		27.7609	28.0687

## Sheet: 3f_ADP_Pi_twist
Subunit Index	Frame000_pf1	Frame000_pf2	Frame001_pf1	Frame001_pf2	Frame002_pf1	Frame002_pf2	Frame003_pf1	Frame003_pf2	Frame004_pf1	Frame004_pf2	Frame005_pf1	Frame005_pf2	Frame006_pf1	Frame006_pf2	Frame007_pf1	Frame007_pf2	Frame008_pf1	Frame008_pf2	Frame009_pf1	Frame009_pf2	helicalAverageTwist
0	-170.696		-169.196		-170.285		-169.905		-170.913		-170.67		-171.499		-171.006		-170.848		-171.565		-166.635
1		-162.407		-164.169		-163.064		-163.215		-163.097		-163.443		-162.854		-163.65		-163.872		-163.178	-166.635
2	-170.376		-168.767		-169.631		-169.126		-169.066		-168.604		-168.548		-167.556		-167.367		-168.048		-166.635
3		-163.818		-165.093		-164.983		-165.574		-165.607		-166.123		-166.775		-167.528		-167.797		-167.667	-166.635
4	-168.824		-168.211		-167.809		-166.971		-166.214		-165.569		-164.808		-163.841		-163.537		-163.378		-166.635
5		-165.578		-166.219		-166.69		-167.881		-168.924		-169.467		-170.257		-171.199		-171.927		-172.273	-166.635
6	-167.808		-166.571		-165.83		-164.781		-163.661		-162.856		-161.899		-160.843		-159.996		-159.077		-166.635
7		-165.884		-167.222		-168.395		-169.348		-170.452		-171.736		-172.761		-173.677		-174.465		-175.347	-166.635
8	-166.526		-165.079		-163.979		-163.002		-162.062		-160.961		-159.894		-159.078		-158.014		-157.334		-166.635
9		-167.817		-168.862		-170.105		-170.912		-171.985		-172.797		-173.862		-174.503		-175.668		-176.299	-166.635
10	-163.567		-163.254		-162.094		-161.021		-160.615		-159.924		-158.642		-158.695		-158.044		-157.252		-166.635
11		-170.781		-170.754		-171.342		-172.297		-172.438		-172.916		-174.175		-174.138		-174.555		-175.236	-166.635
12	-161.628		-162.328		-161.472		-161.229		-160.675		-160.816		-159.981		-159.753		-159.671		-159.082		-166.635
13		-170.563		-169.724		-170.727		-170.55		-171.154		-170.989		-172.004		-171.748		-171.583		-172.264	-166.635
14	-163.467		-164.221		-163.688		-163.601		-163.605		-163.432		-163.091		-163.837		-163.853		-163.304		-166.635
15		-169.533		-168.457		-168.746		-168.593		-168.483		-168.353		-167.956		-167.021		-166.99		-167.404	-166.635

## Sheet: 3f_ADP_Pi_rise
Subunit Index	Frame000_pf1	Frame000_pf2	Frame001_pf1	Frame001_pf2	Frame002_pf1	Frame002_pf2	Frame003_pf1	Frame003_pf2	Frame004_pf1	Frame004_pf2	Frame005_pf1	Frame005_pf2	Frame006_pf1	Frame006_pf2	Frame007_pf1	Frame007_pf2	Frame008_pf1	Frame008_pf2	Frame009_pf1	Frame009_pf2	Average helical rise
0	27.0637		26.9364		26.9378		26.9145		26.8255		26.6571		26.7905		26.8522		26.9555		26.7647		27.8078
1		28.1816		28.3388		28.3231		28.3545		28.4289		28.6787		28.6614		28.5958		28.5751		28.5352	27.8078
2	27.3714		27.4416		27.4013		27.4185		27.3262		26.9791		27.0064		27.0903		27.1541		27.0995		27.8078
3		28.2092		28.0644		28.1644		28.1839		28.1897		28.4803		28.4881		28.6313		28.3317		28.482	27.8078
4	27.6433		27.6499		27.6312		27.5325		27.5496		27.4534		27.6572		27.4184		27.5904		27.5936		27.8078
5		28.0873		28.0636		27.9462		28.0164		27.9574		28.1322		27.8575		27.8312		27.9249		27.7749	27.8078
6	27.8731		27.8862		28.0467		28.0935		28.1313		27.9588		28.0884		28.1089		27.9984		28.0772		27.8078
7		27.5921		27.5613		27.4703		27.4148		27.3673		27.3743		27.3489		27.3288		27.4367		27.4793	27.8078
8	28.0864		28.2205		28.2162		28.2409		28.3873		28.4094		28.4476		28.3692		28.3429		28.4016		27.8078
9		27.5193		27.5464		27.5333		27.629		27.4231		27.4445		27.3594		27.5814		27.5337		27.5172	27.8078
10	28.1565		28.0476		28.1617		28.0552		28.2136		28.2948		28.2219		28.1505		28.2015		28.2766		27.8078
11		27.6056		27.6788		27.5611		27.6859		27.6373		27.5243		27.6456		27.6365		27.6143		27.5866	27.8078
12	28.0154		27.8947		28.0226		27.8434		27.8236		27.7556		27.793		27.841		27.8003		27.6632		27.8078
13		27.4681		27.8073		27.7204		27.8852		28.0408		28.0304		28.0816		28.0955		27.9722		28.0758	27.8078
14	28.2424		28.1031		28.0126		27.8575		27.7244		27.8725		27.6543		27.5896		27.7761		27.7027		27.8078
15		27.3819		27.3024		27.3494		27.3346		27.2915		26.9867		27.1609		27.151		27.2084		27.0898	27.8078
