# Supplementary material for: Bending forces and nucleotide state jointly regulate F-actin structure
Source: Nature. 2022 Oct 26;611(7935):380–6. doi: 10.1038/s41586-022-05366-w (PMC9646526; doi:10.1038/s41586-022-05366-w)
Supplement: Supplementary file 11 — Source Data Fig. 4 [file 41586_2022_5366_MOESM11_ESM.xlsx]

## Sheet: 4c_SD1-SD4_shear
Subunit Index	ADP strand1 dot product 1 & 4	ADP strand2 dot product 1 & 4	ADP_Pi strand1 dot product 1 & 4	ADP_Pi strand2 dot product 1 & 4
0	-0.0729161		-0.0500593
1		-0.00858154		-0.0105061
2	-0.0296323		-0.0157556
3		-0.00830801		-0.00459149
4	-0.00216571		-0.00152117
5		-0.012874		-0.00097365
6	-0.00586282		-0.0133706

## Sheet: 4c_SD2-SD3_shear
Subunit Index	ADP strand1 dot product 2 & 3	ADP strand2 dot product 2 & 3	ADP_Pi strand1 dot product 2 & 3	ADP_Pi strand2 dot product 2 & 3
0	0.00514939		-0.000495371
1		-0.0727641		-0.0529385
2	0.00310521		-0.0010305
3		-0.0272758		-0.0100317
4	-0.00655533		-0.00305177
5		-0.0181266		0.00194292
6	-0.0185213		-0.00705506

## Sheet: 4e_total_nuc_cleft_strain
Subunit Index	ADP_bent	ADP_Pi_bent	ADP_str
0	0.1555	0.1137	0.14398
1	0.1558	0.092877	0.10688
2	0.1795	0.1903	0.118
3	0.188	0.08671	0.0746
4	0.1435	0.10228	0.10754
5	0.19569	0.102655	0.146
6	0.1214	0.088536	0.1129
0			0.1244
1			0.08583
2			0.174
3			0.12065
4			0.133
5			0.1538
6			0.11834

## Sheet: 4e_pocket_volume
Subunit Index	ADP_bent	ADP_Pi_bent	ADP_str
0	306.933	246.702	332.05
1	293.37	252.994	275.376
2	320.713	278.334	279.777
3	297.014	272.052	249.06
4	293.37	305.81	266.283
5	331.9	263.442	285.513
6	306.933	277.993	265.134
0			228.363
1			259.774
2			297.56
3			246.442
4			287.312
5			241.214
6			254.008
