# Supplementary material for: Bending forces and nucleotide state jointly regulate F-actin structure
Source: Nature. 2022 Oct 26;611(7935):380–6. doi: 10.1038/s41586-022-05366-w (PMC9646526; doi:10.1038/s41586-022-05366-w)
Supplement: Supplementary file 12 — Source Data Extended Data Fig. 1 [file 41586_2022_5366_MOESM12_ESM.xlsx]

## Sheet: ext1b_tirf_timeCourse
Time_step (2s)	ADP_cof_mean	ADP_cof_SD	ADP_noCof_mean	ADP_noCof_SD	ADP_Pi_cof_mean	ADP_Pi_cof_SD	ADP_Pi_noCof_mean	ADP_Pi_noCof_SD	ADP_sulf_cof_mean	ADP_sulf_cof_SD	ADP_sulf_noCof_mean	ADP_sulf_noCof_SD
-19	0.973734	0.0164779	0.998607	0.0577912	0.891901	0.0230494	0.99252	0.0187088	0.992499	0.0124578	0.898607	0.0705153
-18	0.9716	0.0164207	0.995407	0.0578463	0.893446	0.0224996	0.996623	0.0186813	0.989819	0.0126038	0.913937	0.0695606
-17	0.975432	0.016503	0.990729	0.0573162	0.897878	0.0225232	0.990923	0.0185274	0.988281	0.0126681	0.905278	0.0746778
-16	0.972098	0.0166479	0.992387	0.0576501	0.899888	0.0225433	0.993593	0.0188184	0.985979	0.0126369	0.923696	0.0741544
-15	0.970709	0.0165553	1.00628	0.0211775	0.905049	0.0226737	0.993278	0.0189423	0.986447	0.0126641	0.924091	0.0711619
-14	0.983257	0.0163666	1.00812	0.0210599	0.906866	0.022175	0.994909	0.0181923	0.984981	0.0126536	0.924457	0.0743978
-13	0.977329	0.0165483	0.998259	0.0211503	0.908314	0.0218901	0.995023	0.0183686	0.985094	0.0126416	0.928051	0.0738734
-12	0.976712	0.0167079	0.997023	0.0209655	0.915056	0.0217692	0.994746	0.0179399	0.983908	0.0127133	0.926634	0.0741509
-11	0.971089	0.0170822	0.996973	0.0207423	0.920191	0.0214785	0.995793	0.0182639	0.981842	0.0125818	0.932941	0.077666
-10	0.977772	0.0176484	0.995893	0.0208762	0.921247	0.0210839	0.993462	0.018237	0.981471	0.0126865	0.928363	0.0757564
-9	0.980064	0.0176167	0.993639	0.0209589	0.920349	0.0208002	0.972176	0.0139268	0.981513	0.0125841	0.941355	0.0792053
-8	0.976216	0.017254	0.972842	0.0155064	0.925397	0.0207099	0.973553	0.0140499	0.980753	0.0124792	0.948212	0.073772
-7	0.981916	0.0175533	0.975762	0.0151869	0.929058	0.0209124	0.972672	0.0139717	0.978782	0.012536	0.936385	0.0743279
-6	0.981474	0.0171646	0.976075	0.015114	0.933134	0.0205949	0.982708	0.0135913	0.978908	0.0125108	0.953243	0.076004
-5	0.978527	0.0172715	0.977974	0.0149868	0.935693	0.0204178	0.989823	0.0134841	0.976076	0.0125162	0.938641	0.0735349
-4	1.00236	0.0174908	0.983552	0.0145879	0.940127	0.0200186	0.981251	0.0136879	0.976379	0.0125675	0.97208	0.0268873
-3	1.00032	0.0170469	0.98329	0.014607	0.940483	0.020201	0.976603	0.0136832	0.976172	0.0125308	0.973197	0.0257281
-2	1.01279	0.0170734	0.984458	0.0145967	0.958529	0.0204785	0.979616	0.0136012	0.975331	0.0125793	0.983627	0.0266032
-1	1.05493	0.0175895	0.985506	0.0141817	0.96134	0.0207695	0.987851	0.0140495	0.974369	0.0124923	1.0051	0.0256091
0	1.08433	0.0170217	1.02199	0.0149996	1.04169	0.0213309	0.99143	0.0140013	0.976956	0.0125153	0.980148	0.0241673
1	1.03241	0.0173434	1.00165	0.0147415	1.0279	0.0209151	0.981071	0.0134049	0.991833	0.0127856	0.965488	0.0234292
2	1.01171	0.0171292	0.98912	0.014872	1.02895	0.0202071	0.983363	0.0130679	0.988098	0.0127959	0.960306	0.0236484
3	1.00898	0.0169955	0.990404	0.0146859	1.02509	0.0197434	0.980459	0.0129781	0.986477	0.0128121	0.964318	0.0241522
4	1.00722	0.0172629	0.990425	0.0145938	1.01898	0.0194845	0.981996	0.01286	0.983523	0.0128566	0.967562	0.023534
5	0.999349	0.0169762	0.989918	0.0145373	1.01552	0.0190092	0.982834	0.0126396	0.981294	0.0126721	0.971271	0.0230557
6	0.964363	0.0169066	0.993396	0.0148472	1.0113	0.0188883	0.983043	0.0124475	0.979441	0.0125693	0.973018	0.0227714
7	0.958914	0.0169682	0.992392	0.0145612	1.00357	0.0191413	0.985002	0.0123397	0.977883	0.012518	0.971803	0.0232328
8	0.955254	0.0167338	0.995349	0.0147206	1.00217	0.0183668	0.984512	0.0130199	0.977239	0.0124509	0.971262	0.0225893
9	0.949665	0.0168451	0.99252	0.0147309	0.998605	0.0184794	0.98574	0.0129777	0.975447	0.0123988	0.974666	0.0222867
10	0.946915	0.0167781	0.993945	0.0146174	0.999109	0.018398	0.982361	0.0128309	0.971998	0.0123934	0.978403	0.0220968
11	0.938759	0.0168978	0.995076	0.014616	0.993984	0.0184338	0.982546	0.012867	0.969919	0.0124736	0.977758	0.0222858
12	0.930797	0.0170302	0.994737	0.0149205	0.995601	0.0179947	0.9828	0.0129322	0.966472	0.0124342	0.975915	0.0226024
13	0.925806	0.017279	0.996303	0.01479	0.991174	0.0178672	0.9819	0.0132312	0.965989	0.0124395	0.98088	0.0222983
14	0.917787	0.0167547	0.99572	0.0149424	0.985839	0.0174243	0.983826	0.0130694	0.965209	0.0122626	0.979734	0.0222598
15	0.909523	0.0172235	0.995767	0.0150304	0.981706	0.0172308	0.983956	0.013375	0.962969	0.0122525	0.982282	0.0219281
16	0.904911	0.0172348	0.995389	0.0149069	0.978292	0.0173039	0.982062	0.0131382	0.961059	0.0124219	0.983572	0.0214305
17	0.900087	0.0171253	0.997334	0.0149973	0.972988	0.0174031	0.980419	0.0130928	0.957157	0.0123309	0.983424	0.0216916
18	0.893563	0.0170539	0.9965	0.01493	0.96865	0.0173401	0.979415	0.013543	0.954315	0.0122952	0.982766	0.0217121
19	0.888385	0.016922	0.99695	0.0149753	0.952299	0.0176889	0.984067	0.0133596	0.95295	0.0123905	0.984203	0.0219203
20	0.882948	0.0168151	0.995447	0.0150102	0.944249	0.0174478	0.981311	0.0133712	0.950969	0.0122326	0.985734	0.0218842
21	0.878287	0.0166558	0.997364	0.0149651	0.950595	0.0172457	0.98106	0.0132326	0.947012	0.0123707	0.98662	0.0217239
22	0.873482	0.0166348	0.99584	0.0151294	0.944989	0.0173583	0.981648	0.0135146	0.943288	0.012544	0.985313	0.0217322
23	0.869708	0.0166604	0.994969	0.0149841	0.970853	0.0179606	0.980329	0.0131822	0.942311	0.0125977	0.986796	0.0213565
24	0.876411	0.0153795	0.995587	0.0151163	0.965493	0.0178797	0.979815	0.0133655	0.939255	0.0124318	0.986581	0.0208496
25	0.869194	0.0152905	0.995452	0.0151735	0.946988	0.0171671	0.979889	0.0134463	0.933355	0.0126144	0.984247	0.0213419
26	0.856932	0.0160656	0.995926	0.0150457	0.945229	0.0168942	0.980432	0.0135036	0.931335	0.0125503	0.986957	0.0218104
27	0.851588	0.0158981	0.995228	0.0151231	0.942622	0.0169922	0.981128	0.0133716	0.931049	0.0124522	0.985109	0.0210284
28	0.847295	0.0158655	0.994689	0.0152174	0.943721	0.017225	0.977101	0.0133987	0.930388	0.0122518	0.989528	0.020338
29	0.844727	0.0157668	0.994302	0.0150166	0.94212	0.0177499	0.976849	0.0137166	0.927783	0.0122081	0.985541	0.0207713
30	0.839827	0.0155964	0.996485	0.0152188	0.942154	0.0173781	0.975836	0.0135808	0.925704	0.0122964	0.987261	0.0207412
31	0.83581	0.0154593	0.995694	0.0151402	0.941355	0.017892	0.977389	0.0137217	0.92269	0.012272	0.98757	0.0208787
32	0.833571	0.0154305	0.993249	0.0151701	0.941496	0.0178066	0.976718	0.0137616	0.920337	0.0122023	0.988159	0.0206243
33	0.831572	0.0152202	0.994137	0.0152095	0.937428	0.0173618	0.976749	0.0139285	0.918265	0.0121122	0.98838	0.0208122
34	0.828562	0.0151916	0.993671	0.0150354	0.938476	0.0169242	0.976653	0.0138055	0.915307	0.0122333	0.991758	0.020474
35	0.823707	0.0149823	0.993698	0.0150327	0.937316	0.0172846	0.975639	0.0140158	0.913494	0.0121963	0.988692	0.0208517
36	0.820728	0.0148904	0.996479	0.0151086	0.933489	0.0170456	0.976205	0.0140027	0.911841	0.0120624	0.991132	0.021284
37	0.815771	0.0146723	0.992525	0.0151563	0.935359	0.0171796	0.974621	0.0141159	0.909837	0.0122677	0.991271	0.021743
38	0.813437	0.0145728	0.991228	0.0151813	0.932355	0.0173333	0.974857	0.0144419	0.906167	0.0122011	0.991281	0.0219365
39	0.810158	0.0143874	0.993949	0.0153371	0.935298	0.0175898	0.972416	0.0145267	0.905515	0.0122469	0.989312	0.0219834
40	0.808776	0.0145771	0.993729	0.0152054	0.933896	0.0174255	0.972649	0.0145824	0.904171	0.0122824	0.989922	0.0219106
41	0.805637	0.0143225	0.995219	0.0154177	0.934517	0.0173574	0.970917	0.0145291	0.900637	0.012636	0.98876	0.0220194
42	0.801814	0.0141643	0.992945	0.0152998	0.930725	0.0174693	0.972182	0.0144238	0.895774	0.0126568	0.98869	0.0221644
43	0.798747	0.0139738	0.993595	0.0156022	0.928201	0.0175349	0.970424	0.014463	0.896238	0.0126504	0.988106	0.0218466
44	0.797638	0.0139276	0.995003	0.0154209	0.926621	0.0173446	0.9697	0.0144406	0.892683	0.012507	0.988703	0.0221617
45	0.79256	0.0137129	0.991272	0.0153874	0.923566	0.0174835	0.970203	0.0143492	0.89071	0.0126306	0.985835	0.0220834
46	0.790655	0.013509	0.992117	0.0154533	0.921792	0.0172711	0.967354	0.0145327	0.887656	0.0124912	0.987245	0.0221392
47	0.788148	0.0134616	0.990353	0.0151748	0.919441	0.0178867	0.9699	0.0146299	0.884361	0.0125299	0.985265	0.0219768
48	0.786151	0.0135232	0.992353	0.0153796	0.91631	0.0176069	0.969191	0.0147535	0.882641	0.012427	0.985276	0.0219839
49	0.782974	0.0131684	0.989892	0.0153178	0.91713	0.0178859	0.969164	0.0146939	0.879745	0.0124904	0.993877	0.0220364
50	0.780576	0.0131598	0.989814	0.0153536	0.914913	0.0175403	0.96925	0.0149631	0.878298	0.0123928	1.00016	0.0220225
51	0.778529	0.0131462	0.990089	0.0155205	0.916394	0.0177502	0.969593	0.0146917	0.87761	0.0124326	0.993431	0.0217727
52	0.775489	0.0128772	0.98987	0.0155176	0.917875	0.0180045	0.968686	0.01497	0.872769	0.012316	0.983712	0.0220745
53	0.773389	0.0127858	0.990608	0.0153499	0.917207	0.0176424	0.967647	0.0150934	0.871474	0.0124176	0.985737	0.0223166
54	0.770174	0.0126175	0.99042	0.0154986	0.914942	0.0171933	0.967176	0.0152885	0.870901	0.0123422	0.98404	0.0215973
55	0.768801	0.0125422	0.988908	0.0154774	0.9111	0.0170827	0.966977	0.0153258	0.866573	0.0124438	0.980239	0.021918
56	0.766799	0.0123237	0.987649	0.0153188	0.913365	0.0178044	0.966971	0.0154785	0.865465	0.0122574	0.982061	0.0223597
57	0.765856	0.0123305	0.986497	0.01545	0.918175	0.0175584	0.96673	0.0153738	0.863601	0.0122927	0.981204	0.0219844
58	0.762896	0.0122894	0.987562	0.0153173	0.928414	0.0179994	0.967098	0.0155014	0.860474	0.0121288	0.980012	0.0219739
59	0.761189	0.0121304	0.988302	0.0153828	0.907366	0.0169713	0.964628	0.0154867	0.858286	0.0122268	0.981279	0.0223633
60	0.758795	0.0119289	0.98616	0.015349	0.903301	0.0260832	0.966037	0.0156798	0.856718	0.0122301	0.981106	0.0223555
61	0.756878	0.0118978	0.988043	0.0152765	0.904713	0.0261952	0.965343	0.0157345	0.854726	0.0121951	0.978139	0.0221998
62	0.754018	0.011638	0.986782	0.0153172	0.906476	0.0266551	0.96402	0.0153953	0.850718	0.012195	0.978562	0.0225699
63	0.752094	0.011543	0.985629	0.0153903	0.902712	0.0257644	0.966081	0.0154609	0.849374	0.0122007	0.978591	0.0228205
64	0.749571	0.0114608	0.983064	0.0154187	0.90009	0.0255304	0.966325	0.015482	0.845713	0.0121963	0.978161	0.0226356
65	0.74862	0.0113986	0.983055	0.015448	0.904154	0.0260653	0.962928	0.0155588	0.84389	0.0120367	0.984373	0.0224353
66	0.746908	0.0110811	0.983623	0.0155829	0.903196	0.0258787	0.963224	0.0157818	0.841359	0.0121867	0.991258	0.0229643
67	0.744015	0.0109633	0.984698	0.0154136	0.905703	0.0277524	0.963005	0.0158514	0.839951	0.0121384	0.992266	0.0229709
68	0.741477	0.0107469	0.984448	0.0154335	0.904463	0.0265146	0.962394	0.0156828	0.838985	0.0121491	0.98122	0.0227302
69	0.738932	0.0106695	0.981729	0.0155099	0.908988	0.0291124	0.961813	0.015807	0.837515	0.0121552	0.976823	0.0229474
70	0.738251	0.0107532	0.981289	0.015616	0.900488	0.0264218	0.962344	0.0158094	0.835102	0.0121903	0.971555	0.0229208
71	0.736653	0.0107051	0.982256	0.0155774	0.896753	0.025838	0.961599	0.0157173	0.833083	0.0122226	0.964224	0.0227644
72	0.735518	0.0106328	0.981261	0.0154826	0.889827	0.026023	0.961742	0.0157751	0.830553	0.0121445	0.965318	0.0228295
73	0.733806	0.0106255	0.980907	0.0154269	0.890768	0.0266504	0.961227	0.0159019	0.828195	0.0121343	0.965032	0.0228655
74	0.73101	0.0103911	0.979729	0.0154343	0.894407	0.0289888	0.960642	0.0158598	0.8259	0.0120829	0.964211	0.0228052
75	0.729432	0.0103202	0.979956	0.0155855	0.891619	0.02639	0.961934	0.0158366	0.8252	0.0121137	0.958918	0.0230517
76	0.727623	0.0101986	0.979078	0.0154296	0.89158	0.0265124	0.961447	0.0156276	0.823407	0.0121349	0.959973	0.0231047
77	0.727031	0.0101401	0.981081	0.015577	0.886846	0.0261931	0.960785	0.0154597	0.819691	0.0120009	0.961716	0.0232513
78	0.725999	0.010049	0.979557	0.0153222	0.884481	0.0262699	0.961943	0.0155409	0.818835	0.0117804	0.959184	0.0233989
79	0.724425	0.0100462	0.979005	0.0155866	0.883265	0.0265537	0.959118	0.0156622	0.816172	0.0118843	0.958156	0.0236579
80	0.722746	0.00994327	0.9816	0.0155116	0.882505	0.0263732	0.960656	0.0156371	0.841014	0.0196992	0.955144	0.0236355
81	0.721391	0.00967588	0.976749	0.0154711	0.877994	0.0264833	0.958729	0.0155073	0.838829	0.019891	0.952069	0.0238218
82	0.7201	0.00974604	0.977584	0.0155844	0.875623	0.0261349	0.959109	0.0155322	0.832868	0.0198969	0.95128	0.0239537
83	0.719381	0.00959823	0.974536	0.0156455	0.875883	0.0265485	0.958229	0.01557	0.8352	0.0199879	0.948097	0.024207
84	0.717701	0.00955254	0.973099	0.0156223	0.87728	0.0258105	0.960681	0.0155057	0.828497	0.0200704	0.949938	0.0240526
85	0.716826	0.00959533	0.972526	0.0155328	0.875186	0.0260443	0.960342	0.0155085	0.825426	0.0203172	0.950544	0.0242453
86	0.716137	0.00943515	0.974118	0.0156622	0.875177	0.0259557	0.95786	0.0154296	0.825968	0.0201771	0.947072	0.0240791
87	0.714194	0.00926525	0.974199	0.0156593	0.872869	0.0256509	0.959323	0.0155762	0.822634	0.0201786	0.946161	0.0237226
88	0.71373	0.0092731	0.974642	0.0156303	0.870324	0.0256563	0.958519	0.0155907	0.820074	0.0198637	0.943053	0.0235959
89	0.712046	0.00893301	0.971821	0.0156787	0.870177	0.0258646	0.958562	0.0156615	0.815352	0.0200395	0.944154	0.0241478
90	0.710681	0.00891688	0.974831	0.0158586	0.866615	0.0258138	0.956776	0.0157324	0.811513	0.0202684	0.940576	0.0242024
91	0.709783	0.00875014	0.971888	0.0159315	0.866671	0.0259098	0.956389	0.0157127	0.813609	0.0199981	0.937908	0.0238419
92	0.708691	0.00878329	0.972495	0.0158076	0.866908	0.0258635	0.962971	0.0157538	0.807652	0.0206243	0.937426	0.0242372
93	0.708067	0.00881634	0.972244	0.0159177	0.864587	0.0259968	0.966896	0.0159269	0.805185	0.0195902	0.936801	0.0244092
94	0.706928	0.00869452	0.971504	0.015992	0.864766	0.02645	0.957863	0.0155663	0.802064	0.0199915	0.931628	0.0241157
95	0.707	0.00892769	0.9695	0.0159969	0.864549	0.0259375	0.957669	0.0155525	0.797307	0.0203765	0.93249	0.0242635
96	0.706727	0.00891567	0.969288	0.0160491	0.862423	0.0255931	0.953914	0.0157427	0.798004	0.0204626	0.934518	0.0241613
97	0.706296	0.00894609	0.968381	0.0157647	0.860616	0.0257681	0.953749	0.0154197	0.792782	0.0203935	0.932847	0.0241189
98	0.704758	0.00874063	0.967866	0.0160534	0.863154	0.0262789	0.95547	0.0155565	0.792177	0.0207979	0.928778	0.0237171
99	0.705424	0.00880544	0.969465	0.015974	0.859307	0.0258437	0.957788	0.0153202	0.792273	0.0202057	0.932045	0.0243615
100	0.702267	0.00875672	0.969173	0.0160299	0.869944	0.0178479	0.95566	0.015364	0.787597	0.0200125	0.930215	0.0245477
101	0.701942	0.00864167	0.966862	0.0159664	0.868533	0.017768	0.952958	0.0153131	0.784335	0.0197741	0.928629	0.024231
102	0.701609	0.00851281	0.967797	0.0157694	0.866295	0.0178212	0.952553	0.0155448	0.781698	0.0196187	0.931503	0.0241501
103	0.70003	0.00846858	0.966859	0.0160496	0.864609	0.0179478	0.954025	0.0156989	0.783033	0.0199169	0.92822	0.0241773
104	0.700463	0.00835077	0.966349	0.0158888	0.862384	0.0178407	0.953899	0.0153449	0.766184	0.0136492	0.926054	0.0245306
105	0.69874	0.00833039	0.965334	0.0159382	0.859236	0.0180477	0.952813	0.0155049	0.76279	0.0135858	0.925703	0.0247697
106	0.69833	0.00820456	0.966045	0.0159275	0.864072	0.0181889	0.961691	0.015843	0.763707	0.0134214	0.92449	0.0243763
107	0.696693	0.00817447	0.963705	0.0159635	0.86721	0.018118	0.966206	0.0159162	0.759949	0.0135336	0.92496	0.0243856
108	0.695355	0.0081442	0.964867	0.0161811	0.866496	0.0187553	0.95357	0.0154701	0.75792	0.0138025	0.926021	0.0243888
109	0.694799	0.00808197	0.963582	0.0158848	0.866521	0.0186425	0.952712	0.0156273	0.756486	0.0136328	0.922665	0.024242
110	0.693348	0.0079194	0.963466	0.0159793	0.864661	0.0185788	0.95088	0.0154592	0.755287	0.0136284	0.922111	0.0241648
111	0.691971	0.00790375	0.965434	0.0158167	0.861252	0.0186463	0.951699	0.0155926	0.753838	0.0137042	0.920858	0.0244155
112	0.691998	0.00785	0.963364	0.0158557	0.860771	0.0182618	0.951681	0.015688	0.767564	0.0136927	0.920719	0.0243878
113	0.690123	0.00780006	0.961633	0.0158657	0.860411	0.0190052	0.948613	0.0156162	0.758715	0.0136022	0.914794	0.0239594
114	0.689163	0.00768547	0.961598	0.0158666	0.858419	0.018587	0.948447	0.0155177	0.749866	0.013713	0.916226	0.023793
115	0.687414	0.00778102	0.962476	0.0159469	0.855569	0.0182174	0.951091	0.0155646	0.747004	0.0136554	0.914983	0.0237257
116	0.686404	0.00782413	0.962152	0.0159099	0.854469	0.0187238	0.949869	0.0155105	0.744685	0.0136077	0.912634	0.0239948
117	0.68563	0.00768697	0.959594	0.0158296	0.85424	0.0189119	0.950283	0.015648	0.745201	0.0135877	0.910911	0.0236271
118	0.68468	0.0077118	0.959698	0.0158864	0.852237	0.0188689	0.950972	0.0156795	0.736671	0.0173891	0.91382	0.0244151
119	0.683763	0.00749432	0.95946	0.0159336	0.850938	0.018665	0.950673	0.0156781	0.735817	0.0174306	0.907541	0.0263839
120	0.683311	0.00756104	0.960628	0.0158925	0.851808	0.0185638	0.920127	0.0218336	0.733118	0.0175106	0.903092	0.0261789
121	0.682596	0.0074278	0.956558	0.0158553	0.848542	0.0189545	0.91707	0.0220416	0.730395	0.0178287	0.901806	0.0259616
122	0.681326	0.00727005	0.959957	0.0159204	0.850315	0.0189964	0.917562	0.0221513	0.727952	0.0179199	0.901015	0.0262701
123	0.680022	0.00730811	0.958896	0.0159745	0.846867	0.018986	0.919535	0.0222348	0.727396	0.0177329	0.899575	0.0262164
124	0.679574	0.00713909	0.956168	0.01597	0.84695	0.0187659	0.919647	0.0224337	0.726963	0.0174166	0.900645	0.0258845
125	0.678694	0.0071739	0.95606	0.0160005	0.84529	0.0186109	0.919873	0.0226107	0.725691	0.01729	0.901752	0.026255
126	0.678694	0.00711916	0.956708	0.0159996	0.846039	0.018909	0.918498	0.0228802	0.725609	0.0172892	0.899884	0.0261047
127	0.677901	0.00703119	0.956423	0.0160371	0.844042	0.0189796	0.91969	0.022668	0.723251	0.0172944	0.90154	0.0265645
128	0.676121	0.0069877	0.954522	0.0159969	0.845286	0.0192196	0.918909	0.0231927	0.722508	0.0171515	0.900502	0.0264514
129	0.675845	0.0069784	0.956118	0.0160026	0.84457	0.019296	0.915201	0.0228467	0.719896	0.0169511	0.898069	0.0257704
130	0.67472	0.00707572	0.955096	0.0159118	0.842346	0.0191817	0.9151	0.022428	0.720733	0.0170421	0.896561	0.0263487
131	0.673593	0.00690603	0.952906	0.016139	0.840665	0.0189208	0.913767	0.0229656	0.753275	0.0172898	0.894245	0.0263723
132	0.671852	0.00678385	0.953486	0.016084	0.839477	0.0186821	0.914968	0.0229025	0.756215	0.0172872	0.892667	0.0266898
133	0.670999	0.00688376	0.953315	0.016081	0.838439	0.0191127	0.912424	0.022868	0.739322	0.0171369	0.891721	0.0265056
134	0.668807	0.00688774	0.951725	0.0159496	0.843587	0.0190692	0.913097	0.0229414	0.714053	0.0170528	0.887983	0.0265113
135	0.667864	0.00697392	0.949569	0.0161103	0.842165	0.019068	0.913636	0.0229122	0.713916	0.0172153	0.889948	0.0260951
136	0.666014	0.0069569	0.948394	0.0159906	0.840098	0.0191613	0.9128	0.0227178	0.709986	0.0170199	0.889341	0.0265075
137	0.66473	0.0070236	0.951933	0.0159823	0.837939	0.0190914	0.912179	0.0228408	0.708868	0.0170694	0.886573	0.0266363
138	0.663651	0.00705519	0.94862	0.0159226	0.840297	0.0189895	0.913432	0.0232767	0.709171	0.0172712	0.888326	0.0271015
139	0.6634	0.00705777	0.948889	0.0160879	0.835934	0.018888	0.915609	0.0228751	0.708658	0.0168862	0.885745	0.0268087
140	0.662368	0.00717075	0.947351	0.0160258	0.839749	0.0190094	0.913614	0.0227563	0.707464	0.0123462	0.884238	0.0270928
141	0.660344	0.0071731	0.947982	0.0161574	0.837768	0.0190937	0.912547	0.0226277	0.707711	0.0123312	0.884142	0.0269865
142	0.660247	0.00704824	0.947202	0.0160896	0.833494	0.0189105	0.912871	0.0225347	0.705741	0.0173517	0.883317	0.027058
143	0.658707	0.0070808	0.944464	0.0160272	0.834213	0.0188449	0.91299	0.0226742	0.704134	0.0173433	0.882	0.0270991
144	0.658138	0.00701284	0.944825	0.0160141	0.835642	0.0189957	0.911732	0.0228405	0.703924	0.0173852	0.885486	0.0270774
145	0.658216	0.00717048	0.945832	0.0160904	0.834801	0.0190358	0.913655	0.0228889	0.700565	0.0173844	0.883843	0.0269067
146	0.657339	0.00714533	0.944184	0.0161101	0.831096	0.018851	0.912532	0.0227668	0.703004	0.0173401	0.883791	0.0273546
147	0.656616	0.00711145	0.942732	0.0163133	0.830354	0.0190317	0.914861	0.0230265	0.700873	0.0170732	0.881921	0.0273808
148	0.655003	0.00712246	0.94372	0.0161856	0.828735	0.0186001	0.911391	0.0228194	0.697458	0.0169333	0.881476	0.0270053
149	0.654008	0.0070768	0.942679	0.016197	0.829705	0.0190268	0.912994	0.0230997	0.6952	0.0167112	0.882451	0.0267068
150	0.654861	0.00710438	0.941301	0.0161375	0.827919	0.0187687	0.913418	0.0226363	0.692419	0.0163949	0.879422	0.0269131
151	0.653591	0.00708843	0.940305	0.0162112	0.828106	0.0189917	0.909455	0.0226689	0.691913	0.0161792	0.879467	0.0273551
152	0.653557	0.00705261	0.940494	0.0160305	0.827997	0.0190039	0.911586	0.0227832	0.690343	0.0160746	0.87948	0.0275929
153	0.652083	0.00704029	0.937742	0.0160178	0.824504	0.0188465	0.914525	0.0228859	0.689338	0.0162592	0.877151	0.027593
154	0.651839	0.00701418	0.937359	0.0160386	0.823719	0.0188174	0.910924	0.023034	0.688664	0.0161884	0.876628	0.0278585
155	0.651679	0.0069854	0.938958	0.0160134	0.821741	0.0187979	0.911934	0.0228009	0.688708	0.0159602	0.876058	0.0275273
156	0.651183	0.00702391	0.937661	0.0161111	0.820108	0.0187073	0.9115	0.0229749	0.687621	0.0159627	0.875585	0.0276441
157	0.650948	0.00706489	0.937552	0.0162412	0.825235	0.018923	0.910406	0.0227461	0.684802	0.0160133	0.87297	0.0278404
158	0.649652	0.00709561	0.936946	0.0161755	0.824526	0.0187969	0.91014	0.0225146	0.684736	0.0162848	0.878044	0.0273223
159	0.64847	0.00699502	0.935836	0.0162201	0.823739	0.0186341	0.909186	0.0229436	0.684939	0.0162258	0.877241	0.0276809

## Sheet: ext1c_halfMap_FSC
Resolution (Å-1)	Helical_ADP	Helical_ADP_Pi	FSC_threshold
0.001001	1	1	0.143
0.001896	1	1	0.143
0.003792	1	1	0.143
0.005689	1	1	0.143
0.007585	1	1	0.143
0.009481	1	1	0.143
0.011377	1	1	0.143
0.013274	1	0.999999	0.143
0.01517	0.999999	0.999999	0.143
0.017066	0.999999	0.999999	0.143
0.018962	0.999998	0.999999	0.143
0.020859	0.999997	0.999999	0.143
0.022755	0.999996	0.999998	0.143
0.024651	0.999994	0.999997	0.143
0.026547	0.999992	0.999996	0.143
0.028444	0.99999	0.999995	0.143
0.03034	0.999986	0.999993	0.143
0.032236	0.999981	0.999991	0.143
0.034132	0.999972	0.999987	0.143
0.036029	0.999959	0.999981	0.143
0.037925	0.999947	0.999974	0.143
0.039821	0.99994	0.999967	0.143
0.041717	0.999946	0.999962	0.143
0.043613	0.999952	0.999957	0.143
0.04551	0.999953	0.999953	0.143
0.047406	0.999949	0.999946	0.143
0.049302	0.999942	0.999941	0.143
0.051198	0.999928	0.99993	0.143
0.053095	0.999904	0.999913	0.143
0.054991	0.999866	0.999884	0.143
0.056887	0.999805	0.999841	0.143
0.058783	0.999742	0.999797	0.143
0.06068	0.99969	0.999759	0.143
0.062576	0.999677	0.999745	0.143
0.064472	0.999668	0.999736	0.143
0.066368	0.999677	0.999748	0.143
0.068265	0.999679	0.999759	0.143
0.070161	0.999691	0.999774	0.143
0.072057	0.999706	0.999788	0.143
0.073953	0.999716	0.999791	0.143
0.07585	0.999724	0.999785	0.143
0.077746	0.999719	0.999774	0.143
0.079642	0.999703	0.999753	0.143
0.081538	0.999668	0.999731	0.143
0.083434	0.999623	0.999703	0.143
0.085331	0.999572	0.999668	0.143
0.087227	0.999532	0.999636	0.143
0.089123	0.999516	0.999622	0.143
0.091019	0.999511	0.99962	0.143
0.092916	0.999515	0.999617	0.143
0.094812	0.999503	0.999612	0.143
0.096708	0.999485	0.999588	0.143
0.098604	0.999455	0.999551	0.143
0.100501	0.999427	0.999513	0.143
0.102397	0.999396	0.999479	0.143
0.104293	0.999357	0.999452	0.143
0.106189	0.999284	0.999434	0.143
0.108086	0.999175	0.999403	0.143
0.109982	0.999008	0.999354	0.143
0.111878	0.998785	0.999266	0.143
0.113774	0.998513	0.99915	0.143
0.115671	0.998214	0.999002	0.143
0.117567	0.997984	0.99887	0.143
0.119463	0.9978	0.998764	0.143
0.121359	0.99769	0.998646	0.143
0.123255	0.997638	0.998534	0.143
0.125152	0.997572	0.998385	0.143
0.127048	0.997436	0.998187	0.143
0.128944	0.997238	0.997978	0.143
0.13084	0.996981	0.997746	0.143
0.132737	0.996662	0.997471	0.143
0.134633	0.996457	0.997217	0.143
0.136529	0.996294	0.996982	0.143
0.138425	0.996244	0.996789	0.143
0.140322	0.996186	0.996704	0.143
0.142218	0.996032	0.996633	0.143
0.144114	0.995786	0.996599	0.143
0.14601	0.995412	0.996457	0.143
0.147907	0.99504	0.996207	0.143
0.149803	0.994665	0.99588	0.143
0.151699	0.994446	0.99555	0.143
0.153595	0.994207	0.995316	0.143
0.155492	0.857446	0.99523	0.143
0.157388	0.912795	0.995262	0.143
0.159284	0.942308	0.995283	0.143
0.16118	0.95685	0.995198	0.143
0.163076	0.965657	0.995111	0.143
0.164973	0.970958	0.994983	0.143
0.166869	0.97515	0.994917	0.143
0.168765	0.977865	0.994842	0.143
0.170661	0.979595	0.99486	0.143
0.172558	0.980663	0.994841	0.143
0.174454	0.981771	0.994851	0.143
0.17635	0.983389	0.994878	0.143
0.178246	0.985305	0.99492	0.143
0.180143	0.9871	0.99503	0.143
0.182039	0.988662	0.995131	0.143
0.183935	0.989865	0.995235	0.143
0.185831	0.990867	0.995256	0.143
0.187728	0.991697	0.995335	0.143
0.189624	0.992399	0.995421	0.143
0.19152	0.992881	0.995517	0.143
0.193416	0.9932	0.995649	0.143
0.195313	0.993463	0.995718	0.143
0.197209	0.993646	0.995745	0.143
0.199105	0.993777	0.995726	0.143
0.201001	0.993891	0.995618	0.143
0.202897	0.993877	0.995515	0.143
0.204794	0.993803	0.995388	0.143
0.20669	0.993765	0.995266	0.143
0.208586	0.99372	0.995225	0.143
0.210482	0.99366	0.99523	0.143
0.212379	0.993593	0.995264	0.143
0.214275	0.99357	0.995277	0.143
0.216171	0.993561	0.99524	0.143
0.218067	0.993527	0.995097	0.143
0.219964	0.993467	0.994928	0.143
0.22186	0.993244	0.994651	0.143
0.223756	0.992933	0.994318	0.143
0.225652	0.992469	0.993897	0.143
0.227549	0.991944	0.993412	0.143
0.229445	0.991363	0.992873	0.143
0.231341	0.990818	0.992345	0.143
0.233237	0.990191	0.808045	0.143
0.235134	0.989464	0.877094	0.143
0.23703	0.988575	0.909247	0.143
0.238926	0.987606	0.920567	0.143
0.240822	0.986433	0.924318	0.143
0.242718	0.985449	0.927099	0.143
0.244615	0.984409	0.930753	0.143
0.246511	0.983638	0.933851	0.143
0.248407	0.98297	0.936685	0.143
0.250303	0.982146	0.938373	0.143
0.2522	0.98129	0.940249	0.143
0.254096	0.980088	0.941448	0.143
0.255992	0.978569	0.942291	0.143
0.257888	0.9768	0.942504	0.143
0.259785	0.974724	0.941135	0.143
0.261681	0.972588	0.939957	0.143
0.263577	0.970632	0.938565	0.143
0.265473	0.968909	0.938043	0.143
0.26737	0.967406	0.937517	0.143
0.269266	0.966207	0.936728	0.143
0.271162	0.965203	0.935807	0.143
0.273058	0.96413	0.934208	0.143
0.274954	0.963127	0.934041	0.143
0.276851	0.961694	0.933558	0.143
0.278747	0.959566	0.932828	0.143
0.280643	0.956665	0.930549	0.143
0.282539	0.952786	0.926866	0.143
0.284436	0.94808	0.922572	0.143
0.286332	0.942977	0.917609	0.143
0.288228	0.937992	0.911796	0.143
0.290124	0.933633	0.904625	0.143
0.292021	0.92986	0.897518	0.143
0.293917	0.925896	0.890119	0.143
0.295813	0.921208	0.883291	0.143
0.297709	0.915796	0.875762	0.143
0.299606	0.910428	0.866896	0.143
0.301502	0.904916	0.85814	0.143
0.303398	0.899817	0.851087	0.143
0.305294	0.893981	0.844821	0.143
0.307191	0.887888	0.83936	0.143
0.309087	0.880768	0.832832	0.143
0.310983	0.872964	0.822735	0.143
0.312879	0.86578	0.809857	0.143
0.314775	0.858292	0.796165	0.143
0.316672	0.85085	0.783457	0.143
0.318568	0.843392	0.773564	0.143
0.320464	0.834321	0.76433	0.143
0.32236	0.824546	0.752596	0.143
0.324257	0.813058	0.738952	0.143
0.326153	0.799632	0.72087	0.143
0.328049	0.786156	0.702137	0.143
0.329945	0.771494	0.682959	0.143
0.331842	0.756967	0.663745	0.143
0.333738	0.743922	0.644435	0.143
0.335634	0.731627	0.628635	0.143
0.33753	0.719447	0.617227	0.143
0.339427	0.70795	0.609289	0.143
0.341323	0.693979	0.600919	0.143
0.343219	0.676614	0.588133	0.143
0.345115	0.656246	0.569911	0.143
0.347012	0.634384	0.546696	0.143
0.348908	0.611649	0.522231	0.143
0.350804	0.589028	0.499744	0.143
0.3527	0.569326	0.480839	0.143
0.354596	0.553139	0.464756	0.143
0.356493	0.539324	0.448344	0.143
0.358389	0.52948	0.42937	0.143
0.360285	0.51584	0.410599	0.143
0.362181	0.501873	0.387617	0.143
0.364078	0.484779	0.373103	0.143
0.365974	0.466594	0.35447	0.143
0.36787	0.449668	0.340226	0.143
0.369766	0.435834	0.318541	0.143
0.371663	0.42305	0.298148	0.143
0.373559	0.412052	0.271554	0.143
0.375455	0.397965	0.244633	0.143
0.377351	0.381279	0.225301	0.143
0.379248	0.362676	0.210146	0.143
0.381144	0.34147	0.201613	0.143
0.38304	0.323362	0.194609	0.143
0.384936	0.30535	0.188091	0.143
0.386833	0.291958	0.182678	0.143
0.388729	0.280571	0.176267	0.143
0.390625	0.27106	0.172794	0.143
0.392521	0.263282	0.170468	0.143
0.394417	0.259401	0.166903	0.143
0.396314	0.254312	0.158308	0.143
0.39821	0.247231	0.144892	0.143
0.400106	0.234231	0.128992	0.143
0.402002	0.217761	0.111886	0.143
0.403899	0.202296	0.100951	0.143
0.405795	0.189339	0.091084	0.143
0.407691	0.180087	0.086037	0.143
0.409587	0.170374	0.079851	0.143
0.411484	0.156022	0.07547	0.143
0.41338	0.13905	0.071311	0.143
0.415276	0.118294	0.070221	0.143
0.417172	0.100986	0.072515	0.143
0.419069	0.088811	0.074316	0.143
0.420965	0.085941	0.072428	0.143
0.422861	0.08436	0.068753	0.143
0.424757	0.086283	0.061651	0.143
0.426654	0.085427	0.055927	0.143
0.42855	0.08556	0.047986	0.143
0.430446	0.082527	0.043445	0.143
0.432342	0.081686	0.034454	0.143
0.434238	0.076953	0.029465	0.143
0.436135	0.070707	0.024524	0.143
0.438031	0.060118	0.027257	0.143
0.439927	0.052884	0.028294	0.143
0.441823	0.047384	0.029991	0.143
0.44372	0.045054	0.025442	0.143
0.445616	0.042882	0.016314	0.143
0.447512	0.040011	0.003733	0.143
0.449408	0.031739	-0.00459	0.143
0.451305	0.02629	-0.00911	0.143
0.453201	0.019543	-0.01105	0.143
0.455097	0.015549	-0.01021	0.143
0.456993	0.015594	-0.0118	0.143
0.45889	0.018632	-0.00892	0.143
0.460786	0.022218	-0.00484	0.143
0.462682	0.028751	-0.000461251	0.143
0.464578	0.034544	0.00854	0.143
0.466475	0.03655	0.01563	0.143
0.468371	0.03771	0.019228	0.143
0.470267	0.030181	0.020887	0.143
0.472163	0.022913	0.017647	0.143
0.474059	0.015876	0.013777	0.143
0.475956	0.011394	0.007889	0.143
0.477852	0.011769	0.001842	0.143
0.479748	0.009914	-0.00195	0.143
0.481644	0.007998	-0.00529	0.143
0.483541	0.005275	-0.00523	0.143
0.485437	0.000286879	-0.00548	0.143
			0.143

## Sheet: ext1c_mapModel_FSC
Resolution (Å-1)	ADP_helical	Resolution (Å-1)	ADP_Pi_helical	FSC_threshold
0.035079	0.704562	0.0397652	0.688003	0.5
0.0450673	0.703096	0.0481588	0.68745	0.5
0.0514312	0.704493	0.0539359	0.687937	0.5
0.0569961	0.704496	0.0591717	0.687393	0.5
0.0611234	0.706602	0.0630845	0.688707	0.5
0.0650479	0.705803	0.0670541	0.689851	0.5
0.0685123	0.706581	0.0702807	0.68853	0.5
0.071708	0.705514	0.0734376	0.68845	0.5
0.0744595	0.704838	0.0760875	0.688298	0.5
0.0769781	0.706044	0.0786925	0.690079	0.5
0.0798311	0.704487	0.0813618	0.689239	0.5
0.0821262	0.703984	0.0836209	0.689358	0.5
0.0841229	0.702512	0.085688	0.688169	0.5
0.086321	0.701543	0.0877748	0.687063	0.5
0.0881923	0.700152	0.0898189	0.686823	0.5
0.0903064	0.698594	0.0918248	0.684248	0.5
0.0922481	0.696376	0.0936632	0.682981	0.5
0.0938125	0.694393	0.0951475	0.681381	0.5
0.0955042	0.693108	0.0971221	0.68011	0.5
0.0973173	0.69164	0.0987075	0.679853	0.5
0.0987736	0.689923	0.100242	0.677717	0.5
0.100305	0.689688	0.101747	0.67649	0.5
0.101832	0.688633	0.103301	0.677329	0.5
0.103369	0.688747	0.104784	0.677267	0.5
0.104676	0.688334	0.106141	0.677972	0.5
0.106261	0.68713	0.107685	0.676667	0.5
0.107465	0.686581	0.108863	0.675521	0.5
0.108752	0.685952	0.110181	0.675794	0.5
0.110004	0.685033	0.111425	0.675204	0.5
0.111136	0.6858	0.112633	0.675502	0.5
0.112492	0.684172	0.113968	0.673505	0.5
0.11379	0.682475	0.115202	0.673708	0.5
0.115044	0.682628	0.116475	0.671984	0.5
0.116011	0.681694	0.117402	0.671179	0.5
0.117163	0.682276	0.118575	0.670984	0.5
0.118208	0.682336	0.119688	0.671022	0.5
0.119331	0.681671	0.12075	0.669688	0.5
0.120357	0.67886	0.12182	0.668165	0.5
0.12146	0.678111	0.123002	0.668081	0.5
0.122585	0.67688	0.124028	0.66626	0.5
0.123582	0.674938	0.12505	0.663722	0.5
0.124545	0.673058	0.125966	0.662888	0.5
0.125372	0.672305	0.126777	0.661021	0.5
0.126325	0.672443	0.127779	0.661593	0.5
0.127376	0.672918	0.128866	0.661791	0.5
0.128352	0.671833	0.129866	0.660311	0.5
0.129354	0.669585	0.130798	0.658115	0.5
0.130226	0.667901	0.131741	0.656769	0.5
0.1311	0.667052	0.132545	0.655512	0.5
0.13193	0.667077	0.133438	0.653885	0.5
0.132807	0.664578	0.134304	0.652878	0.5
0.13364	0.663933	0.135072	0.651369	0.5
0.134519	0.660283	0.136082	0.648781	0.5
0.135442	0.659085	0.136938	0.647193	0.5
0.136176	0.65638	0.137654	0.644702	0.5
0.136992	0.652774	0.138547	0.640519	0.5
0.137867	0.650743	0.139313	0.638659	0.5
0.138601	0.648751	0.140123	0.63604	0.5
0.139447	0.647295	0.140978	0.635074	0.5
0.140258	0.646961	0.141693	0.63493	0.5
0.141021	0.646822	0.142632	0.634176	0.5
0.141859	0.646635	0.143359	0.633607	0.5
0.142519	0.644424	0.144	0.63261	0.5
0.143128	0.644201	0.144651	0.630816	0.5
0.143913	0.643831	0.145478	0.631336	0.5
0.144727	0.642508	0.146333	0.629913	0.5
0.145563	0.642555	0.147181	0.630279	0.5
0.146272	0.642169	0.1478	0.629984	0.5
0.146962	0.642854	0.148541	0.629616	0.5
0.147724	0.643147	0.149208	0.630912	0.5
0.148272	0.644465	0.14983	0.62936	0.5
0.148975	0.644368	0.15047	0.63106	0.5
0.149517	0.644466	0.151069	0.631556	0.5
0.150327	0.645865	0.151896	0.632553	0.5
0.151054	0.646354	0.152654	0.632359	0.5
0.151728	0.646993	0.153264	0.63317	0.5
0.152374	0.648346	0.154033	0.633817	0.5
0.153039	0.649555	0.154611	0.634338	0.5
0.153679	0.650533	0.155258	0.635835	0.5
0.15432	0.651304	0.155941	0.636796	0.5
0.155018	0.652416	0.156622	0.638531	0.5
0.155579	0.65478	0.15717	0.639284	0.5
0.156281	0.655884	0.157962	0.63917	0.5
0.156997	0.656334	0.158575	0.640444	0.5
0.157556	0.657359	0.159143	0.640711	0.5
0.158097	0.658101	0.159736	0.64008	0.5
0.158723	0.65797	0.16027	0.640866	0.5
0.159261	0.658985	0.160866	0.640682	0.5
0.159832	0.658603	0.161464	0.641748	0.5
0.160425	0.658817	0.162042	0.640705	0.5
0.161038	0.659386	0.162639	0.641535	0.5
0.16162	0.659571	0.163334	0.64227	0.5
0.162285	0.659269	0.163918	0.64209	0.5
0.162832	0.661113	0.164486	0.645155	0.5
0.163462	0.663953	0.165134	0.6469	0.5
0.164043	0.665196	0.165618	0.648316	0.5
0.1646	0.667242	0.166242	0.648885	0.5
0.165221	0.667293	0.166873	0.650859	0.5
0.165731	0.66792	0.167425	0.65197	0.5
0.166258	0.669163	0.16787	0.652685	0.5
0.166684	0.669734	0.168417	0.653964	0.5
0.167381	0.66898	0.169067	0.653692	0.5
0.167935	0.669211	0.169662	0.653803	0.5
0.168424	0.668498	0.170106	0.655502	0.5
0.168977	0.669993	0.170615	0.656442	0.5
0.169465	0.668384	0.171181	0.656329	0.5
0.170048	0.668811	0.171755	0.656235	0.5
0.170562	0.668279	0.172236	0.657063	0.5
0.171135	0.668692	0.172753	0.658195	0.5
0.17163	0.669704	0.173347	0.658747	0.5
0.172138	0.668242	0.173864	0.657802	0.5
0.172698	0.669199	0.174384	0.658233	0.5
0.173201	0.668766	0.174916	0.658826	0.5
0.173677	0.668737	0.175356	0.659773	0.5
0.174137	0.669249	0.175841	0.659341	0.5
0.174603	0.66903	0.176298	0.660072	0.5
0.175105	0.668912	0.176791	0.662026	0.5
0.175553	0.669197	0.177295	0.662475	0.5
0.176008	0.669518	0.177722	0.664186	0.5
0.176515	0.670645	0.178317	0.665657	0.5
0.177191	0.671222	0.178934	0.665909	0.5
0.177812	0.672111	0.179635	0.666104	0.5
0.178359	0.671881	0.180051	0.667573	0.5
0.178716	0.671483	0.18048	0.667174	0.5
0.179105	0.672402	0.180906	0.667673	0.5
0.17959	0.671631	0.181349	0.667599	0.5
0.18007	0.672676	0.181828	0.668154	0.5
0.180489	0.674189	0.18218	0.670199	0.5
0.180977	0.675321	0.18274	0.67042	0.5
0.181422	0.675943	0.183189	0.670613	0.5
0.181921	0.673953	0.183666	0.671425	0.5
0.182321	0.674371	0.184108	0.672685	0.5
0.182879	0.675856	0.184654	0.672552	0.5
0.183333	0.675133	0.185099	0.672877	0.5
0.1838	0.675648	0.185528	0.67435	0.5
0.184121	0.675064	0.185855	0.674778	0.5
0.184482	0.674355	0.18625	0.673654	0.5
0.184966	0.674145	0.18671	0.675132	0.5
0.185384	0.675433	0.18725	0.675548	0.5
0.185895	0.676034	0.187721	0.676195	0.5
0.186391	0.676692	0.188197	0.676858	0.5
0.186821	0.677901	0.188638	0.678329	0.5
0.187315	0.677967	0.189143	0.677804	0.5
0.187826	0.678777	0.18963	0.67893	0.5
0.18825	0.679767	0.190087	0.67912	0.5
0.188701	0.678322	0.190536	0.679259	0.5
0.189112	0.678211	0.190881	0.679523	0.5
0.189493	0.679926	0.191363	0.68156	0.5
0.189925	0.678386	0.191719	0.680408	0.5
0.19032	0.679787	0.192161	0.67995	0.5
0.190755	0.678535	0.192562	0.68085	0.5
0.191172	0.67831	0.193001	0.679779	0.5
0.191529	0.678141	0.193403	0.678531	0.5
0.191964	0.67864	0.193814	0.679791	0.5
0.192339	0.67974	0.194181	0.681304	0.5
0.192798	0.682112	0.194594	0.682147	0.5
0.193162	0.68357	0.19502	0.683922	0.5
0.193609	0.685157	0.195406	0.685899	0.5
0.194082	0.686477	0.196005	0.689375	0.5
0.194527	0.687507	0.196402	0.690548	0.5
0.194959	0.688785	0.196798	0.690647	0.5
0.195323	0.689463	0.197136	0.691969	0.5
0.195639	0.689713	0.197477	0.692483	0.5
0.195948	0.692579	0.197796	0.69445	0.5
0.196371	0.693036	0.198255	0.696617	0.5
0.196797	0.693325	0.19871	0.69649	0.5
0.1972	0.694459	0.199066	0.697056	0.5
0.197546	0.695086	0.199377	0.697137	0.5
0.197893	0.695879	0.199779	0.697833	0.5
0.198282	0.697057	0.200211	0.698745	0.5
0.198812	0.697887	0.20067	0.698731	0.5
0.199227	0.697086	0.201131	0.699449	0.5
0.199645	0.698276	0.201552	0.699657	0.5
0.199997	0.69947	0.20192	0.700119	0.5
0.200413	0.699508	0.20229	0.700454	0.5
0.200773	0.701133	0.202631	0.701452	0.5
0.201093	0.701072	0.202975	0.70163	0.5
0.201437	0.701619	0.203338	0.701354	0.5
0.201826	0.702278	0.203792	0.702166	0.5
0.202239	0.703289	0.204212	0.702066	0.5
0.202623	0.704265	0.204575	0.701981	0.5
0.202943	0.704791	0.204938	0.702617	0.5
0.203374	0.705147	0.205344	0.702967	0.5
0.20386	0.705311	0.205757	0.703064	0.5
0.204233	0.704802	0.206143	0.70229	0.5
0.204537	0.704984	0.206456	0.70244	0.5
0.204894	0.706092	0.206764	0.702733	0.5
0.205269	0.706129	0.20714	0.703493	0.5
0.205548	0.706431	0.207494	0.703742	0.5
0.205843	0.707581	0.207762	0.70422	0.5
0.206195	0.709342	0.208096	0.705994	0.5
0.206585	0.71069	0.208506	0.705714	0.5
0.206936	0.711354	0.208854	0.707186	0.5
0.207291	0.712652	0.2092	0.708901	0.5
0.207551	0.713494	0.20955	0.708135	0.5
0.207924	0.713483	0.209911	0.70966	0.5
0.208363	0.713535	0.210305	0.709452	0.5
0.208704	0.712903	0.210718	0.710144	0.5
0.20914	0.713686	0.211067	0.709288	0.5
0.20944	0.713759	0.211394	0.711002	0.5
0.209746	0.715234	0.21171	0.711439	0.5
0.21011	0.716902	0.212079	0.711937	0.5
0.210499	0.718177	0.212475	0.712469	0.5
0.210782	0.718758	0.212784	0.714647	0.5
0.211148	0.719847	0.213139	0.713666	0.5
0.211504	0.720747	0.213593	0.714217	0.5
0.21193	0.720772	0.21394	0.714151	0.5
0.212284	0.721643	0.214304	0.713262	0.5
0.212613	0.722192	0.214595	0.714027	0.5
0.212961	0.721705	0.214918	0.713879	0.5
0.21328	0.722179	0.21527	0.714906	0.5
0.21362	0.722038	0.215626	0.716205	0.5
0.21395	0.721989	0.215967	0.716462	0.5
0.214279	0.72304	0.21629	0.716254	0.5
0.21462	0.723475	0.216593	0.716622	0.5
0.215009	0.723402	0.216968	0.71743	0.5
0.215291	0.723829	0.217333	0.717085	0.5
0.215684	0.724005	0.217647	0.717392	0.5
0.215957	0.725182	0.217962	0.718245	0.5
0.216255	0.725921	0.218285	0.717963	0.5
0.216554	0.726737	0.218566	0.717282	0.5
0.216852	0.726921	0.218833	0.717906	0.5
0.217158	0.726967	0.219139	0.718154	0.5
0.21741	0.727468	0.219415	0.718374	0.5
0.217645	0.728855	0.219753	0.720661	0.5
0.218038	0.728085	0.220133	0.720998	0.5
0.218425	0.728922	0.220464	0.720821	0.5
0.218796	0.729276	0.220771	0.721926	0.5
0.219022	0.727995	0.221071	0.720761	0.5
0.219322	0.72783	0.221395	0.721164	0.5
0.219771	0.728837	0.221769	0.721891	0.5
0.220101	0.730385	0.222172	0.72133	0.5
0.220473	0.730367	0.222557	0.721729	0.5
0.220783	0.729963	0.222825	0.722338	0.5
0.221077	0.730362	0.22311	0.722233	0.5
0.221375	0.731693	0.223434	0.722216	0.5
0.221696	0.731399	0.223676	0.720419	0.5
0.221914	0.732529	0.22397	0.720971	0.5
0.22218	0.732822	0.224262	0.720377	0.5
0.222473	0.73202	0.224525	0.719871	0.5
0.222795	0.731032	0.224878	0.718629	0.5
0.223174	0.729897	0.225351	0.717441	0.5
0.223582	0.72916	0.225627	0.717127	0.5
0.223865	0.729829	0.225939	0.718118	0.5
0.224123	0.729381	0.22625	0.7186	0.5
0.224432	0.728969	0.226537	0.719149	0.5
0.224782	0.72988	0.226857	0.717953	0.5
0.225072	0.730927	0.227169	0.718164	0.5
0.225362	0.731137	0.227445	0.718519	0.5
0.225642	0.731251	0.227775	0.718677	0.5
0.225969	0.729165	0.228087	0.718535	0.5
0.226289	0.730061	0.228358	0.718655	0.5
0.226573	0.73135	0.22865	0.720105	0.5
0.226886	0.730886	0.228937	0.721402	0.5
0.227179	0.731712	0.229219	0.720924	0.5
0.227458	0.73173	0.229543	0.721124	0.5
0.22772	0.73051	0.229861	0.721545	0.5
0.227967	0.729298	0.230146	0.721689	0.5
0.228307	0.728975	0.230449	0.720934	0.5
0.228614	0.728636	0.230748	0.717702	0.5
0.228943	0.728226	0.231006	0.717678	0.5
0.229243	0.728472	0.231311	0.719312	0.5
0.229482	0.727438	0.231589	0.718338	0.5
0.229731	0.72691	0.231856	0.718377	0.5
0.230023	0.726052	0.232113	0.71702	0.5
0.230295	0.725238	0.232421	0.715893	0.5
0.230588	0.726497	0.232724	0.716525	0.5
0.230899	0.725975	0.233025	0.716919	0.5
0.231178	0.726526	0.233317	0.717645	0.5
0.231487	0.727159	0.233588	0.717882	0.5
0.231773	0.725936	0.233835	0.718276	0.5
0.232007	0.725538	0.234134	0.717576	0.5
0.232244	0.725919	0.234425	0.717705	0.5
0.232537	0.725063	0.234699	0.716874	0.5
0.232866	0.723917	0.235005	0.714777	0.5
0.233159	0.723397	0.235325	0.714635	0.5
0.233435	0.722712	0.235605	0.715459	0.5
0.233699	0.723693	0.235876	0.7152	0.5
0.233966	0.723596	0.236164	0.715543	0.5
0.234276	0.723621	0.236464	0.715507	0.5
0.234553	0.722534	0.236716	0.715837	0.5
0.234805	0.722347	0.236981	0.716081	0.5
0.235101	0.722294	0.237278	0.716305	0.5
0.235404	0.722295	0.237582	0.71665	0.5
0.235707	0.721532	0.237933	0.715776	0.5
0.236038	0.723039	0.238211	0.716031	0.5
0.236374	0.723546	0.238536	0.715467	0.5
0.236688	0.722329	0.238865	0.716591	0.5
0.236954	0.722833	0.239147	0.715781	0.5
0.237259	0.721548	0.239426	0.715943	0.5
0.237535	0.721485	0.239693	0.714603	0.5
0.237763	0.720796	0.239961	0.713899	0.5
0.237969	0.719164	0.240191	0.714009	0.5
0.238234	0.719229	0.240418	0.713288	0.5
0.23848	0.719574	0.240625	0.712245	0.5
0.238726	0.718131	0.240892	0.712353	0.5
0.238941	0.718255	0.241104	0.710947	0.5
0.23919	0.717601	0.241374	0.712105	0.5
0.239453	0.717721	0.241659	0.71197	0.5
0.239686	0.7177	0.241877	0.712124	0.5
0.239982	0.717531	0.242153	0.711813	0.5
0.240245	0.716431	0.242444	0.711759	0.5
0.240502	0.715434	0.242686	0.710806	0.5
0.240732	0.714853	0.243022	0.711738	0.5
0.241066	0.715952	0.243298	0.710249	0.5
0.241388	0.716075	0.24355	0.710917	0.5
0.241632	0.715584	0.243801	0.711098	0.5
0.24186	0.715572	0.24403	0.711198	0.5
0.242066	0.715022	0.244312	0.712394	0.5
0.242374	0.713372	0.244544	0.712001	0.5
0.242613	0.714013	0.244799	0.711104	0.5
0.242875	0.712959	0.245087	0.710399	0.5
0.243093	0.712959	0.245348	0.71016	0.5
0.243337	0.713235	0.245609	0.71	0.5
0.243612	0.713161	0.245907	0.70959	0.5
0.243889	0.713097	0.246178	0.708579	0.5
0.244194	0.713292	0.246503	0.709415	0.5
0.244458	0.713548	0.246729	0.708811	0.5
0.244733	0.713917	0.246956	0.708457	0.5
0.244998	0.713845	0.247252	0.708849	0.5
0.245267	0.713701	0.247466	0.707926	0.5
0.245546	0.713692	0.247744	0.708036	0.5
0.245809	0.713536	0.248038	0.70805	0.5
0.246057	0.714079	0.248274	0.709134	0.5
0.24627	0.714371	0.248541	0.708482	0.5
0.246492	0.714806	0.248727	0.708275	0.5
0.246715	0.715463	0.249068	0.707838	0.5
0.246996	0.717026	0.249334	0.710096	0.5
0.247273	0.717333	0.24955	0.711416	0.5
0.247536	0.717441	0.249769	0.711603	0.5
0.247784	0.718577	0.250037	0.711707	0.5
0.248024	0.718377	0.250274	0.712058	0.5
0.248316	0.718936	0.250537	0.711678	0.5
0.248532	0.719823	0.250875	0.710695	0.5
0.248792	0.720385	0.251081	0.712028	0.5
0.249045	0.720822	0.251329	0.711694	0.5
0.249343	0.720371	0.251611	0.711039	0.5
0.249574	0.721011	0.251847	0.712164	0.5
0.249765	0.720266	0.252078	0.713034	0.5
0.250023	0.721006	0.252298	0.713936	0.5
0.250307	0.722387	0.252471	0.71525	0.5
0.250488	0.723181	0.252724	0.716221	0.5
0.250685	0.724625	0.252942	0.717201	0.5
0.250895	0.725503	0.253234	0.71751	0.5
0.251152	0.726883	0.253466	0.718285	0.5
0.251468	0.727016	0.253703	0.718174	0.5
0.251683	0.727167	0.253967	0.717649	0.5
0.251912	0.727271	0.25418	0.719394	0.5
0.252128	0.726103	0.254434	0.718805	0.5
0.252343	0.726422	0.254719	0.718094	0.5
0.25262	0.726286	0.254947	0.718041	0.5
0.252915	0.726799	0.255221	0.718353	0.5
0.253164	0.726611	0.255496	0.718589	0.5
0.253422	0.725915	0.255727	0.718261	0.5
0.253616	0.726371	0.255942	0.718115	0.5
0.253851	0.726547	0.256162	0.719346	0.5
0.254065	0.726145	0.256382	0.720786	0.5
0.254303	0.726892	0.256644	0.719761	0.5
0.254543	0.72677	0.256862	0.719137	0.5
0.254774	0.72578	0.257092	0.720174	0.5
0.255016	0.725593	0.257303	0.721067	0.5
0.255223	0.725806	0.257508	0.721011	0.5
0.2554	0.724695	0.257734	0.720763	0.5
0.255674	0.725386	0.258	0.720623	0.5
0.255897	0.7253	0.258189	0.720743	0.5
0.25608	0.725802	0.258425	0.720823	0.5
0.256314	0.725918	0.258659	0.721019	0.5
0.256567	0.724853	0.258922	0.720184	0.5
0.256807	0.725162	0.25919	0.719995	0.5
0.257109	0.723682	0.259445	0.719286	0.5
0.25736	0.722838	0.259686	0.718239	0.5
0.257632	0.724126	0.259911	0.717611	0.5
0.257862	0.723869	0.260142	0.717617	0.5
0.258061	0.723512	0.260438	0.716824	0.5
0.258292	0.724215	0.26073	0.71689	0.5
0.258521	0.724275	0.260917	0.718666	0.5
0.258734	0.723458	0.261115	0.719142	0.5
0.259002	0.723445	0.261381	0.717609	0.5
0.259233	0.722947	0.261601	0.716839	0.5
0.259475	0.722063	0.261876	0.716583	0.5
0.259732	0.721706	0.262122	0.715482	0.5
0.259949	0.721714	0.262321	0.714456	0.5
0.260216	0.72175	0.262526	0.714047	0.5
0.260396	0.721012	0.262781	0.713223	0.5
0.260601	0.719807	0.263007	0.711177	0.5
0.260841	0.719509	0.263211	0.710633	0.5
0.26105	0.717553	0.26346	0.710031	0.5
0.261293	0.716764	0.263673	0.710803	0.5
0.261515	0.717012	0.263877	0.709069	0.5
0.261733	0.717034	0.264109	0.70946	0.5
0.261941	0.716855	0.264307	0.708951	0.5
0.262156	0.717129	0.264547	0.709689	0.5
0.262418	0.717674	0.264738	0.709947	0.5
0.262625	0.717562	0.264935	0.710084	0.5
0.2628	0.716857	0.265138	0.710231	0.5
0.263021	0.717152	0.265438	0.710987	0.5
0.263226	0.718089	0.265593	0.710006	0.5
0.263428	0.717741	0.265781	0.710181	0.5
0.263652	0.717134	0.26597	0.709748	0.5
0.263899	0.716871	0.266251	0.708971	0.5
0.264092	0.716408	0.266507	0.709425	0.5
0.264301	0.716785	0.266695	0.708551	0.5
0.264548	0.71598	0.266953	0.707823	0.5
0.264739	0.716543	0.267175	0.70872	0.5
0.264944	0.717313	0.267368	0.707933	0.5
0.265132	0.717488	0.267554	0.707279	0.5
0.265351	0.717218	0.267757	0.706781	0.5
0.265568	0.71584	0.267949	0.70471	0.5
0.265782	0.714825	0.26819	0.704577	0.5
0.26603	0.714027	0.268484	0.70304	0.5
0.266255	0.714193	0.268705	0.702382	0.5
0.266546	0.713501	0.268951	0.703159	0.5
0.266786	0.714458	0.269154	0.702807	0.5
0.26695	0.715088	0.269411	0.701767	0.5
0.267108	0.715144	0.269588	0.700906	0.5
0.267306	0.714234	0.269747	0.70139	0.5
0.267499	0.714595	0.269918	0.70134	0.5
0.267721	0.714941	0.270124	0.700172	0.5
0.267914	0.715061	0.270286	0.700768	0.5
0.268101	0.71632	0.27052	0.700659	0.5
0.268302	0.716535	0.270784	0.701861	0.5
0.26859	0.718485	0.271075	0.70305	0.5
0.268858	0.719327	0.271345	0.704159	0.5
0.269074	0.72021	0.271564	0.704493	0.5
0.269267	0.720229	0.271746	0.705017	0.5
0.269522	0.721559	0.271957	0.706167	0.5
0.269738	0.721828	0.272227	0.706733	0.5
0.270031	0.723278	0.272508	0.707604	0.5
0.270271	0.723019	0.272694	0.705554	0.5
0.27048	0.724063	0.2729	0.705363	0.5
0.270655	0.725575	0.273079	0.705639	0.5
0.270831	0.72475	0.273276	0.706402	0.5
0.271028	0.726386	0.273503	0.706267	0.5
0.271213	0.726505	0.273669	0.707343	0.5
0.271471	0.727202	0.273906	0.707952	0.5
0.271686	0.727698	0.274111	0.707462	0.5
0.271851	0.727748	0.274301	0.708046	0.5
0.272037	0.727929	0.274468	0.709491	0.5
0.272227	0.727745	0.274658	0.709068	0.5
0.272385	0.727874	0.274831	0.708305	0.5
0.272597	0.72904	0.275063	0.709107	0.5
0.272828	0.728857	0.275294	0.709944	0.5
0.273083	0.728682	0.275537	0.710415	0.5
0.273295	0.728639	0.275735	0.712034	0.5
0.273464	0.729076	0.275966	0.711946	0.5
0.273674	0.729407	0.276144	0.711617	0.5
0.273879	0.729325	0.276326	0.711015	0.5
0.274088	0.72922	0.276522	0.710789	0.5
0.274231	0.729092	0.276738	0.710864	0.5
0.274425	0.72933	0.276928	0.711819	0.5
0.274632	0.728749	0.277112	0.712131	0.5
0.274839	0.729703	0.277312	0.712294	0.5
0.275066	0.729403	0.277517	0.712227	0.5
0.275273	0.729752	0.277781	0.713138	0.5
0.275445	0.731345	0.278001	0.713655	0.5
0.275659	0.730502	0.278176	0.714975	0.5
0.275898	0.73156	0.278347	0.71636	0.5
0.27609	0.732787	0.278549	0.715739	0.5
0.276258	0.732073	0.278764	0.716141	0.5
0.27645	0.731395	0.278971	0.716096	0.5
0.276637	0.730884	0.279154	0.715379	0.5
0.276831	0.731344	0.27935	0.715306	0.5
0.277027	0.730889	0.279532	0.716196	0.5
0.277204	0.731387	0.279716	0.716092	0.5
0.277407	0.731533	0.279926	0.716031	0.5
0.277613	0.732969	0.280147	0.716431	0.5
0.27785	0.732361	0.280348	0.716532	0.5
0.278053	0.732792	0.280549	0.716579	0.5
0.278263	0.732477	0.280754	0.716488	0.5
0.278447	0.732685	0.280938	0.716852	0.5
0.278642	0.732555	0.281145	0.716946	0.5
0.27887	0.732276	0.281368	0.717617	0.5
0.27909	0.731198	0.281651	0.716297	0.5
0.279288	0.731501	0.281839	0.716421	0.5
0.279471	0.732553	0.282015	0.717434	0.5
0.279659	0.73078	0.282202	0.716735	0.5
0.279842	0.730228	0.282411	0.717064	0.5
0.280063	0.730181	0.282589	0.715537	0.5
0.280255	0.730558	0.282769	0.714686	0.5
0.280442	0.730278	0.28297	0.715408	0.5
0.280604	0.72919	0.283135	0.715144	0.5
0.280804	0.728883	0.283331	0.714133	0.5
0.281043	0.727535	0.2835	0.714183	0.5
0.281182	0.72693	0.283711	0.713203	0.5
0.281389	0.726511	0.283907	0.71201	0.5
0.281569	0.726433	0.28414	0.712604	0.5
0.281758	0.727218	0.284341	0.713175	0.5
0.281957	0.727548	0.284556	0.712618	0.5
0.282162	0.72617	0.284738	0.711452	0.5
0.282306	0.724844	0.284919	0.712457	0.5
0.282545	0.723101	0.285084	0.711071	0.5
0.28278	0.723236	0.285293	0.710711	0.5
0.283017	0.721277	0.285545	0.710236	0.5
0.283181	0.7199	0.285746	0.709294	0.5
0.283352	0.719553	0.285915	0.709314	0.5
0.28355	0.719217	0.286148	0.708102	0.5
0.283784	0.717775	0.286333	0.706829	0.5
0.283969	0.716263	0.286478	0.706479	0.5
0.28416	0.714793	0.286643	0.705464	0.5
0.284363	0.714306	0.28692	0.703993	0.5
0.284499	0.712973	0.28709	0.704171	0.5
0.28469	0.711968	0.287253	0.702767	0.5
0.284891	0.711416	0.287456	0.701161	0.5
0.28506	0.711849	0.287637	0.700272	0.5
0.285227	0.710778	0.287817	0.699289	0.5
0.285412	0.709621	0.288018	0.699046	0.5
0.28557	0.708476	0.288186	0.699176	0.5
0.285746	0.707333	0.288343	0.698321	0.5
0.285987	0.707565	0.288544	0.699388	0.5
0.286236	0.706798	0.288743	0.699012	0.5
0.286391	0.707544	0.288936	0.69919	0.5
0.286553	0.706725	0.289105	0.699208	0.5
0.286736	0.706504	0.289314	0.698062	0.5
0.286933	0.705853	0.289494	0.697159	0.5
0.287154	0.70547	0.289698	0.697749	0.5
0.287289	0.704818	0.289868	0.698548	0.5
0.287469	0.705488	0.29005	0.698488	0.5
0.287683	0.70463	0.290222	0.698525	0.5
0.287848	0.705664	0.290438	0.697994	0.5
0.288016	0.705479	0.290619	0.696875	0.5
0.288171	0.704642	0.290774	0.696308	0.5
0.288347	0.704407	0.290964	0.694927	0.5
0.28852	0.70383	0.291117	0.694129	0.5
0.28873	0.702091	0.291323	0.693069	0.5
0.288904	0.702298	0.291513	0.692217	0.5
0.289058	0.702194	0.291686	0.692538	0.5
0.289197	0.701269	0.291826	0.692612	0.5
0.289389	0.701186	0.291944	0.692448	0.5
0.28956	0.69971	0.292133	0.691931	0.5
0.289715	0.700201	0.292335	0.692945	0.5
0.289882	0.699351	0.292576	0.691371	0.5
0.290103	0.698656	0.292777	0.691386	0.5
0.29032	0.699102	0.292984	0.690233	0.5
0.29058	0.698134	0.293171	0.690496	0.5
0.290769	0.697075	0.293401	0.690224	0.5
0.290978	0.696966	0.293603	0.691015	0.5
0.291143	0.696835	0.293765	0.691861	0.5
0.291289	0.697386	0.293905	0.691032	0.5
0.291436	0.696325	0.294093	0.690223	0.5
0.291632	0.697007	0.294265	0.691178	0.5
0.291849	0.696715	0.294415	0.692131	0.5
0.29203	0.695243	0.29457	0.691888	0.5
0.292195	0.69533	0.294826	0.690053	0.5
0.292328	0.695563	0.29507	0.689688	0.5
0.292558	0.69509	0.295234	0.687287	0.5
0.292753	0.693967	0.295413	0.68791	0.5
0.29292	0.692671	0.295583	0.688353	0.5
0.293106	0.693551	0.295755	0.68841	0.5
0.293284	0.692988	0.295959	0.688803	0.5
0.293448	0.693048	0.296093	0.688159	0.5
0.293611	0.693692	0.296252	0.68844	0.5
0.293802	0.693744	0.296442	0.68945	0.5
0.294039	0.694599	0.296649	0.690295	0.5
0.294202	0.694816	0.296867	0.691056	0.5
0.294373	0.694817	0.297049	0.691705	0.5
0.294603	0.693297	0.297204	0.692177	0.5
0.294818	0.693544	0.297419	0.692035	0.5
0.294957	0.691697	0.297646	0.691062	0.5
0.295119	0.690904	0.297797	0.690627	0.5
0.295324	0.690851	0.29796	0.690783	0.5
0.295496	0.69123	0.298107	0.691737	0.5
0.295675	0.69339	0.298267	0.692038	0.5
0.295813	0.692763	0.298434	0.692877	0.5
0.295988	0.693153	0.298595	0.692788	0.5
0.296136	0.694775	0.298756	0.691975	0.5
0.296318	0.695498	0.298966	0.692164	0.5
0.296481	0.694407	0.299124	0.692111	0.5
0.296654	0.694439	0.299315	0.693016	0.5
0.296842	0.694491	0.299479	0.693277	0.5
0.296985	0.694885	0.299672	0.693788	0.5
0.297142	0.694208	0.299831	0.692418	0.5
0.297324	0.694042	0.30001	0.691989	0.5
0.297466	0.694238	0.300211	0.691149	0.5
0.297642	0.694278	0.300354	0.691412	0.5
0.297824	0.694235	0.300501	0.691723	0.5
0.298032	0.69337	0.300645	0.690583	0.5
0.298175	0.694603	0.300803	0.691158	0.5
0.298303	0.693746	0.30097	0.689684	0.5
0.298471	0.69406	0.301167	0.690171	0.5
0.298614	0.693006	0.301348	0.690901	0.5
0.298775	0.692615	0.301468	0.690167	0.5
0.298939	0.693165	0.301629	0.690033	0.5
0.299129	0.691894	0.301808	0.69065	0.5
0.29929	0.692783	0.301982	0.691184	0.5
0.299459	0.692036	0.302126	0.692513	0.5
0.299641	0.692172	0.302309	0.69365	0.5
0.299833	0.691367	0.302485	0.693846	0.5
0.3	0.690439	0.302688	0.693577	0.5
0.30019	0.690186	0.302894	0.694268	0.5
0.300342	0.691053	0.303076	0.694545	0.5
0.300518	0.6915	0.303233	0.693392	0.5
0.300727	0.693136	0.303393	0.693682	0.5
0.3009	0.692767	0.303601	0.693779	0.5
0.30106	0.693771	0.303785	0.694175	0.5
0.301236	0.693005	0.303952	0.694231	0.5
0.301421	0.693713	0.304136	0.693155	0.5
0.301603	0.693552	0.304323	0.69306	0.5
0.30178	0.695175	0.304497	0.6937	0.5
0.301942	0.694896	0.304677	0.695125	0.5
0.30216	0.695299	0.304866	0.695498	0.5
0.302322	0.695279	0.30504	0.694709	0.5
0.30246	0.696419	0.305194	0.695667	0.5
0.302615	0.696971	0.305361	0.696148	0.5
0.302767	0.69842	0.305504	0.696965	0.5
0.302947	0.698716	0.305685	0.698036	0.5
0.303139	0.698391	0.305847	0.698548	0.5
0.303276	0.697915	0.305987	0.697854	0.5
0.303413	0.698433	0.306134	0.697931	0.5
0.303551	0.700206	0.306303	0.6982	0.5
0.303694	0.701193	0.306437	0.697492	0.5
0.303835	0.702763	0.30663	0.697055	0.5
0.30403	0.701809	0.306786	0.6976	0.5
0.304202	0.702736	0.306946	0.698033	0.5
0.304385	0.702456	0.307135	0.69845	0.5
0.3046	0.702492	0.307338	0.698716	0.5
0.30478	0.703604	0.307508	0.697588	0.5
0.304912	0.704721	0.307666	0.695798	0.5
0.305086	0.705174	0.307813	0.694559	0.5
0.30526	0.70553	0.307982	0.694252	0.5
0.305427	0.705137	0.308158	0.693771	0.5
0.305608	0.704807	0.30834	0.693992	0.5
0.305761	0.705371	0.30848	0.695574	0.5
0.30595	0.706557	0.308656	0.695916	0.5
0.306083	0.706996	0.308824	0.696811	0.5
0.306254	0.708293	0.308946	0.697598	0.5
0.306432	0.708884	0.309093	0.699237	0.5
0.306561	0.710063	0.309253	0.699086	0.5
0.306686	0.711084	0.30942	0.699446	0.5
0.306827	0.711524	0.309568	0.699626	0.5
0.307012	0.711732	0.30977	0.699629	0.5
0.307196	0.710736	0.309927	0.699212	0.5
0.307323	0.710928	0.310105	0.699982	0.5
0.307605	0.711364	0.310375	0.69994	0.5
0.30779	0.711532	0.310543	0.700788	0.5
0.307948	0.71201	0.310713	0.699729	0.5
0.308096	0.712741	0.310848	0.699273	0.5
0.308245	0.713389	0.310985	0.700847	0.5
0.308408	0.712682	0.311137	0.699952	0.5
0.308545	0.712761	0.311308	0.701466	0.5
0.308705	0.71252	0.311456	0.700625	0.5
0.308855	0.712812	0.311589	0.699811	0.5
0.309009	0.713464	0.311733	0.699504	0.5
0.309151	0.713978	0.311891	0.699089	0.5
0.309293	0.713742	0.312081	0.699832	0.5
0.309446	0.713622	0.312277	0.698909	0.5
0.309605	0.713233	0.312438	0.699251	0.5
0.30975	0.71318	0.312578	0.699904	0.5
0.309908	0.713627	0.312742	0.698545	0.5
0.310045	0.712824	0.312913	0.699083	0.5
0.310235	0.713524	0.313058	0.698717	0.5
0.3104	0.713017	0.313197	0.697598	0.5
0.310561	0.712911	0.313313	0.69763	0.5
0.310733	0.712615	0.31351	0.698234	0.5
0.310887	0.711307	0.313654	0.697856	0.5
0.311043	0.710951	0.313834	0.698138	0.5
0.311208	0.711416	0.313974	0.698125	0.5
0.311351	0.711109	0.314136	0.697809	0.5
0.311497	0.710931	0.314284	0.697135	0.5
0.311642	0.711995	0.314409	0.696548	0.5
0.311791	0.711125	0.314579	0.695773	0.5
0.311978	0.710707	0.314767	0.696064	0.5
0.312114	0.71085	0.314904	0.69565	0.5
0.312294	0.709428	0.315046	0.694505	0.5
0.312491	0.710155	0.315228	0.694094	0.5
0.312641	0.710045	0.315401	0.693344	0.5
0.312781	0.709659	0.315561	0.693422	0.5
0.312933	0.710126	0.315728	0.694071	0.5
0.313069	0.710163	0.315873	0.693419	0.5
0.313205	0.709481	0.316028	0.692558	0.5
0.313361	0.708021	0.316179	0.691269	0.5
0.313486	0.706907	0.31634	0.690384	0.5
0.313655	0.706864	0.316476	0.690501	0.5
0.313868	0.70587	0.31661	0.689732	0.5
0.314001	0.705374	0.316789	0.689297	0.5
0.314166	0.705233	0.316981	0.689145	0.5
0.314313	0.704752	0.317159	0.689277	0.5
0.314435	0.703656	0.317313	0.689769	0.5
0.314574	0.701677	0.317464	0.688755	0.5
0.314787	0.703217	0.317636	0.688022	0.5
0.314959	0.702108	0.317779	0.687166	0.5
0.315097	0.701093	0.317928	0.686955	0.5
0.315248	0.701655	0.318077	0.687347	0.5
0.315423	0.701181	0.318253	0.688138	0.5
0.315553	0.700957	0.318401	0.68903	0.5
0.315699	0.700727	0.3186	0.687814	0.5
0.315874	0.700795	0.318744	0.68796	0.5
0.316014	0.70078	0.318869	0.687727	0.5
0.31622	0.7011	0.319026	0.687376	0.5
0.316355	0.70153	0.319156	0.685816	0.5
0.316488	0.700393	0.319332	0.685029	0.5
0.316624	0.700882	0.319501	0.683674	0.5
0.316804	0.699204	0.31966	0.683439	0.5
0.31696	0.697727	0.319786	0.682739	0.5
0.317126	0.698052	0.319923	0.68209	0.5
0.317303	0.697344	0.320092	0.681353	0.5
0.317476	0.697484	0.320269	0.682068	0.5
0.317625	0.697211	0.320424	0.681235	0.5
0.31776	0.697429	0.320557	0.681656	0.5
0.317907	0.696127	0.32071	0.680213	0.5
0.318031	0.697267	0.320875	0.679124	0.5
0.318179	0.696422	0.321043	0.678911	0.5
0.318286	0.69669	0.321177	0.6794	0.5
0.318478	0.696713	0.321356	0.677227	0.5
0.318613	0.696966	0.321508	0.676275	0.5
0.318825	0.695698	0.321642	0.675937	0.5
0.319026	0.695036	0.321779	0.675426	0.5
0.319161	0.695442	0.321959	0.67557	0.5
0.319277	0.696829	0.322146	0.675703	0.5
0.319458	0.696405	0.322265	0.675846	0.5
0.319592	0.695274	0.322436	0.676352	0.5
0.319711	0.694281	0.322636	0.676783	0.5
0.319868	0.694253	0.322794	0.676312	0.5
0.320028	0.693751	0.322897	0.675875	0.5
0.320201	0.693653	0.323061	0.676401	0.5
0.320327	0.693952	0.323176	0.675791	0.5
0.320466	0.694924	0.323322	0.676316	0.5
0.320575	0.694994	0.323464	0.676039	0.5
0.320721	0.695514	0.323641	0.67721	0.5
0.320891	0.695276	0.323749	0.67742	0.5
0.321018	0.695335	0.323865	0.678027	0.5
0.321167	0.695691	0.32399	0.67939	0.5
0.321278	0.696815	0.324121	0.680351	0.5
0.321452	0.697419	0.324295	0.681274	0.5
0.321594	0.69752	0.324456	0.681927	0.5
0.321762	0.69805	0.324599	0.681621	0.5
0.321898	0.698182	0.324716	0.681654	0.5
0.322006	0.697538	0.324853	0.679882	0.5
0.322149	0.695814	0.325009	0.679931	0.5
0.322258	0.695584	0.325133	0.680604	0.5
0.322426	0.69556	0.325284	0.679381	0.5
0.322554	0.695574	0.325456	0.679384	0.5
0.322729	0.696918	0.325615	0.679647	0.5
0.32288	0.697414	0.325745	0.679489	0.5
0.32303	0.698396	0.325951	0.679922	0.5
0.323192	0.698754	0.326111	0.680047	0.5
0.323349	0.69896	0.326261	0.681584	0.5
0.323472	0.699863	0.32641	0.682373	0.5
0.323609	0.699377	0.326521	0.68111	0.5
0.323773	0.700497	0.326696	0.681612	0.5
0.323924	0.7008	0.326862	0.68031	0.5
0.32409	0.702	0.327004	0.680767	0.5
0.324256	0.701855	0.32717	0.682005	0.5
0.324417	0.701394	0.3273	0.683237	0.5
0.324593	0.700875	0.327452	0.683643	0.5
0.324712	0.700714	0.327579	0.682177	0.5
0.324845	0.701192	0.327695	0.682557	0.5
0.324967	0.701051	0.327843	0.68197	0.5
0.325065	0.70215	0.327978	0.681515	0.5
0.325209	0.700929	0.328172	0.681656	0.5
0.325363	0.700238	0.328322	0.681474	0.5
0.325505	0.700545	0.328497	0.681056	0.5
0.325667	0.70088	0.328629	0.682859	0.5
0.325831	0.701173	0.328748	0.681871	0.5
0.325973	0.702625	0.328897	0.68041	0.5
0.326114	0.703398	0.329072	0.680416	0.5
0.326269	0.703972	0.329221	0.680792	0.5
0.326456	0.704163	0.329363	0.679454	0.5
0.326582	0.705197	0.32951	0.67886	0.5
0.326711	0.705314	0.329678	0.679074	0.5
0.326839	0.704259	0.329806	0.677977	0.5
0.326962	0.705819	0.329981	0.677726	0.5
0.327123	0.706231	0.330116	0.676461	0.5
0.327283	0.707098	0.330264	0.676259	0.5
0.327451	0.708668	0.330384	0.675395	0.5
0.327593	0.708675	0.330496	0.674639	0.5
0.327745	0.70967	0.330617	0.674756	0.5
0.327892	0.708875	0.330751	0.67385	0.5
0.328014	0.70756	0.330892	0.672781	0.5
0.328168	0.706722	0.330999	0.67307	0.5
0.328339	0.707111	0.331177	0.672354	0.5
0.328494	0.706986	0.331383	0.671903	0.5
0.328628	0.707563	0.331516	0.671371	0.5
0.32878	0.706872	0.33168	0.670459	0.5
0.32889	0.707822	0.331815	0.669502	0.5
0.329053	0.707551	0.331955	0.669572	0.5
0.329189	0.706854	0.332108	0.668585	0.5
0.329297	0.706495	0.332248	0.667335	0.5
0.329398	0.705927	0.332353	0.665556	0.5
0.32953	0.706172	0.332454	0.666056	0.5
0.329659	0.705405	0.332593	0.667191	0.5
0.329826	0.706997	0.33274	0.668078	0.5
0.329967	0.707318	0.332939	0.666788	0.5
0.330113	0.707058	0.333101	0.666258	0.5
0.330266	0.707017	0.333247	0.664657	0.5
0.330436	0.707148	0.333401	0.664096	0.5
0.33062	0.706694	0.333524	0.663758	0.5
0.330732	0.707162	0.333649	0.662486	0.5
0.330862	0.707939	0.3338	0.661682	0.5
0.33098	0.707303	0.333971	0.661049	0.5
0.331116	0.705851	0.334073	0.661447	0.5
0.331265	0.707981	0.334151	0.66046	0.5
0.331372	0.706437	0.334284	0.661112	0.5
0.331502	0.706581	0.334423	0.661091	0.5
0.331643	0.706352	0.334567	0.661226	0.5
0.3318	0.706885	0.334737	0.661837	0.5
0.331929	0.706309	0.334914	0.661023	0.5
0.332078	0.70494	0.335041	0.660965	0.5
0.332215	0.704193	0.335166	0.661135	0.5
0.332331	0.702891	0.335297	0.661417	0.5
0.332453	0.70245	0.335467	0.661118	0.5
0.332602	0.700806	0.335581	0.659314	0.5
0.332753	0.700905	0.335722	0.658305	0.5
0.332876	0.700916	0.335865	0.657598	0.5
0.332996	0.699168	0.335998	0.658481	0.5
0.33314	0.699532	0.336161	0.659031	0.5
0.333294	0.698976	0.336306	0.659973	0.5
0.333441	0.699946	0.336436	0.658837	0.5
0.333565	0.700508	0.33654	0.657442	0.5
0.333727	0.69876	0.336711	0.657402	0.5
0.333864	0.698191	0.336904	0.65886	0.5
0.334043	0.696565	0.337045	0.65851	0.5
0.334169	0.695898	0.337168	0.658208	0.5
0.334291	0.69492	0.337262	0.658494	0.5
0.334454	0.695187	0.337398	0.658621	0.5
0.33458	0.695497	0.337535	0.655875	0.5
0.334732	0.695491	0.337699	0.654565	0.5
0.334873	0.69607	0.337807	0.65565	0.5
0.335003	0.695894	0.337938	0.656718	0.5
0.335106	0.695206	0.338092	0.656874	0.5
0.335245	0.693998	0.33822	0.658167	0.5
0.33536	0.693839	0.338366	0.657113	0.5
0.335468	0.69321	0.338488	0.657029	0.5
0.335595	0.69279	0.338639	0.656886	0.5
0.335707	0.692426	0.338767	0.65496	0.5
0.335852	0.692201	0.338892	0.654418	0.5
0.335984	0.691164	0.339048	0.653667	0.5
0.336132	0.690931	0.33919	0.653054	0.5
0.33627	0.69089	0.339305	0.655504	0.5
0.336403	0.691265	0.339447	0.655712	0.5
0.336594	0.690312	0.33959	0.655474	0.5
0.336737	0.690985	0.339734	0.655476	0.5
0.336877	0.690946	0.339858	0.657208	0.5
0.337006	0.689371	0.339999	0.657477	0.5
0.337132	0.690312	0.340114	0.657528	0.5
0.337263	0.689889	0.340232	0.6577	0.5
0.337399	0.689743	0.340358	0.657907	0.5
0.337532	0.689869	0.340508	0.657468	0.5
0.337731	0.688514	0.340669	0.657337	0.5
0.337888	0.688887	0.340827	0.658004	0.5
0.337995	0.687673	0.34097	0.656627	0.5
0.3381	0.686838	0.341094	0.657345	0.5
0.338219	0.68631	0.341223	0.656734	0.5
0.338343	0.686888	0.341378	0.655898	0.5
0.338455	0.686951	0.341515	0.654265	0.5
0.338553	0.687246	0.341651	0.652735	0.5
0.33872	0.688441	0.341755	0.652653	0.5
0.338882	0.68756	0.341873	0.651745	0.5
0.339	0.687867	0.342019	0.652899	0.5
0.339095	0.686652	0.342173	0.652267	0.5
0.339241	0.687585	0.342298	0.65204	0.5
0.339381	0.687847	0.342426	0.650158	0.5
0.339541	0.688281	0.342541	0.650093	0.5
0.339689	0.6886	0.342681	0.648199	0.5
0.339808	0.688026	0.342818	0.648634	0.5
0.339927	0.686828	0.343001	0.648126	0.5
0.34005	0.685184	0.343133	0.647528	0.5
0.340209	0.685653	0.343265	0.645182	0.5
0.340359	0.684513	0.343401	0.644413	0.5
0.340505	0.682912	0.343552	0.643067	0.5
0.340634	0.682737	0.343693	0.642336	0.5
0.340769	0.683263	0.343826	0.642534	0.5
0.340873	0.681917	0.343941	0.641419	0.5
0.34099	0.681522	0.344089	0.641191	0.5
0.341142	0.680423	0.344197	0.638847	0.5
0.341272	0.679013	0.344298	0.638756	0.5
0.341383	0.679108	0.344406	0.63951	0.5
0.341506	0.678428	0.34451	0.639168	0.5
0.341621	0.67744	0.344632	0.639496	0.5
0.341773	0.677151	0.344767	0.638048	0.5
0.341905	0.676714	0.344913	0.63792	0.5
0.342057	0.675476	0.345053	0.637133	0.5
0.34219	0.67626	0.345198	0.636506	0.5
0.342333	0.676598	0.345367	0.637569	0.5
0.342473	0.677313	0.345497	0.638062	0.5
0.342605	0.677525	0.3456	0.638318	0.5
0.342724	0.678071	0.345742	0.638144	0.5
0.342851	0.679262	0.345925	0.638175	0.5
0.342996	0.678775	0.346083	0.637821	0.5
0.343122	0.680116	0.346205	0.638802	0.5
0.343239	0.680225	0.346338	0.638792	0.5
0.343366	0.680614	0.346462	0.63802	0.5
0.343517	0.679785	0.346579	0.63738	0.5
0.343654	0.680053	0.346705	0.638651	0.5
0.343805	0.678741	0.346805	0.638284	0.5
0.343931	0.67826	0.346912	0.63917	0.5
0.344063	0.678348	0.34706	0.638683	0.5
0.34418	0.679168	0.347217	0.640399	0.5
0.344285	0.678307	0.347349	0.640186	0.5
0.344382	0.677665	0.347468	0.64045	0.5
0.344512	0.678301	0.347585	0.639908	0.5
0.344667	0.67956	0.34771	0.640675	0.5
0.34481	0.677124	0.347849	0.641936	0.5
0.344927	0.67752	0.347987	0.640749	0.5
0.345068	0.677331	0.34812	0.640388	0.5
0.345192	0.677608	0.348249	0.640728	0.5
0.345314	0.676163	0.348394	0.639942	0.5
0.345439	0.676145	0.348547	0.640279	0.5
0.345546	0.677724	0.34866	0.638122	0.5
0.345638	0.677478	0.348786	0.637659	0.5
0.34577	0.678659	0.348915	0.635179	0.5
0.345919	0.678115	0.349061	0.635002	0.5
0.346041	0.678339	0.349163	0.635278	0.5
0.346185	0.678566	0.3493	0.635728	0.5
0.346332	0.677486	0.349399	0.636989	0.5
0.346441	0.678212	0.349515	0.636864	0.5
0.346556	0.677659	0.349667	0.636683	0.5
0.346733	0.677234	0.349771	0.636015	0.5
0.346872	0.676362	0.349912	0.637854	0.5
0.346965	0.674245	0.350035	0.639337	0.5
0.347075	0.674695	0.35015	0.639341	0.5
0.347175	0.676093	0.350296	0.638599	0.5
0.347299	0.675815	0.350409	0.638444	0.5
0.347387	0.676483	0.35054	0.638632	0.5
0.347481	0.676419	0.35065	0.639625	0.5
0.34762	0.67696	0.350745	0.640977	0.5
0.34775	0.676084	0.350856	0.642242	0.5
0.347879	0.676134	0.350969	0.643346	0.5
0.348007	0.67491	0.351067	0.642771	0.5
0.348109	0.673618	0.351218	0.641012	0.5
0.348253	0.67187	0.351377	0.640532	0.5
0.348393	0.672609	0.3515	0.639903	0.5
0.348576	0.673911	0.351637	0.641108	0.5
0.348694	0.673879	0.351768	0.641657	0.5
0.348803	0.674615	0.351929	0.642007	0.5
0.348923	0.673911	0.352061	0.641198	0.5
0.349047	0.674097	0.352186	0.641481	0.5
0.349178	0.674491	0.352294	0.642547	0.5
0.349274	0.675318	0.352417	0.642886	0.5
0.349413	0.675303	0.352546	0.642813	0.5
0.34957	0.676091	0.3527	0.64378	0.5
0.349715	0.677371	0.352839	0.642465	0.5
0.349855	0.678823	0.352996	0.642617	0.5
0.349993	0.68061	0.353105	0.642639	0.5
0.350121	0.681706	0.353245	0.643042	0.5
0.350281	0.680895	0.353372	0.6434	0.5
0.350408	0.681406	0.353511	0.643207	0.5
0.350543	0.681533	0.353631	0.64215	0.5
0.350651	0.680531	0.353753	0.642445	0.5
0.350771	0.681369	0.353882	0.641655	0.5
0.350921	0.682026	0.354012	0.641159	0.5
0.351036	0.683467	0.354183	0.640839	0.5
0.351164	0.68412	0.354328	0.639362	0.5
0.351281	0.68286	0.354439	0.639191	0.5
0.351428	0.682185	0.354573	0.639582	0.5
0.351567	0.682339	0.354723	0.63897	0.5
0.351707	0.682211	0.35485	0.638983	0.5
0.351827	0.680613	0.354946	0.63858	0.5
0.351952	0.681245	0.355067	0.63918	0.5
0.352053	0.680158	0.355175	0.637802	0.5
0.352179	0.680226	0.355262	0.635959	0.5
0.352291	0.679024	0.355361	0.633748	0.5
0.352409	0.679469	0.355477	0.633298	0.5
0.352499	0.678576	0.355629	0.63331	0.5
0.352606	0.677305	0.355735	0.633273	0.5
0.352692	0.676716	0.355848	0.633824	0.5
0.352804	0.676104	0.35593	0.632417	0.5
0.352924	0.676288	0.35603	0.630798	0.5
0.353019	0.674918	0.356181	0.630668	0.5
0.353139	0.676474	0.356312	0.630839	0.5
0.353301	0.676568	0.356445	0.631406	0.5
0.353438	0.676658	0.356576	0.630643	0.5
0.353572	0.675807	0.356681	0.629027	0.5
0.353685	0.675348	0.356818	0.628118	0.5
0.353782	0.674689	0.356943	0.627581	0.5
0.353885	0.674038	0.357079	0.628457	0.5
0.353994	0.674763	0.357202	0.628172	0.5
0.354163	0.672335	0.357261	0.627879	0.5
0.35426	0.671507	0.357365	0.62595	0.5
0.35438	0.672928	0.357464	0.625479	0.5
0.354505	0.673115	0.357574	0.625626	0.5
0.354615	0.673515	0.357739	0.623625	0.5
0.354718	0.6745	0.357912	0.623106	0.5
0.354893	0.674438	0.358057	0.622741	0.5
0.355041	0.672575	0.358171	0.62055	0.5
0.35515	0.671405	0.358284	0.618776	0.5
0.355274	0.670935	0.358415	0.619191	0.5
0.355396	0.669444	0.358546	0.618091	0.5
0.355531	0.668224	0.358672	0.618956	0.5
0.355694	0.668025	0.358799	0.617855	0.5
0.35581	0.666964	0.358922	0.61613	0.5
0.355922	0.665776	0.359073	0.615575	0.5
0.356023	0.665423	0.359224	0.615881	0.5
0.356159	0.665002	0.359341	0.615656	0.5
0.35627	0.664304	0.359456	0.615025	0.5
0.356402	0.664594	0.359598	0.615785	0.5
0.356504	0.664666	0.359739	0.613246	0.5
0.356611	0.664857	0.359847	0.612953	0.5
0.356731	0.663382	0.359942	0.611679	0.5
0.356854	0.664359	0.360076	0.610917	0.5
0.356968	0.663503	0.360173	0.610135	0.5
0.357086	0.662361	0.360286	0.609371	0.5
0.357209	0.659394	0.360385	0.60834	0.5
0.357328	0.658732	0.360496	0.606767	0.5
0.357434	0.657608	0.360628	0.606664	0.5
0.357562	0.657655	0.360715	0.605789	0.5
0.357697	0.65735	0.360818	0.603536	0.5
0.357805	0.657873	0.36094	0.602447	0.5
0.357904	0.657206	0.361061	0.601608	0.5
0.358033	0.656097	0.361233	0.6019	0.5
0.358161	0.654845	0.361349	0.60167	0.5
0.358271	0.653139	0.361466	0.602541	0.5
0.358364	0.652831	0.361601	0.602304	0.5
0.358476	0.652689	0.361715	0.602544	0.5
0.358583	0.651599	0.361818	0.602346	0.5
0.35872	0.65189	0.361927	0.60258	0.5
0.358816	0.650488	0.362052	0.602502	0.5
0.358946	0.648796	0.362182	0.602115	0.5
0.359084	0.648344	0.362281	0.601425	0.5
0.35921	0.646712	0.362387	0.600728	0.5
0.359355	0.646787	0.362526	0.599601	0.5
0.359457	0.645998	0.36267	0.60001	0.5
0.359569	0.644182	0.362807	0.599063	0.5
0.35969	0.644584	0.362931	0.598703	0.5
0.359837	0.643633	0.363059	0.599347	0.5
0.35995	0.643931	0.363185	0.598838	0.5
0.360038	0.642217	0.363292	0.596993	0.5
0.36017	0.643116	0.363406	0.597023	0.5
0.360306	0.643509	0.363511	0.595813	0.5
0.360439	0.644362	0.363613	0.594713	0.5
0.360552	0.645151	0.363701	0.596749	0.5
0.360678	0.648041	0.363817	0.597502	0.5
0.360758	0.648038	0.363953	0.596732	0.5
0.360864	0.647012	0.364079	0.59501	0.5
0.361012	0.647611	0.364207	0.593857	0.5
0.361145	0.647208	0.364342	0.593885	0.5
0.361307	0.647818	0.36448	0.59467	0.5
0.361413	0.646652	0.364614	0.5942	0.5
0.361532	0.647188	0.364756	0.594363	0.5
0.361639	0.645411	0.364863	0.595231	0.5
0.361753	0.646005	0.364983	0.594718	0.5
0.361866	0.645622	0.365105	0.59365	0.5
0.361966	0.64506	0.365197	0.593835	0.5
0.362068	0.643549	0.365309	0.594554	0.5
0.362199	0.641214	0.365457	0.592478	0.5
0.362279	0.640315	0.365584	0.591458	0.5
0.362384	0.640177	0.365665	0.590655	0.5
0.362552	0.639806	0.365763	0.588455	0.5
0.362657	0.639247	0.365885	0.587861	0.5
0.362748	0.639833	0.365995	0.587917	0.5
0.362876	0.639439	0.366092	0.587693	0.5
0.362996	0.637285	0.366191	0.586626	0.5
0.363118	0.636491	0.366287	0.587962	0.5
0.363233	0.63615	0.366385	0.587851	0.5
0.363363	0.637914	0.36651	0.588093	0.5
0.363476	0.63655	0.366619	0.586225	0.5
0.363593	0.636388	0.366726	0.585509	0.5
0.363692	0.635627	0.366839	0.58541	0.5
0.363796	0.633932	0.366959	0.584127	0.5
0.363908	0.632848	0.367086	0.5834	0.5
0.364005	0.632379	0.367262	0.582502	0.5
0.364111	0.63091	0.367375	0.583041	0.5
0.364224	0.629363	0.367491	0.583366	0.5
0.364361	0.628927	0.367603	0.584902	0.5
0.364482	0.628172	0.367717	0.583476	0.5
0.364559	0.628056	0.367822	0.583029	0.5
0.364689	0.627634	0.36792	0.580468	0.5
0.364824	0.62789	0.368042	0.581077	0.5
0.364919	0.627056	0.368167	0.581771	0.5
0.365016	0.626235	0.368276	0.581998	0.5
0.365134	0.622995	0.36841	0.581737	0.5
0.36524	0.623007	0.368542	0.581054	0.5
0.365352	0.622117	0.36864	0.579248	0.5
0.365458	0.62302	0.368767	0.579394	0.5
0.365627	0.621937	0.368872	0.579282	0.5
0.365804	0.622092	0.369008	0.579376	0.5
0.365899	0.623277	0.369128	0.577929	0.5
0.366016	0.621759	0.369244	0.576553	0.5
0.366135	0.623532	0.369358	0.574897	0.5
0.366247	0.623025	0.369494	0.574914	0.5
0.366343	0.621802	0.369611	0.573775	0.5
0.36647	0.620397	0.369724	0.573982	0.5
0.366597	0.620163	0.369878	0.573745	0.5
0.366719	0.619295	0.369998	0.573478	0.5
0.366837	0.618281	0.370109	0.572255	0.5
0.366967	0.618159	0.370225	0.572345	0.5
0.367074	0.617143	0.370341	0.57258	0.5
0.36718	0.616601	0.370444	0.572398	0.5
0.367303	0.616387	0.370537	0.573935	0.5
0.367439	0.615947	0.370649	0.573846	0.5
0.367524	0.615503	0.370763	0.575582	0.5
0.367632	0.615476	0.370876	0.577092	0.5
0.36775	0.617493	0.370995	0.576448	0.5
0.367856	0.617007	0.371089	0.574401	0.5
0.367956	0.61675	0.371196	0.574073	0.5
0.368057	0.616147	0.371342	0.572202	0.5
0.368166	0.615602	0.371456	0.57248	0.5
0.368252	0.615621	0.371586	0.573364	0.5
0.368366	0.615332	0.371681	0.573361	0.5
0.368478	0.615904	0.371761	0.57198	0.5
0.368579	0.616177	0.371879	0.572177	0.5
0.368685	0.615755	0.371994	0.571882	0.5
0.368811	0.615898	0.372118	0.57333	0.5
0.368934	0.617114	0.372235	0.572915	0.5
0.369076	0.618151	0.372339	0.571532	0.5
0.369184	0.618381	0.372439	0.572021	0.5
0.369293	0.61805	0.372576	0.571716	0.5
0.369403	0.618353	0.372714	0.572333	0.5
0.369526	0.617253	0.372839	0.571927	0.5
0.36965	0.616532	0.372937	0.570507	0.5
0.369771	0.618241	0.373049	0.569673	0.5
0.369868	0.618792	0.373137	0.570581	0.5
0.369959	0.619683	0.373231	0.57101	0.5
0.370073	0.620934	0.373328	0.570111	0.5
0.370166	0.620402	0.373424	0.570643	0.5
0.370268	0.619709	0.373517	0.571423	0.5
0.370365	0.618571	0.373619	0.570979	0.5
0.370477	0.619738	0.373722	0.569266	0.5
0.370577	0.62061	0.373857	0.568562	0.5
0.370643	0.622949	0.373982	0.569695	0.5
0.370755	0.622973	0.37411	0.569144	0.5
0.370881	0.622671	0.374211	0.5689	0.5
0.370986	0.623327	0.374324	0.568529	0.5
0.37107	0.623202	0.374423	0.568285	0.5
0.371168	0.624319	0.374527	0.570519	0.5
0.371297	0.625381	0.374635	0.568914	0.5
0.371488	0.624752	0.37477	0.568691	0.5
0.371585	0.625497	0.374891	0.567317	0.5
0.371696	0.625537	0.375009	0.567822	0.5
0.371824	0.625392	0.375136	0.568128	0.5
0.371928	0.624862	0.375248	0.567869	0.5
0.372044	0.623659	0.375355	0.566774	0.5
0.372155	0.622401	0.375477	0.564952	0.5
0.372286	0.622074	0.375615	0.564766	0.5
0.372399	0.621945	0.375725	0.566543	0.5
0.372539	0.62199	0.375853	0.568087	0.5
0.372689	0.620782	0.37595	0.566782	0.5
0.372783	0.62064	0.37607	0.567617	0.5
0.37288	0.620689	0.376192	0.566475	0.5
0.372976	0.620139	0.376303	0.565529	0.5
0.373079	0.620218	0.376403	0.563579	0.5
0.373181	0.618089	0.376501	0.562052	0.5
0.373311	0.617245	0.376619	0.559965	0.5
0.373425	0.617097	0.376736	0.559528	0.5
0.373523	0.616771	0.37681	0.557355	0.5
0.373622	0.61662	0.376906	0.555708	0.5
0.373731	0.616073	0.377009	0.554336	0.5
0.373822	0.61639	0.377104	0.552908	0.5
0.373916	0.616009	0.377221	0.554898	0.5
0.374024	0.615728	0.377341	0.555243	0.5
0.374136	0.613442	0.377434	0.552476	0.5
0.374238	0.612441	0.377556	0.55174	0.5
0.374377	0.612603	0.37766	0.550453	0.5
0.3745	0.610873	0.377791	0.547956	0.5
0.374612	0.609317	0.377881	0.546888	0.5
0.374726	0.608142	0.378029	0.546	0.5
0.374834	0.60665	0.378149	0.546282	0.5
0.374915	0.603871	0.378257	0.544712	0.5
0.375032	0.602371	0.378381	0.543943	0.5
0.375133	0.602427	0.378517	0.544808	0.5
0.375258	0.602346	0.378616	0.543218	0.5
0.375348	0.601593	0.378702	0.542894	0.5
0.375432	0.601521	0.378792	0.540806	0.5
0.375535	0.603106	0.378886	0.540971	0.5
0.37563	0.601906	0.378985	0.538102	0.5
0.375763	0.600628	0.379099	0.537539	0.5
0.375889	0.600283	0.379196	0.535842	0.5
0.376006	0.599032	0.379291	0.536854	0.5
0.376094	0.598465	0.37945	0.534102	0.5
0.376185	0.598149	0.379567	0.533074	0.5
0.376302	0.597578	0.379695	0.531421	0.5
0.376426	0.598041	0.379792	0.529101	0.5
0.376563	0.597174	0.379884	0.526644	0.5
0.376667	0.595007	0.380005	0.526754	0.5
0.376785	0.592892	0.380113	0.524995	0.5
0.376936	0.592419	0.380239	0.525034	0.5
0.377039	0.590373	0.380363	0.521907	0.5
0.377135	0.587686	0.38046	0.520934	0.5
0.377226	0.587632	0.380583	0.521045	0.5
0.377334	0.585884	0.380685	0.5193	0.5
0.377438	0.58599	0.380806	0.517792	0.5
0.377584	0.584728	0.380945	0.517355	0.5
0.377686	0.583562	0.381056	0.515963	0.5
0.377786	0.582576	0.381127	0.517411	0.5
0.377877	0.582031	0.381195	0.514993	0.5
0.377983	0.581142	0.381285	0.516087	0.5
0.378084	0.580662	0.381399	0.517972	0.5
0.378187	0.58128	0.381507	0.517221	0.5
0.378278	0.580638	0.381627	0.515411	0.5
0.378351	0.580469	0.381721	0.513367	0.5
0.378478	0.581156	0.381821	0.512644	0.5
0.378604	0.580204	0.381923	0.511434	0.5
0.378697	0.579304	0.382024	0.509926	0.5
0.37878	0.578556	0.382141	0.510691	0.5
0.37887	0.578611	0.382248	0.512041	0.5
0.37898	0.57812	0.382332	0.512211	0.5
0.37911	0.579759	0.382457	0.514809	0.5
0.379225	0.580809	0.382549	0.513059	0.5
0.37933	0.582102	0.382671	0.514148	0.5
0.379429	0.581453	0.382762	0.513455	0.5
0.379509	0.580081	0.382861	0.514622	0.5
0.379603	0.577948	0.382974	0.514039	0.5
0.379709	0.577604	0.383098	0.512295	0.5
0.379818	0.577656	0.383206	0.51073	0.5
0.37994	0.577691	0.38331	0.51035	0.5
0.380032	0.578163	0.383398	0.511334	0.5
0.380129	0.57878	0.383523	0.510653	0.5
0.380269	0.579184	0.383638	0.509734	0.5
0.380417	0.578197	0.383738	0.510329	0.5
0.380535	0.578747	0.38388	0.511298	0.5
0.380637	0.580613	0.383974	0.512765	0.5
0.38072	0.580422	0.384086	0.514267	0.5
0.38081	0.580446	0.384208	0.514399	0.5
0.380901	0.581106	0.384302	0.514187	0.5
0.381021	0.580437	0.384403	0.51453	0.5
0.381115	0.580726	0.384502	0.513922	0.5
0.381205	0.582002	0.384632	0.515742	0.5
0.381299	0.582544	0.384745	0.515237	0.5
0.381409	0.582684	0.384841	0.515943	0.5
0.381516	0.582453	0.384936	0.515719	0.5
0.381614	0.581236	0.38506	0.516003	0.5
0.381736	0.581778	0.385175	0.516047	0.5
0.381869	0.58284	0.385279	0.51769	0.5
0.381983	0.583456	0.385391	0.517465	0.5
0.382082	0.584198	0.385508	0.517884	0.5
0.38218	0.583275	0.385607	0.516097	0.5
0.382295	0.582171	0.385725	0.517735	0.5
0.382417	0.583158	0.385832	0.517698	0.5
0.382524	0.583277	0.385944	0.519784	0.5
0.382627	0.582463	0.386055	0.518138	0.5
0.382736	0.582222	0.386159	0.517623	0.5
0.38285	0.582003	0.38626	0.518316	0.5
0.382937	0.584311	0.386351	0.51667	0.5
0.383039	0.58466	0.386439	0.516808	0.5
0.38315	0.583636	0.386555	0.517874	0.5
0.383255	0.583722	0.386666	0.517223	0.5
0.383338	0.582767	0.386762	0.51453	0.5
0.383441	0.583531	0.386876	0.513559	0.5
0.383568	0.583571	0.386975	0.511393	0.5
0.383666	0.583577	0.387087	0.512561	0.5
0.383762	0.582048	0.3872	0.512535	0.5
0.383872	0.581506	0.387327	0.513697	0.5
0.383967	0.58199	0.387435	0.514159	0.5
0.384056	0.582641	0.387499	0.513987	0.5
0.384171	0.582685	0.3876	0.513135	0.5
0.384291	0.581112	0.387689	0.51201	0.5
0.384407	0.580757	0.387792	0.512583	0.5
0.384533	0.581032	0.387886	0.511998	0.5
0.384606	0.579247	0.387991	0.511704	0.5
0.38469	0.576537	0.388078	0.51	0.5
0.384793	0.575547	0.38818	0.508998	0.5
0.384899	0.576376	0.388274	0.50973	0.5
0.384984	0.576515	0.388362	0.510405	0.5
0.385073	0.576084	0.388444	0.51088	0.5
0.385188	0.576378	0.388555	0.510315	0.5
0.385294	0.575718	0.388677	0.50864	0.5
0.385389	0.574369	0.388778	0.508862	0.5
0.385485	0.57553	0.388879	0.508184	0.5
0.385617	0.577166	0.389009	0.508393	0.5
0.385719	0.577003	0.389094	0.507523	0.5
0.385778	0.57743	0.389192	0.504748	0.5
0.385848	0.577138	0.38931	0.503335	0.5
0.385947	0.576994	0.389395	0.501511	0.5
0.386066	0.576628	0.389471	0.502482	0.5
0.386184	0.576558	0.389579	0.502762	0.5
0.386327	0.577953	0.389716	0.503855	0.5
0.386442	0.577623	0.389846	0.501856	0.5
0.386532	0.578509	0.389962	0.501001	0.5
0.386629	0.578092	0.390076	0.499601	0.5
0.386721	0.577518	0.390172	0.498844	0.5
0.386849	0.577488	0.390263	0.497234	0.5
0.386951	0.576447	0.390385	0.496051	0.5
0.387061	0.57505	0.390504	0.496374	0.5
0.387181	0.574964	0.390619	0.496317	0.5
0.387313	0.575859	0.390716	0.494549	0.5
0.387429	0.575866	0.390793	0.493841	0.5
0.387521	0.575824	0.390882	0.490743	0.5
0.387627	0.575723	0.390973	0.49162	0.5
0.387715	0.577101	0.391075	0.492715	0.5
0.387798	0.576453	0.39119	0.492418	0.5
0.387895	0.575985	0.391277	0.4944	0.5
0.388013	0.576129	0.391379	0.493971	0.5
0.388122	0.576067	0.391524	0.493294	0.5
0.388214	0.576279	0.391674	0.492936	0.5
0.38831	0.575396	0.39179	0.492548	0.5
0.388383	0.575234	0.391872	0.493763	0.5
0.388495	0.576184	0.391972	0.492668	0.5
0.388613	0.577182	0.392051	0.490595	0.5
0.388707	0.578769	0.392136	0.4905	0.5
0.388771	0.578439	0.392224	0.491133	0.5
0.388847	0.578188	0.392317	0.492379	0.5
0.388941	0.57632	0.392421	0.492696	0.5
0.389034	0.577865	0.39252	0.493707	0.5
0.389158	0.577085	0.392613	0.493836	0.5
0.389244	0.575935	0.392715	0.493742	0.5
0.389369	0.574872	0.392826	0.493256	0.5
0.389466	0.576084	0.392904	0.492344	0.5
0.389547	0.574752	0.393012	0.489228	0.5
0.389636	0.573999	0.393112	0.48948	0.5
0.389747	0.5711	0.393202	0.487479	0.5
0.389831	0.571759	0.393318	0.487188	0.5
0.38994	0.572948	0.393416	0.485964	0.5
0.390021	0.573748	0.39351	0.485681	0.5
0.390123	0.574861	0.393631	0.486106	0.5
0.390249	0.574779	0.393748	0.485771	0.5
0.390385	0.576339	0.393864	0.484499	0.5
0.39051	0.574484	0.393956	0.483835	0.5
0.390628	0.573906	0.394068	0.483641	0.5
0.390716	0.574041	0.394179	0.484196	0.5
0.390818	0.575413	0.394284	0.483534	0.5
0.390912	0.575507	0.394375	0.482338	0.5
0.391024	0.575266	0.394472	0.482138	0.5
0.391117	0.574228	0.394592	0.481102	0.5
0.391197	0.577148	0.394718	0.481514	0.5
0.391279	0.57718	0.39479	0.480186	0.5
0.391368	0.577115	0.394889	0.47993	0.5
0.391467	0.577281	0.394979	0.478692	0.5
0.391573	0.575685	0.395083	0.474225	0.5
0.391678	0.576318	0.395173	0.47373	0.5
0.391771	0.575638	0.395256	0.472997	0.5
0.391868	0.574711	0.395338	0.473107	0.5
0.391978	0.573742	0.395459	0.470525	0.5
0.392087	0.574205	0.395558	0.469768	0.5
0.39218	0.573745	0.395665	0.468439	0.5
0.392302	0.571553	0.395777	0.470436	0.5
0.392408	0.571823	0.395884	0.469185	0.5
0.392502	0.572446	0.395969	0.468719	0.5
0.392613	0.572762	0.396065	0.466633	0.5
0.392731	0.571741	0.396185	0.465698	0.5
0.392836	0.571925	0.396287	0.464485	0.5
0.392943	0.571454	0.396379	0.464827	0.5
0.393036	0.572199	0.396485	0.465481	0.5
0.393132	0.571869	0.39658	0.464104	0.5
0.393219	0.57	0.396667	0.464908	0.5
0.393339	0.569138	0.396783	0.464175	0.5
0.393419	0.569959	0.396902	0.462726	0.5
0.393518	0.570388	0.397004	0.462214	0.5
0.393629	0.570485	0.397113	0.462704	0.5
0.39373	0.570023	0.397202	0.463637	0.5
0.393836	0.56779	0.397323	0.4638	0.5
0.393939	0.566664	0.397424	0.463144	0.5
0.394045	0.56564	0.397529	0.461518	0.5
0.394146	0.564524	0.397651	0.460088	0.5
0.39425	0.563364	0.397746	0.457916	0.5
0.394338	0.561588	0.397852	0.458093	0.5
0.394451	0.560775	0.397953	0.457506	0.5
0.394532	0.560734	0.398059	0.45895	0.5
0.394606	0.559177	0.398153	0.457927	0.5
0.394674	0.55809	0.398244	0.458674	0.5
0.394763	0.557946	0.398336	0.457654	0.5
0.394851	0.557837	0.398441	0.458834	0.5
0.394932	0.55714	0.398525	0.460334	0.5
0.395055	0.556171	0.398617	0.460122	0.5
0.395161	0.556277	0.39871	0.45974	0.5
0.395277	0.55539	0.398772	0.460919	0.5
0.395371	0.555707	0.398862	0.461786	0.5
0.395482	0.555245	0.398955	0.465093	0.5
0.395542	0.555045	0.399038	0.461122	0.5
0.395655	0.554643	0.399117	0.45875	0.5
0.395717	0.55377	0.399196	0.457777	0.5
0.395798	0.554432	0.399285	0.45643	0.5
0.395892	0.554837	0.399376	0.457505	0.5
0.395997	0.55384	0.399475	0.459094	0.5
0.396072	0.554251	0.399548	0.461226	0.5
0.39617	0.554648	0.399662	0.461216	0.5
0.396255	0.553599	0.399752	0.462149	0.5
0.396377	0.554183	0.399848	0.45964	0.5
0.396467	0.553324	0.399965	0.46046	0.5
0.39656	0.551992	0.400073	0.462876	0.5
0.396675	0.552601	0.40017	0.462947	0.5
0.396781	0.552531	0.400295	0.464631	0.5
0.39687	0.552061	0.40038	0.465526	0.5
0.39696	0.552854	0.400472	0.465601	0.5
0.397047	0.552912	0.400581	0.466575	0.5
0.397145	0.551924	0.400693	0.465208	0.5
0.397267	0.550201	0.400778	0.46397	0.5
0.39735	0.548944	0.400892	0.463773	0.5
0.39744	0.548573	0.401018	0.465614	0.5
0.397522	0.54906	0.401099	0.465717	0.5
0.397663	0.547229	0.401179	0.465195	0.5
0.397806	0.546945	0.401285	0.467307	0.5
0.397912	0.546488	0.401394	0.464993	0.5
0.397996	0.545192	0.401495	0.466989	0.5
0.398089	0.544787	0.401591	0.467212	0.5
0.398182	0.544126	0.401683	0.468552	0.5
0.398292	0.545302	0.401796	0.466614	0.5
0.398399	0.545235	0.401888	0.467085	0.5
0.398506	0.543186	0.401999	0.467664	0.5
0.398598	0.542643	0.402129	0.466617	0.5
0.39869	0.54018	0.402247	0.46834	0.5
0.398792	0.539815	0.402337	0.468091	0.5
0.398881	0.53945	0.402412	0.46594	0.5
0.39897	0.539849	0.40249	0.463461	0.5
0.39907	0.538969	0.402575	0.460062	0.5
0.399187	0.539155	0.402671	0.458248	0.5
0.399297	0.539718	0.40278	0.455532	0.5
0.399378	0.540011	0.402873	0.453393	0.5
0.399462	0.538345	0.402963	0.452613	0.5
0.399531	0.538618	0.403087	0.453045	0.5
0.399645	0.536135	0.403186	0.453594	0.5
0.399728	0.537147	0.403277	0.455412	0.5
0.399809	0.537886	0.40336	0.454549	0.5
0.399895	0.537204	0.403447	0.452994	0.5
0.399983	0.535965	0.403545	0.45073	0.5
0.400078	0.534592	0.403652	0.450496	0.5
0.400172	0.534317	0.403746	0.4491	0.5
0.400262	0.532006	0.403827	0.448196	0.5
0.400366	0.533904	0.403934	0.447689	0.5
0.400468	0.533067	0.404011	0.444071	0.5
0.400571	0.53275	0.404117	0.443885	0.5
0.400697	0.53229	0.40424	0.442504	0.5
0.400807	0.530331	0.404333	0.441556	0.5
0.40091	0.529787	0.404422	0.440853	0.5
0.40099	0.5317	0.404523	0.438114	0.5
0.401058	0.530483	0.404644	0.434957	0.5
0.401134	0.528982	0.404738	0.433776	0.5
0.401254	0.528206	0.404823	0.431443	0.5
0.401374	0.525963	0.404931	0.430746	0.5
0.401489	0.525699	0.405016	0.431385	0.5
0.401587	0.524615	0.405108	0.430446	0.5
0.401669	0.524392	0.40519	0.428746	0.5
0.401737	0.527169	0.405275	0.426402	0.5
0.401827	0.527885	0.405364	0.424934	0.5
0.401903	0.527399	0.40545	0.425413	0.5
0.401982	0.527276	0.405536	0.424103	0.5
0.402065	0.529861	0.405625	0.420371	0.5
0.402149	0.528299	0.405731	0.421278	0.5
0.402244	0.527319	0.405819	0.419376	0.5
0.402377	0.52679	0.405935	0.419385	0.5
0.40248	0.526985	0.406054	0.418522	0.5
0.402575	0.525542	0.406168	0.417349	0.5
0.402672	0.525712	0.406278	0.415982	0.5
0.402779	0.52437	0.406349	0.414361	0.5
0.40286	0.523598	0.406417	0.413976	0.5
0.402936	0.521836	0.406514	0.413497	0.5
0.403022	0.521665	0.4066	0.412993	0.5
0.40313	0.52071	0.406703	0.412649	0.5
0.403231	0.520668	0.406793	0.412342	0.5
0.403323	0.519432	0.406881	0.412651	0.5
0.403415	0.517642	0.406996	0.41178	0.5
0.403528	0.517719	0.407116	0.412403	0.5
0.403604	0.517944	0.407225	0.411836	0.5
0.403705	0.516893	0.40731	0.412818	0.5
0.403811	0.5166	0.407411	0.411183	0.5
0.403908	0.516884	0.407513	0.411632	0.5
0.404	0.518144	0.407588	0.411907	0.5
0.404093	0.51609	0.407669	0.410397	0.5
0.404187	0.513091	0.407748	0.40923	0.5
0.404276	0.514339	0.407847	0.409548	0.5
0.404387	0.513957	0.407922	0.408717	0.5
0.404484	0.512445	0.408004	0.40991	0.5
0.404559	0.511264	0.408126	0.408961	0.5
0.404656	0.512703	0.408217	0.40653	0.5
0.404745	0.514408	0.408314	0.405382	0.5
0.404831	0.513933	0.408397	0.405276	0.5
0.404944	0.512611	0.408511	0.403248	0.5
0.405023	0.51054	0.408634	0.401414	0.5
0.405118	0.509204	0.408717	0.398529	0.5
0.405206	0.508248	0.4088	0.400226	0.5
0.405288	0.50758	0.408897	0.400422	0.5
0.405373	0.506244	0.408975	0.401899	0.5
0.405475	0.505824	0.409052	0.402775	0.5
0.405568	0.504899	0.40915	0.402148	0.5
0.405651	0.504627	0.409226	0.401865	0.5
0.405732	0.505177	0.409324	0.401258	0.5
0.405813	0.503363	0.409444	0.401598	0.5
0.405885	0.503037	0.409528	0.401355	0.5
0.405996	0.499898	0.409617	0.40235	0.5
0.406115	0.499845	0.409753	0.402793	0.5
0.40623	0.498577	0.409855	0.401769	0.5
0.406319	0.496709	0.409931	0.403517	0.5
0.406425	0.494675	0.410022	0.403362	0.5
0.406517	0.493695	0.41013	0.403318	0.5
0.406597	0.491716	0.410218	0.403388	0.5
0.406661	0.490227	0.41033	0.401461	0.5
0.406758	0.487381	0.410438	0.402574	0.5
0.406848	0.488587	0.410511	0.403776	0.5
0.406912	0.489557	0.410598	0.404459	0.5
0.407021	0.488982	0.410692	0.404559	0.5
0.407159	0.487516	0.410775	0.405177	0.5
0.407254	0.487625	0.410856	0.404641	0.5
0.407338	0.487564	0.410947	0.403258	0.5
0.407433	0.487518	0.41106	0.405448	0.5
0.40753	0.485084	0.411156	0.403919	0.5
0.407625	0.484877	0.411231	0.402728	0.5
0.407715	0.48575	0.411314	0.40116	0.5
0.407815	0.484759	0.411425	0.400699	0.5
0.407896	0.481803	0.411516	0.3998	0.5
0.407986	0.482607	0.411599	0.399749	0.5
0.408065	0.482022	0.411683	0.400287	0.5
0.408169	0.481964	0.41178	0.397304	0.5
0.408263	0.480952	0.411865	0.397306	0.5
0.408361	0.480343	0.411947	0.398727	0.5
0.408462	0.478428	0.412033	0.399198	0.5
0.408556	0.477345	0.412127	0.399143	0.5
0.408641	0.478562	0.412217	0.400052	0.5
0.408737	0.479275	0.412304	0.40066	0.5
0.408824	0.480162	0.41241	0.3999	0.5
0.408911	0.480795	0.412526	0.399932	0.5
0.409017	0.47851	0.412594	0.399881	0.5
0.409107	0.480759	0.412688	0.399401	0.5
0.409189	0.479451	0.41279	0.396465	0.5
0.409253	0.476909	0.412884	0.394929	0.5
0.409345	0.476606	0.412966	0.39447	0.5
0.40945	0.476176	0.413039	0.39469	0.5
0.409541	0.475557	0.413126	0.393497	0.5
0.409627	0.475135	0.413221	0.392936	0.5
0.409725	0.474851	0.413323	0.391297	0.5
0.409823	0.472292	0.413429	0.390083	0.5
0.4099	0.47254	0.413518	0.390695	0.5
0.410006	0.474143	0.413625	0.389271	0.5
0.410101	0.474077	0.413725	0.387918	0.5
0.410208	0.475946	0.413801	0.385946	0.5
0.410311	0.477908	0.413868	0.384677	0.5
0.410398	0.4779	0.413971	0.385371	0.5
0.410484	0.477035	0.41406	0.385613	0.5
0.410562	0.477927	0.41415	0.384632	0.5
0.410645	0.477978	0.414254	0.383404	0.5
0.410722	0.478532	0.414324	0.383832	0.5
0.410805	0.481435	0.414415	0.382228	0.5
0.410883	0.481805	0.414524	0.381082	0.5
0.410978	0.480804	0.414612	0.378911	0.5
0.411106	0.479029	0.414703	0.378914	0.5
0.41119	0.476335	0.41482	0.380189	0.5
0.41128	0.476621	0.414929	0.378513	0.5
0.411358	0.476121	0.415011	0.379138	0.5
0.41145	0.473536	0.415078	0.380187	0.5
0.411562	0.474147	0.415181	0.379485	0.5
0.411635	0.473793	0.415277	0.379307	0.5
0.411723	0.471661	0.415361	0.378822	0.5
0.411819	0.471576	0.415439	0.377406	0.5
0.411886	0.472545	0.41555	0.376488	0.5
0.411969	0.471901	0.415635	0.374474	0.5
0.412078	0.472051	0.41574	0.374695	0.5
0.412161	0.473035	0.415824	0.372857	0.5
0.412224	0.473876	0.415893	0.372875	0.5
0.412291	0.475478	0.415987	0.374135	0.5
0.412357	0.476825	0.416089	0.373987	0.5
0.412444	0.476185	0.416202	0.372187	0.5
0.412539	0.476967	0.416285	0.370758	0.5
0.412639	0.477033	0.416356	0.370246	0.5
0.412739	0.475011	0.416439	0.369307	0.5
0.412846	0.473884	0.416525	0.367681	0.5
0.412913	0.473982	0.416604	0.36878	0.5
0.413011	0.474312	0.416688	0.37004	0.5
0.413115	0.473653	0.416775	0.369498	0.5
0.413225	0.47202	0.416868	0.364999	0.5
0.413338	0.472355	0.416968	0.365681	0.5
0.413435	0.473317	0.417078	0.364421	0.5
0.413527	0.471182	0.417152	0.361543	0.5
0.41362	0.469077	0.417239	0.360319	0.5
0.413711	0.468851	0.417318	0.358469	0.5
0.413792	0.471588	0.417414	0.35746	0.5
0.413882	0.468989	0.417514	0.35897	0.5
0.413961	0.466606	0.417595	0.358552	0.5
0.414039	0.464847	0.417696	0.357584	0.5
0.414135	0.465308	0.417794	0.357448	0.5
0.414234	0.467687	0.41788	0.35558	0.5
0.414312	0.468455	0.417957	0.3552	0.5
0.414424	0.46773	0.418062	0.353667	0.5
0.414527	0.466434	0.418155	0.354178	0.5
0.414611	0.467662	0.418227	0.352364	0.5
0.414672	0.468668	0.418326	0.351994	0.5
0.41476	0.46911	0.418418	0.352465	0.5
0.414855	0.466768	0.41853	0.353509	0.5
0.414955	0.464225	0.418645	0.354092	0.5
0.415052	0.464503	0.418762	0.353694	0.5
0.415141	0.46438	0.418856	0.351433	0.5
0.415227	0.463821	0.418951	0.351814	0.5
0.415299	0.462906	0.419029	0.35265	0.5
0.415388	0.46169	0.419116	0.355002	0.5
0.415465	0.461155	0.419201	0.353559	0.5
0.415551	0.459402	0.419279	0.355039	0.5
0.415641	0.458872	0.419346	0.354584	0.5
0.415764	0.457717	0.419431	0.356017	0.5
0.415843	0.459029	0.419533	0.356788	0.5
0.415954	0.458534	0.419627	0.357165	0.5
0.416044	0.457136	0.419725	0.358314	0.5
0.416139	0.455956	0.419826	0.359656	0.5
0.41623	0.454895	0.419919	0.361451	0.5
0.416301	0.454714	0.419994	0.362632	0.5
0.416401	0.455083	0.420081	0.364108	0.5
0.416495	0.453568	0.420176	0.36489	0.5
0.416595	0.452955	0.420303	0.363365	0.5
0.416696	0.456012	0.420396	0.364782	0.5
0.416775	0.455939	0.420475	0.365908	0.5
0.416837	0.455238	0.42055	0.366339	0.5
0.41692	0.453607	0.420634	0.367578	0.5
0.416999	0.455173	0.420698	0.368595	0.5
0.417092	0.455968	0.420777	0.367441	0.5
0.417179	0.457068	0.42087	0.367106	0.5
0.417281	0.455441	0.42096	0.368527	0.5
0.417355	0.455826	0.421055	0.366165	0.5
0.417435	0.455907	0.421126	0.363743	0.5
0.417503	0.459223	0.42124	0.363616	0.5
0.417586	0.461065	0.421323	0.363199	0.5
0.417664	0.460513	0.421413	0.365743	0.5
0.417756	0.458365	0.421495	0.365293	0.5
0.417855	0.457337	0.421569	0.36672	0.5
0.417971	0.457105	0.421662	0.366004	0.5
0.418057	0.457018	0.421771	0.366082	0.5
0.418143	0.455781	0.421882	0.363942	0.5
0.418234	0.455228	0.421953	0.363415	0.5
0.41833	0.455815	0.422018	0.362563	0.5
0.418413	0.45503	0.422098	0.362136	0.5
0.418491	0.454986	0.422189	0.362118	0.5
0.418591	0.454591	0.422273	0.360934	0.5
0.418708	0.454985	0.422352	0.36004	0.5
0.4188	0.456345	0.42243	0.359772	0.5
0.418864	0.457658	0.422532	0.360796	0.5
0.418944	0.458993	0.422622	0.36006	0.5
0.419029	0.45806	0.422706	0.360716	0.5
0.41912	0.459075	0.422787	0.361144	0.5
0.419182	0.458316	0.42287	0.359771	0.5
0.419246	0.456661	0.42297	0.357836	0.5
0.419328	0.45652	0.423067	0.356957	0.5
0.419416	0.45546	0.42314	0.35423	0.5
0.419498	0.454147	0.423226	0.353337	0.5
0.419591	0.453958	0.423308	0.35275	0.5
0.419676	0.455245	0.423386	0.349674	0.5
0.419762	0.453098	0.423477	0.347947	0.5
0.419844	0.453603	0.423578	0.345305	0.5
0.419928	0.455401	0.423657	0.345486	0.5
0.42001	0.454335	0.423737	0.344735	0.5
0.42011	0.456007	0.423828	0.343075	0.5
0.420194	0.455071	0.423893	0.343301	0.5
0.420295	0.454126	0.423979	0.343566	0.5
0.420402	0.455081	0.424063	0.341132	0.5
0.42048	0.453821	0.42413	0.339673	0.5
0.420557	0.452796	0.424234	0.340884	0.5
0.420652	0.453796	0.424345	0.339395	0.5
0.420769	0.452543	0.424431	0.336375	0.5
0.420837	0.452853	0.424528	0.337597	0.5
0.420916	0.454629	0.424619	0.336213	0.5
0.420977	0.454751	0.424701	0.336418	0.5
0.421064	0.454911	0.424793	0.336497	0.5
0.421167	0.456872	0.424886	0.335268	0.5
0.421259	0.454658	0.424977	0.331513	0.5
0.421334	0.45378	0.425061	0.330742	0.5
0.421415	0.45303	0.425122	0.330834	0.5
0.421489	0.452873	0.425179	0.330008	0.5
0.421539	0.451597	0.425252	0.329524	0.5
0.421601	0.452304	0.425346	0.330713	0.5
0.421689	0.45343	0.425444	0.330577	0.5
0.421785	0.453942	0.425549	0.326544	0.5
0.421866	0.45367	0.425614	0.324054	0.5
0.421943	0.453781	0.4257	0.321072	0.5
0.422027	0.451884	0.425759	0.323136	0.5
0.422095	0.452328	0.425842	0.321384	0.5
0.422171	0.453381	0.425926	0.321283	0.5
0.422314	0.453275	0.426008	0.321799	0.5
0.422414	0.454991	0.426094	0.320478	0.5
0.422505	0.455902	0.42619	0.319338	0.5
0.422586	0.453837	0.426299	0.316694	0.5
0.422669	0.453524	0.426375	0.31403	0.5
0.422767	0.453543	0.426511	0.313264	0.5
0.42286	0.451921	0.426613	0.311369	0.5
0.422944	0.451426	0.42673	0.309204	0.5
0.423021	0.450557	0.426819	0.311455	0.5
0.423112	0.449711	0.426897	0.310913	0.5
0.423194	0.45062	0.426959	0.311386	0.5
0.423301	0.449829	0.427058	0.310939	0.5
0.423408	0.447786	0.427142	0.310053	0.5
0.423495	0.444826	0.427229	0.310813	0.5
0.423602	0.441214	0.427315	0.311426	0.5
0.423686	0.439565	0.427406	0.313135	0.5
0.423788	0.440221	0.427505	0.315419	0.5
0.423896	0.438027	0.427621	0.315728	0.5
0.423991	0.436762	0.427717	0.317659	0.5
0.424084	0.434544	0.427798	0.319574	0.5
0.424161	0.435259	0.427882	0.319566	0.5
0.424237	0.434241	0.427974	0.318875	0.5
0.424302	0.4334	0.428048	0.317704	0.5
0.424375	0.434695	0.428128	0.31812	0.5
0.42448	0.43241	0.428221	0.321181	0.5
0.424551	0.432991	0.428309	0.322026	0.5
0.424629	0.431404	0.428388	0.325348	0.5
0.424716	0.432972	0.42848	0.326136	0.5
0.424778	0.431951	0.428559	0.325656	0.5
0.424856	0.430887	0.428615	0.326457	0.5
0.424934	0.429702	0.428697	0.32606	0.5
0.424997	0.428622	0.428788	0.325327	0.5
0.425095	0.427607	0.428872	0.324417	0.5
0.425187	0.427265	0.428955	0.323405	0.5
0.425279	0.428485	0.429051	0.322893	0.5
0.425359	0.425154	0.429155	0.320062	0.5
0.425441	0.423679	0.429238	0.318257	0.5
0.425545	0.424564	0.429313	0.3182	0.5
0.425624	0.426202	0.429399	0.316104	0.5
0.425716	0.426281	0.4295	0.31571	0.5
0.425808	0.424375	0.429583	0.316122	0.5
0.425893	0.422819	0.429667	0.314707	0.5
0.42598	0.42408	0.42976	0.313162	0.5
0.426064	0.423289	0.429844	0.315199	0.5
0.42613	0.423153	0.429921	0.314579	0.5
0.426236	0.422234	0.429997	0.313236	0.5
0.426319	0.4202	0.430094	0.313828	0.5
0.426391	0.420447	0.430185	0.311177	0.5
0.426464	0.419753	0.430251	0.311025	0.5
0.42653	0.417204	0.430306	0.310071	0.5
0.42661	0.415931	0.430391	0.309722	0.5
0.426709	0.416959	0.430508	0.308698	0.5
0.426804	0.416443	0.430588	0.308104	0.5
0.426891	0.415178	0.430671	0.307051	0.5
0.426961	0.413932	0.430755	0.308418	0.5
0.427034	0.413752	0.430838	0.308229	0.5
0.427123	0.414005	0.430914	0.307514	0.5
0.427217	0.412774	0.430977	0.306412	0.5
0.427293	0.413962	0.431054	0.307008	0.5
0.427372	0.413509	0.43113	0.306851	0.5
0.427446	0.413253	0.431217	0.30412	0.5
0.42753	0.412716	0.431311	0.303937	0.5
0.427614	0.411515	0.431412	0.301587	0.5
0.4277	0.409759	0.431511	0.300974	0.5
0.427812	0.41077	0.431612	0.30295	0.5
0.4279	0.410783	0.431689	0.302868	0.5
0.427963	0.411406	0.43178	0.303129	0.5
0.428033	0.410961	0.431843	0.303341	0.5
0.428114	0.410276	0.43193	0.301149	0.5
0.428207	0.407845	0.432021	0.301545	0.5
0.428283	0.407564	0.432093	0.302901	0.5
0.428347	0.407652	0.432181	0.302856	0.5
0.428416	0.405478	0.432262	0.302148	0.5
0.428519	0.402136	0.432334	0.302753	0.5
0.428617	0.401373	0.432404	0.303245	0.5
0.428699	0.398244	0.432477	0.302707	0.5
0.428769	0.396775	0.432566	0.302986	0.5
0.428865	0.398162	0.432636	0.301605	0.5
0.428964	0.397434	0.43271	0.301088	0.5
0.42904	0.397562	0.432774	0.301445	0.5
0.429143	0.396422	0.432854	0.299845	0.5
0.429241	0.396338	0.432968	0.297981	0.5
0.429333	0.396844	0.433053	0.299616	0.5
0.429395	0.397012	0.43315	0.297034	0.5
0.429478	0.3953	0.433265	0.300053	0.5
0.429556	0.395237	0.433369	0.299248	0.5
0.42963	0.394811	0.433457	0.297535	0.5
0.429729	0.393927	0.433529	0.295138	0.5
0.42983	0.393105	0.433597	0.297697	0.5
0.429916	0.393666	0.433687	0.295504	0.5
0.430001	0.393581	0.433788	0.296555	0.5
0.430079	0.391709	0.433881	0.296432	0.5
0.430152	0.392362	0.433956	0.295673	0.5
0.430213	0.394984	0.434038	0.292215	0.5
0.430287	0.391853	0.434124	0.290279	0.5
0.430374	0.390848	0.434188	0.288427	0.5
0.430452	0.391261	0.43427	0.287951	0.5
0.430549	0.391317	0.434384	0.287924	0.5
0.430636	0.392328	0.434462	0.286208	0.5
0.430729	0.389851	0.434545	0.283279	0.5
0.430829	0.389516	0.434624	0.282807	0.5
0.430925	0.388598	0.434707	0.280679	0.5
0.430995	0.386831	0.434796	0.280216	0.5
0.431067	0.38543	0.434854	0.280725	0.5
0.431148	0.385115	0.434913	0.28173	0.5
0.431223	0.385902	0.434996	0.279439	0.5
0.431303	0.384354	0.435074	0.279222	0.5
0.431367	0.385774	0.435144	0.28009	0.5
0.43145	0.38343	0.435236	0.280849	0.5
0.431532	0.37986	0.435322	0.277642	0.5
0.431614	0.379827	0.435397	0.275582	0.5
0.431692	0.376719	0.435475	0.275058	0.5
0.431767	0.376275	0.435585	0.274897	0.5
0.431847	0.375701	0.435671	0.276555	0.5
0.431933	0.375596	0.435768	0.276779	0.5
0.43204	0.374634	0.435851	0.277716	0.5
0.432116	0.374414	0.43593	0.27488	0.5
0.432173	0.37328	0.436022	0.273597	0.5
0.432249	0.374159	0.436106	0.274197	0.5
0.43233	0.37461	0.436216	0.272681	0.5
0.432399	0.374005	0.436329	0.275062	0.5
0.432466	0.371764	0.436388	0.275262	0.5
0.432568	0.37101	0.436434	0.274884	0.5
0.432653	0.370996	0.436514	0.274763	0.5
0.432741	0.367847	0.436582	0.273663	0.5
0.432804	0.368232	0.436647	0.271726	0.5
0.432893	0.367325	0.436728	0.269906	0.5
0.433	0.367137	0.436819	0.266283	0.5
0.433087	0.365573	0.436916	0.264472	0.5
0.43316	0.365705	0.437002	0.263244	0.5
0.433247	0.363337	0.437085	0.262501	0.5
0.433334	0.364202	0.437172	0.25988	0.5
0.433405	0.364368	0.437269	0.259027	0.5
0.433485	0.362592	0.437338	0.256899	0.5
0.433561	0.365459	0.437406	0.25711	0.5
0.433632	0.36469	0.437491	0.255321	0.5
0.433707	0.365228	0.437571	0.255231	0.5
0.433785	0.366376	0.437623	0.254514	0.5
0.433878	0.364257	0.437692	0.253987	0.5
0.433981	0.362447	0.437774	0.253542	0.5
0.43407	0.360716	0.437835	0.252456	0.5
0.43415	0.361075	0.437926	0.250472	0.5
0.434236	0.361223	0.438014	0.25136	0.5
0.434322	0.359172	0.438106	0.25057	0.5
0.434391	0.359411	0.438185	0.249166	0.5
0.434478	0.359356	0.438262	0.250364	0.5
0.434553	0.358066	0.438345	0.250203	0.5
0.434604	0.357851	0.438419	0.249248	0.5
0.434672	0.353329	0.438487	0.250746	0.5
0.43475	0.353303	0.438573	0.250338	0.5
0.434832	0.354304	0.438658	0.251069	0.5
0.434911	0.353548	0.438745	0.25145	0.5
0.434999	0.354365	0.438815	0.254125	0.5
0.435061	0.352944	0.438898	0.255458	0.5
0.435135	0.354132	0.438988	0.256849	0.5
0.435217	0.352981	0.439067	0.25699	0.5
0.435308	0.354394	0.439175	0.257169	0.5
0.435407	0.354936	0.439263	0.256809	0.5
0.435518	0.354943	0.439351	0.25899	0.5
0.435616	0.352888	0.439417	0.25807	0.5
0.435682	0.351781	0.439487	0.260897	0.5
0.435761	0.351894	0.439562	0.261728	0.5
0.435849	0.351608	0.439655	0.262382	0.5
0.435941	0.353581	0.439744	0.26258	0.5
0.43602	0.354813	0.439855	0.261915	0.5
0.436119	0.354725	0.439945	0.261467	0.5
0.436192	0.353686	0.440034	0.262303	0.5
0.436288	0.351705	0.440149	0.26033	0.5
0.436374	0.352624	0.44022	0.259142	0.5
0.436454	0.352641	0.440302	0.258763	0.5
0.436523	0.353587	0.440413	0.258002	0.5
0.436605	0.351594	0.440497	0.255582	0.5
0.436672	0.350573	0.440568	0.25651	0.5
0.436778	0.351974	0.440648	0.258215	0.5
0.436871	0.353716	0.440725	0.258456	0.5
0.43696	0.355255	0.440801	0.257816	0.5
0.437029	0.356481	0.440884	0.259076	0.5
0.437106	0.355611	0.440951	0.258	0.5
0.437169	0.354332	0.441022	0.255684	0.5
0.437223	0.353741	0.441128	0.257861	0.5
0.437289	0.354176	0.441205	0.255227	0.5
0.437375	0.3561	0.441268	0.253735	0.5
0.437455	0.356236	0.44133	0.25443	0.5
0.437532	0.357427	0.441404	0.253665	0.5
0.437608	0.358465	0.44147	0.252569	0.5
0.437669	0.357607	0.441558	0.251067	0.5
0.437738	0.357037	0.441638	0.248191	0.5
0.437825	0.357762	0.441706	0.249118	0.5
0.437929	0.357483	0.441777	0.249143	0.5
0.438023	0.357783	0.441838	0.247844	0.5
0.438103	0.357778	0.441934	0.250252	0.5
0.438181	0.357454	0.442036	0.247318	0.5
0.438255	0.358592	0.442138	0.246328	0.5
0.438333	0.358642	0.442231	0.246476	0.5
0.438414	0.355167	0.442309	0.247458	0.5
0.438492	0.356674	0.442398	0.248074	0.5
0.438565	0.355998	0.442482	0.248881	0.5
0.438613	0.354529	0.442549	0.248779	0.5
0.43868	0.353349	0.442621	0.24658	0.5
0.438743	0.353104	0.442707	0.245703	0.5
0.438809	0.354921	0.442808	0.246687	0.5
0.438919	0.35296	0.442881	0.245508	0.5
0.439013	0.353273	0.442956	0.24651	0.5
0.439099	0.355062	0.443014	0.246062	0.5
0.439175	0.356449	0.443076	0.245311	0.5
0.439259	0.35635	0.443153	0.244961	0.5
0.439353	0.356617	0.443239	0.246667	0.5
0.439428	0.357292	0.443316	0.246778	0.5
0.439505	0.355144	0.443413	0.246316	0.5
0.439609	0.355758	0.443494	0.243865	0.5
0.439671	0.357723	0.443562	0.245231	0.5
0.439762	0.356516	0.443654	0.247724	0.5
0.439853	0.356183	0.44374	0.24941	0.5
0.43994	0.355383	0.443829	0.249337	0.5
0.440015	0.354168	0.443922	0.249846	0.5
0.440109	0.35266	0.444004	0.249605	0.5
0.440185	0.354299	0.44408	0.248043	0.5
0.440252	0.355677	0.444153	0.249432	0.5
0.440327	0.353474	0.444222	0.247933	0.5
0.440399	0.352065	0.44432	0.246444	0.5
0.440505	0.349444	0.444398	0.24603	0.5
0.440595	0.349391	0.44448	0.24127	0.5
0.440682	0.349992	0.444559	0.240219	0.5
0.440762	0.350305	0.444657	0.2401	0.5
0.440841	0.349525	0.444744	0.238784	0.5
0.440915	0.352568	0.444824	0.239363	0.5
0.440979	0.352764	0.444896	0.239399	0.5
0.441072	0.352136	0.444971	0.239507	0.5
0.441143	0.350716	0.445045	0.239928	0.5
0.441217	0.35039	0.445118	0.239851	0.5
0.441299	0.350743	0.445192	0.237935	0.5
0.44137	0.352764	0.445259	0.237127	0.5
0.441453	0.350927	0.445333	0.237969	0.5
0.441533	0.352222	0.445402	0.236771	0.5
0.441591	0.352192	0.445485	0.23851	0.5
0.441647	0.349379	0.44557	0.235626	0.5
0.441727	0.347547	0.445637	0.236541	0.5
0.441797	0.346436	0.445698	0.236066	0.5
0.441911	0.345388	0.445775	0.237639	0.5
0.441986	0.345457	0.44587	0.237064	0.5
0.442078	0.345827	0.445929	0.237152	0.5
0.442164	0.347532	0.445992	0.237489	0.5
0.442249	0.346022	0.446077	0.238326	0.5
0.442321	0.345512	0.446155	0.238121	0.5
0.442384	0.345207	0.446249	0.239785	0.5
0.442478	0.343841	0.446329	0.240346	0.5
0.442568	0.344421	0.446439	0.239646	0.5
0.442646	0.34311	0.446524	0.240661	0.5
0.442716	0.341707	0.446584	0.242672	0.5
0.442779	0.344278	0.446668	0.241933	0.5
0.442837	0.344774	0.446755	0.242479	0.5
0.442899	0.345819	0.446848	0.243859	0.5
0.44299	0.344689	0.446923	0.245294	0.5
0.443069	0.341	0.446995	0.244327	0.5
0.443157	0.340705	0.447072	0.244643	0.5
0.443228	0.341719	0.447152	0.244937	0.5
0.443305	0.342664	0.447231	0.243567	0.5
0.443384	0.340379	0.447307	0.244612	0.5
0.443451	0.339625	0.447378	0.244542	0.5
0.443528	0.342327	0.447456	0.243891	0.5
0.443624	0.343031	0.447527	0.243911	0.5
0.443689	0.342369	0.447593	0.243484	0.5
0.443764	0.343192	0.447659	0.244449	0.5
0.443815	0.343862	0.447735	0.243985	0.5
0.443892	0.342335	0.447824	0.243274	0.5
0.443984	0.343113	0.447915	0.241698	0.5
0.44408	0.342526	0.448004	0.240721	0.5
0.444144	0.342895	0.448082	0.239496	0.5
0.444199	0.343182	0.448147	0.241039	0.5
0.444282	0.343522	0.44821	0.238633	0.5
0.444355	0.342562	0.448271	0.238413	0.5
0.444431	0.342889	0.448357	0.236083	0.5
0.444512	0.342186	0.448443	0.236419	0.5
0.444595	0.341332	0.448524	0.234424	0.5
0.44467	0.339656	0.448594	0.232442	0.5
0.444756	0.340878	0.448678	0.230157	0.5
0.444821	0.338407	0.448748	0.231316	0.5
0.444909	0.338203	0.448822	0.230376	0.5
0.444984	0.339249	0.448897	0.229346	0.5
0.445049	0.337733	0.44898	0.230737	0.5
0.445122	0.336521	0.449055	0.229604	0.5
0.445202	0.334087	0.449125	0.230547	0.5
0.44528	0.333326	0.449199	0.22963	0.5
0.445352	0.333321	0.449269	0.227448	0.5
0.445407	0.332115	0.449344	0.22818	0.5
0.445486	0.329056	0.449421	0.226373	0.5
0.445586	0.329246	0.449483	0.226014	0.5
0.445672	0.330648	0.449551	0.22686	0.5
0.445738	0.328327	0.449637	0.225856	0.5
0.445807	0.32844	0.449728	0.226184	0.5
0.445871	0.328099	0.449804	0.228656	0.5
0.445942	0.325564	0.449883	0.226204	0.5
0.446025	0.326162	0.449963	0.227283	0.5
0.446094	0.323498	0.45004	0.228907	0.5
0.446167	0.322614	0.450122	0.226976	0.5
0.446241	0.323121	0.450206	0.226653	0.5
0.446322	0.322592	0.450266	0.225093	0.5
0.446418	0.322106	0.450324	0.224972	0.5
0.446497	0.32349	0.450389	0.223914	0.5
0.446577	0.323103	0.45048	0.225589	0.5
0.446666	0.325006	0.450593	0.226827	0.5
0.446754	0.323053	0.450689	0.228282	0.5
0.446831	0.32328	0.450782	0.228196	0.5
0.446919	0.323053	0.450852	0.226471	0.5
0.447004	0.321972	0.450932	0.225689	0.5
0.447063	0.32159	0.451006	0.225835	0.5
0.447132	0.321705	0.451078	0.223765	0.5
0.447218	0.320297	0.451161	0.223454	0.5
0.447305	0.319394	0.451244	0.223585	0.5
0.447391	0.319981	0.451339	0.22423	0.5
0.447456	0.321221	0.451409	0.224516	0.5
0.447531	0.318761	0.451506	0.223322	0.5
0.447628	0.318975	0.451592	0.221346	0.5
0.447705	0.321132	0.451684	0.219073	0.5
0.44778	0.320583	0.451772	0.217732	0.5
0.447856	0.321796	0.45185	0.216191	0.5
0.447928	0.321731	0.451927	0.215017	0.5
0.448025	0.322012	0.451991	0.215371	0.5
0.448088	0.320541	0.452065	0.213586	0.5
0.448143	0.320639	0.452139	0.213071	0.5
0.448242	0.321429	0.4522	0.213909	0.5
0.448323	0.323659	0.452265	0.213008	0.5
0.44841	0.324051	0.452351	0.213548	0.5
0.448482	0.323245	0.452449	0.214071	0.5
0.44856	0.323571	0.452535	0.213214	0.5
0.448632	0.324765	0.452626	0.214688	0.5
0.448688	0.323472	0.452714	0.214162	0.5
0.448764	0.325319	0.452778	0.214	0.5
0.448836	0.325985	0.452858	0.212535	0.5
0.448917	0.327131	0.452917	0.211354	0.5
0.449003	0.32717	0.453005	0.209451	0.5
0.449081	0.328562	0.453101	0.211529	0.5
0.449156	0.326474	0.453169	0.209528	0.5
0.449247	0.327666	0.453241	0.209018	0.5
0.449331	0.326905	0.453341	0.210153	0.5
0.449417	0.326118	0.453437	0.209546	0.5
0.449516	0.325632	0.453506	0.211301	0.5
0.449592	0.326548	0.453574	0.211554	0.5
0.449675	0.326875	0.453643	0.213578	0.5
0.449759	0.326903	0.453741	0.215128	0.5
0.449827	0.327559	0.453809	0.216318	0.5
0.449897	0.326183	0.453869	0.2182	0.5
0.449976	0.326605	0.453924	0.217688	0.5
0.45006	0.327627	0.453996	0.217364	0.5
0.450124	0.326779	0.454051	0.217066	0.5
0.450188	0.328262	0.454104	0.218219	0.5
0.450239	0.33017	0.454173	0.21684	0.5
0.450282	0.330158	0.454278	0.220525	0.5
0.450359	0.330459	0.454351	0.220904	0.5
0.450428	0.33165	0.454405	0.220151	0.5
0.450507	0.329695	0.454468	0.218237	0.5
0.450581	0.330238	0.454538	0.220635	0.5
0.450653	0.331616	0.454602	0.220638	0.5
0.450709	0.330781	0.454681	0.221598	0.5
0.450783	0.33241	0.454769	0.221772	0.5
0.450859	0.333594	0.454861	0.22075	0.5
0.450937	0.333169	0.454957	0.220376	0.5
0.451006	0.330822	0.45504	0.220339	0.5
0.451075	0.331807	0.455123	0.216569	0.5
0.45115	0.331352	0.455197	0.21662	0.5
[truncated: 722 more rows]
