# Supplementary material for: Bending forces and nucleotide state jointly regulate F-actin structure
Source: Nature. 2022 Oct 26;611(7935):380–6. doi: 10.1038/s41586-022-05366-w (PMC9646526; doi:10.1038/s41586-022-05366-w)
Supplement: Supplementary file 13 — Source Data Extended Data Fig. 4 [file 41586_2022_5366_MOESM13_ESM.xlsx]

## Sheet: extFig4a_distributions
Curvature (μm-1)	ADP_naive	ADP_fit	ADP_Pi_naive	ADP_Pi_fit
0	10.7048	9.57646	11.8346	11.4098
0.0808081	10.6891	9.56521	11.8134	11.3908
0.161616	10.6421	9.53153	11.7499	11.3339
0.242424	10.5642	9.47565	11.6449	11.2397
0.323232	10.4561	9.39798	11.4994	11.1091
0.40404	10.3187	9.29905	11.3151	10.9435
0.484848	10.1533	9.17955	11.0938	10.7444
0.565657	9.96122	9.0403	10.8378	10.5138
0.646465	9.74409	8.88225	10.5498	10.2538
0.727273	9.50373	8.70646	10.2326	9.96695
0.808081	9.2421	8.51411	9.88933	9.65582
0.888889	8.96129	8.30645	9.52334	9.32323
0.969697	8.66353	8.08482	9.13802	8.97209
1.05051	8.35108	7.85062	8.73686	8.60541
1.13131	8.02629	7.6053	8.32336	8.2262
1.21212	7.69149	7.35034	7.901	7.83749
1.29293	7.34902	7.08724	7.47319	7.44227
1.37374	7.00121	6.8175	7.0432	7.04342
1.45455	6.65028	6.54263	6.61415	6.64374
1.53535	6.29841	6.26409	6.18897	6.24585
1.61616	5.94766	5.98332	5.77037	5.85222
1.69697	5.59995	5.70171	5.36078	5.46512
1.77778	5.25711	5.4206	4.96242	5.08662
1.85859	4.92077	5.14124	4.57719	4.71855
1.93939	4.59244	4.86482	4.20673	4.36253
2.0202	4.27344	4.59245	3.8524	4.01993
2.10101	3.96493	4.32515	3.51526	3.69189
2.18182	3.6679	4.06384	3.19612	3.37932
2.26263	3.38316	3.80934	2.89554	3.0829
2.34343	3.11137	3.5624	2.61383	2.80312
2.42424	2.85302	3.32364	2.35106	2.54022
2.50505	2.60845	3.0936	2.10713	2.29432
2.58586	2.37784	2.87271	1.88174	2.06531
2.66667	2.16126	2.66134	1.67443	1.85296
2.74747	1.95865	2.45972	1.48462	1.65691
2.82828	1.76982	2.26804	1.31161	1.47666
2.90909	1.5945	2.08638	1.1546	1.31164
2.9899	1.43233	1.91477	1.01275	1.16117
3.07071	1.28289	1.75314	0.885138	1.02454
3.15152	1.14566	1.60139	0.770833	0.900972
3.23232	1.02011	1.45933	0.668883	0.789668
3.31313	0.905655	1.32676	0.578335	0.689808
3.39394	0.801682	1.20339	0.498253	0.600567
3.47475	0.707563	1.08893	0.427721	0.521129
3.55556	0.622662	0.983045	0.365857	0.450691
3.63636	0.54634	0.88537	0.311818	0.388475
3.71717	0.477966	0.795527	0.264809	0.333732
3.79798	0.416923	0.713122	0.224081	0.285748
3.87879	0.362609	0.637751	0.188937	0.243847
3.9596	0.314445	0.569007	0.158733	0.207397
4.0404	0.271878	0.50648	0.13288	0.175808
4.12121	0.234384	0.449766	0.110839	0.148533
4.20202	0.201468	0.398464	0.0921223	0.125072
4.28283	0.172666	0.352184	0.0762918	0.104965
4.36364	0.147548	0.310549	0.0629551	0.0877972
4.44444	0.125713	0.273192	0.0517635	0.0731926
4.52525	0.106796	0.239765	0.042409	0.060814
4.60606	0.0904588	0.209933	0.0346203	0.0503605
4.68687	0.0763961	0.183381	0.0281608	0.0415649
4.76768	0.0643303	0.159812	0.0228244	0.0341912
4.84848	0.0540112	0.138944	0.0184329	0.0280318
4.92929	0.0452143	0.120518	0.014833	0.0229055
5.0101	0.0377391	0.104289	0.0118933	0.0186542
5.09091	0.0314074	0.0900342	0.00950209	0.0151414
5.17172	0.0260613	0.0775451	0.00756441	0.0122491
5.25253	0.0215617	0.0666315	0.00600027	0.00987623
5.33333	0.0177866	0.0571194	0.00474249	0.00793652
5.41414	0.0146295	0.0488502	0.00373493	0.00635651
5.49495	0.0119974	0.04168	0.00293089	0.00507408
5.57576	0.00981004	0.0354787	0.00229169	0.00403689
5.65657	0.00799793	0.0301291	0.00178547	0.003201
5.73737	0.00650141	0.025526	0.00138609	0.00252974
5.81818	0.00526941	0.0215754	0.00107218	0.00199258
5.89899	0.00425834	0.0181934	0.000826391	0.00156425
5.9798	0.00343117	0.0153055	0.000634663	0.0012239
6.06061	0.00275656	0.0128458	0.00048567	0.000954413
6.14141	0.00220809	0.010756	0.000370322	0.000741783
6.22222	0.00176356	0.00898504	0.000281358	0.000574603
6.30303	0.00140439	0.00748804	0.000212999	0.000443618
6.38384	0.00111509	0.0062258	0.000160671	0.00034135
6.46465	0.000882784	0.00516417	0.000120764	0.000261783
6.54545	0.000696824	0.00427351	9.04432e-05	0.000200094
6.62626	0.000548424	0.00352816	6.74925e-05	0.000152432
6.70707	0.000430361	0.00290596	5.01852e-05	0.000115736
6.78788	0.000336723	0.00238786	3.71823e-05	8.75809e-05
6.86869	0.000262686	0.00195753	2.74497e-05	6.60544e-05
6.94949	0.000204327	0.00160098	2.01919e-05	4.96529e-05
7.0303	0.000158466	0.0013063	1.47999e-05	3.71995e-05
7.11111	0.000122538	0.00106335	1.08089e-05	2.77767e-05
7.19192	9.44783e-05	0.000863558	7.86578e-06	2.06716e-05
7.27273	7.26299e-05	0.000699655	5.70353e-06	1.53327e-05
7.35354	5.56702e-05	0.000565529	4.12084e-06	1.13347e-05
7.43434	4.25455e-05	0.000456042	2.96666e-06	8.35132e-06
7.51515	3.24197e-05	0.000366888	2.12809e-06	6.13267e-06
7.59596	2.46313e-05	0.00029447	1.52109e-06	4.48842e-06
7.67677	1.86591e-05	0.00023579	1.08332e-06	3.27407e-06
7.75758	1.40934e-05	0.000188361	7.68777e-07	2.38031e-06
7.83838	1.06137e-05	0.000150118	5.43605e-07	1.72476e-06
7.91919	7.96967e-06	0.000119359	3.83008e-07	1.24558e-06
8	5.96675e-06	9.46796e-05	2.68888e-07	8.96538e-07

## Sheet: extFig4a_residuals
Curvature (μm-1)	ADP_residual_experimental_Lp	ADP_residual_fit_Lp	ADP_Pi_residual_experimental_Lp	ADP_Pi_residual_fit_Lp
0.1	-0.908372	0.21234	-0.341831	0.079206
0.3	-0.6678	0.399056	0.0590364	0.453612
0.5	-0.829594	0.134259	-0.512537	-0.167938
0.7	-1.113	-0.29394	-0.534403	-0.258555
0.9	-1.09936	-0.454982	-0.873868	-0.678458
1.1	-1.11218	-0.660394	-0.826426	-0.715981
1.3	-1.00662	-0.751662	-0.725875	-0.697684
1.5	-0.912037	-0.845631	-0.794727	-0.839662
1.7	-0.806381	-0.910454	-0.625191	-0.730269
1.9	-0.624517	-0.871586	-0.409697	-0.558456
2.1	-0.469157	-0.828862	-0.337792	-0.514313
2.3	-0.271015	-0.708689	-0.122139	-0.31039
2.5	-0.0130734	-0.497316	0.0310306	-0.156277
2.7	0.153711	-0.346775	0.200873	0.0249174
2.9	0.351472	-0.141123	0.281413	0.123479
3.1	0.417302	-0.0476842	0.32237	0.186327
3.3	0.504416	0.0803722	0.373713	0.260727
3.5	0.548097	0.173287	0.38821	0.297481
3.7	0.577802	0.255679	0.378639	0.308073
3.9	0.573555	0.303814	0.341914	0.288643
4.1	0.527963	0.307536	0.337289	0.298221
4.3	0.52799	0.351982	0.29966	0.271801
4.5	0.530382	0.392879	0.290709	0.271359
4.7	0.460178	0.355062	0.265671	0.252598
4.9	0.448176	0.369382	0.23375	0.225124
5.1	0.402027	0.344204	0.200313	0.194781
5.3	0.373313	0.331614	0.179261	0.175786
5.5	0.32937	0.299939	0.1542	0.152082
5.7	0.287701	0.267239	0.134946	0.133677
5.9	0.249934	0.236025	0.119191	0.118455
6.1	0.241247	0.23191	0.100726	0.100305
6.3	0.218749	0.212622	0.0970822	0.0968492
6.5	0.18776	0.183786	0.0847602	0.0846328
6.7	0.18196	0.17944	0.0747432	0.074676
6.9	0.153769	0.15219	0.0719842	0.0719492
7.1	0.141829	0.14086	0.0636394	0.0636216
7.3	0.128765	0.128178	0.0702892	0.0702804
7.5	0.10737	0.107021	0.0531472	0.0531428
7.7	0.0993522	0.0991474	0.0497194	0.0497174
7.9	0.0902542	0.0901362	0.0467196	0.0467186

## Sheet: extFig4b
Curvature (μm-1)	Lp_05	Lp_06	Lp_07	Lp_08	Lp_09	Lp_10	Lp_11	Lp_12	Lp_13	Lp_14	Lp_15
0	7.97937	8.74052	9.44075	10.0926	10.7048	11.2839	11.8346	12.3609	12.8656	13.3513	13.8199
0.0808081	7.97286	8.73196	9.42997	10.0794	10.6891	11.2655	11.8134	12.3367	12.8383	13.3208	13.7861
0.161616	7.95336	8.70634	9.3977	10.04	10.6421	11.2104	11.7499	12.2644	12.7569	13.2298	13.6852
0.242424	7.92097	8.6638	9.34416	9.97465	10.5642	11.1193	11.6449	12.1449	12.6222	13.0795	13.5187
0.323232	7.87584	8.6046	9.26971	9.88387	10.4561	10.9929	11.4994	11.9794	12.4361	12.8719	13.2889
0.40404	7.81819	8.52908	9.17486	9.76838	10.3187	10.8326	11.3151	11.7701	12.2008	12.6098	12.9993
0.484848	7.74831	8.43768	9.06025	9.62905	10.1533	10.6398	11.0938	11.5192	11.9193	12.2968	12.6538
0.565657	7.66652	8.33092	8.92665	9.46695	9.96122	10.4164	10.8378	11.2295	11.5949	11.9368	12.2573
0.646465	7.57323	8.20942	8.77494	9.2833	9.74409	10.1644	10.5498	10.9043	11.2317	11.5345	11.8153
0.727273	7.46887	8.07385	8.60612	9.07947	9.50373	9.88622	10.2326	10.5472	10.8337	11.0949	11.3335
0.808081	7.35393	7.92498	8.42128	8.85694	9.2421	9.58429	9.88933	10.1618	10.4055	10.6235	10.8183
0.888889	7.22895	7.76363	8.22159	8.61733	8.96129	9.26128	9.52334	9.75226	9.95195	10.1256	10.276
0.969697	7.0945	7.59069	8.00832	8.36234	8.66353	8.92	9.13802	9.32261	9.47785	9.60712	9.71328
1.05051	6.9512	7.40707	7.78277	8.09372	8.35108	8.56328	8.73686	8.87704	8.9881	9.07358	9.13649
1.13131	6.79968	7.21375	7.54631	7.81329	8.02629	8.19403	8.32336	8.41971	8.48756	8.5306	8.55196
1.21212	6.64061	7.01172	7.30033	7.52291	7.69149	7.81515	7.901	7.95472	7.98094	7.98353	7.96572
1.29293	6.47469	6.80202	7.04624	7.22442	7.34902	7.42949	7.47319	7.48601	7.47278	7.43747	7.38342
1.37374	6.30262	6.58567	6.78547	6.91968	7.00121	7.03984	7.0432	7.01738	6.96734	6.89716	6.81025
1.45455	6.12511	6.36372	6.51944	6.6105	6.65028	6.64888	6.61415	6.55236	6.46857	6.36693	6.25088
1.53535	5.94289	6.13722	6.24953	6.29867	6.29841	6.25916	6.18897	6.09423	5.98007	5.85066	5.70943
1.61616	5.75669	5.9072	5.97712	5.98589	5.94766	5.87308	5.77037	5.64597	5.50505	5.35174	5.18941
1.69697	5.56722	5.67467	5.70354	5.6738	5.59995	5.49285	5.36078	5.21023	5.04629	4.87303	4.6937
1.77778	5.37521	5.44063	5.43006	5.36396	5.25711	5.12049	4.96242	4.78932	4.60618	4.41691	4.22461
1.85859	5.18135	5.20603	5.15788	5.0578	4.92077	4.75781	4.57719	4.38519	4.18664	3.98523	3.78382
1.93939	4.98634	4.9718	4.88817	4.75668	4.59244	4.40641	4.20673	3.99947	3.78919	3.57933	3.37246
2.0202	4.79085	4.73881	4.62198	4.46182	4.27344	4.06767	3.8524	3.63341	3.41495	3.20012	2.99114
2.10101	4.59551	4.50791	4.36031	4.17432	3.96493	3.74272	3.51526	3.28795	3.06464	2.84803	2.63998
2.18182	4.40094	4.27986	4.10406	3.89516	3.6679	3.43251	3.19612	2.9637	2.73861	2.52312	2.31866
2.26263	4.20774	4.05539	3.85406	3.62518	3.38316	3.13774	2.89554	2.66098	2.4369	2.22509	2.02649
2.34343	4.01645	3.83518	3.61102	3.36512	3.11137	2.85894	2.61383	2.37983	2.15925	1.95331	1.76249
2.42424	3.82761	3.61983	3.37559	3.11556	2.85302	2.59643	2.35106	2.12007	1.90513	1.7069	1.5254
2.50505	3.6417	3.40988	3.1483	2.87699	2.60845	2.35033	2.10713	1.88128	1.67379	1.48478	1.31375
2.58586	3.45916	3.20583	2.92961	2.64976	2.37784	2.12062	1.88174	1.66286	1.46432	1.28567	1.12593
2.66667	3.28042	3.00808	2.71989	2.4341	2.16126	1.90712	1.67443	1.46404	1.27564	1.10819	0.960256
2.74747	3.10583	2.81701	2.51942	2.23017	1.95865	1.70953	1.48462	1.28396	1.10656	0.950847	0.814957
2.82828	2.93575	2.63292	2.32839	2.03799	1.76982	1.52742	1.31161	1.12163	0.955829	0.812125	0.688264
2.90909	2.77045	2.45603	2.14694	1.85751	1.5945	1.36025	1.1546	0.975986	0.822132	0.690479	0.578427
2.9899	2.61019	2.28655	1.97511	1.6886	1.43233	1.20744	1.01275	0.845935	0.70414	0.584376	0.483744
3.07071	2.45519	2.1246	1.81288	1.53105	1.28289	1.06829	0.885138	0.730346	0.600529	0.492323	0.402583
3.15152	2.30563	1.97025	1.66018	1.38457	1.14566	0.942105	0.770833	0.628086	0.509994	0.412878	0.333402
3.23232	2.16165	1.82354	1.51687	1.24884	1.02011	0.828114	0.668883	0.538032	0.431273	0.344674	0.27476
3.31313	2.02335	1.68446	1.38277	1.12348	0.905655	0.725542	0.578335	0.459087	0.363159	0.286425	0.225327
3.39394	1.89081	1.55293	1.25765	1.00807	0.801682	0.633603	0.498253	0.390194	0.304508	0.236934	0.183884
3.47475	1.76407	1.42888	1.14123	0.902151	0.707563	0.551511	0.427721	0.330343	0.254247	0.1951	0.149331
3.55556	1.64315	1.31216	1.03323	0.805256	0.622662	0.47849	0.365857	0.278578	0.211383	0.159921	0.120678
3.63636	1.52801	1.20261	0.933314	0.716894	0.54634	0.413784	0.311818	0.234007	0.175001	0.130487	0.0970464
3.71717	1.41863	1.10006	0.841135	0.636562	0.477966	0.356662	0.264809	0.195798	0.144268	0.105984	0.0776611
3.79798	1.31492	1.00428	0.75633	0.563758	0.416923	0.306423	0.224081	0.163187	0.118428	0.0856904	0.0618445
3.87879	1.21681	0.915047	0.678522	0.497978	0.362609	0.262403	0.188937	0.135476	0.0968042	0.0689665	0.0490085
3.9596	1.12419	0.83211	0.607329	0.438726	0.314445	0.223974	0.158733	0.112031	0.0787938	0.0552533	0.0386469
4.0404	1.03692	0.755209	0.542365	0.385516	0.271878	0.19055	0.13288	0.0922804	0.0638625	0.044065	0.0303271
4.12121	0.954861	0.684074	0.483245	0.337876	0.234384	0.161585	0.110839	0.0757149	0.0515415	0.034982	0.0236821
4.20202	0.877865	0.618427	0.429585	0.29535	0.201468	0.136577	0.0921223	0.0618801	0.0414214	0.0276445	0.0184028
4.28283	0.805761	0.557985	0.381013	0.257503	0.172666	0.115062	0.0762918	0.0503756	0.0331474	0.0217465	0.0142305
4.36364	0.738373	0.502465	0.337161	0.223921	0.147548	0.0966212	0.0629551	0.0408495	0.0264137	0.0170288	0.0109503
4.44444	0.675517	0.451584	0.297675	0.19421	0.125713	0.0808712	0.0517635	0.0329953	0.0209588	0.0132738	0.00838512
4.52525	0.617004	0.405061	0.262213	0.168002	0.106796	0.0674679	0.042409	0.026547	0.01656	0.0102996	0.00638946
4.60606	0.56264	0.36262	0.230448	0.144951	0.0904588	0.0561025	0.0346203	0.0212754	0.013029	0.00795532	0.00484498
4.68687	0.512229	0.32399	0.20207	0.124737	0.0763961	0.0464996	0.0281608	0.016984	0.0102075	0.00611663	0.00365589
4.76768	0.465574	0.288909	0.176781	0.107062	0.0643303	0.0384148	0.0228244	0.0135051	0.00796314	0.00468146	0.00274516
4.84848	0.422479	0.257123	0.154304	0.0916516	0.0540112	0.0316323	0.0184329	0.0106969	0.00618593	0.00356669	0.00205123
4.92929	0.382747	0.228386	0.134378	0.0782548	0.0452143	0.0259623	0.014833	0.00843941	0.00478501	0.00270498	0.00152523
5.0101	0.346186	0.202463	0.116757	0.0666419	0.0377391	0.0212392	0.0118933	0.00663234	0.00368567	0.0020421	0.00112857
5.09091	0.312606	0.179132	0.101216	0.0566043	0.0314074	0.0173188	0.00950209	0.00519182	0.00282688	0.00153464	0.000830987
5.17172	0.281824	0.158179	0.0875426	0.0479531	0.0260613	0.0140759	0.00756441	0.00404829	0.00215901	0.00114802	0.000608882
5.25253	0.253658	0.139403	0.0755438	0.0405182	0.0215617	0.011403	0.00600027	0.00314428	0.00164195	0.000854885	0.000443962
5.33333	0.227935	0.122616	0.0650407	0.0341467	0.0177866	0.00920749	0.00474249	0.00243259	0.00124342	0.000633696	0.00032213
5.41414	0.204486	0.107639	0.0558701	0.0287021	0.0146295	0.00741049	0.00373493	0.00187463	0.000937642	0.000467594	0.000232589
5.49495	0.18315	0.0943069	0.0478829	0.0240627	0.0119974	0.00594477	0.00293089	0.001439	0.000704062	0.000343456	0.000167117
5.57576	0.163773	0.0824641	0.0409439	0.0201205	0.00981004	0.0047534	0.00229169	0.00110029	0.000526431	0.000251125	0.000119488
5.65657	0.146207	0.0719675	0.0349306	0.0167804	0.00799793	0.0037884	0.00178547	0.000838007	0.000391948	0.000182777	8.50166e-05
5.73737	0.130312	0.062684	0.0297324	0.0139582	0.00650141	0.00300947	0.00138609	0.000635753	0.000290585	0.000132425	6.01942e-05
5.81818	0.115956	0.0544912	0.0252499	0.0115803	0.00526941	0.0023829	0.00107218	0.000480427	0.000214523	9.55061e-05	4.2411e-05
5.89899	0.103013	0.0472764	0.0213943	0.00958251	0.00425834	0.00188063	0.000826391	0.00036163	0.0001577	6.85659e-05	2.97355e-05
5.9798	0.0913654	0.0409367	0.0180861	0.00790866	0.00343117	0.00147939	0.000634663	0.000271144	0.000115437	4.90005e-05	2.07465e-05
6.06061	0.0809026	0.0353777	0.0152545	0.00651018	0.00275656	0.00115997	0.00048567	0.000202505	8.41425e-05	3.48584e-05	1.44042e-05
6.14141	0.0715212	0.0305138	0.0128369	0.005345	0.00220809	0.000906546	0.000370322	0.00015065	6.10721e-05	2.46847e-05	9.95185e-06
6.22222	0.0631245	0.0262671	0.0107777	0.00437692	0.00176356	0.000706181	0.000281358	0.000111635	4.41394e-05	1.74006e-05	6.84216e-06
6.30303	0.0556227	0.0225672	0.00902824	0.00357483	0.00140439	0.000548308	0.000212999	8.24003e-05	3.17663e-05	1.221e-05	4.68118e-06
6.38384	0.0489324	0.0193504	0.00754547	0.00291211	0.00111509	0.00042434	0.000160671	6.05839e-05	2.27648e-05	8.5287e-06	3.18706e-06
6.46465	0.0429767	0.0165598	0.00629183	0.00236606	0.000882784	0.000327331	0.000120764	4.43694e-05	1.62449e-05	5.93013e-06	2.15923e-06
6.54545	0.0376843	0.0141438	0.00523449	0.00191738	0.000696824	0.000251675	9.04432e-05	3.23675e-05	1.15433e-05	4.1045e-06	1.45573e-06
6.62626	0.0329897	0.0120567	0.0043449	0.00154974	0.000548424	0.000192876	6.74925e-05	2.35197e-05	8.16763e-06	2.82794e-06	9.7664e-07
6.70707	0.0288328	0.0102575	0.00359826	0.00124932	0.000430361	0.000147331	5.01852e-05	1.70237e-05	5.75466e-06	1.93953e-06	6.52022e-07
6.78788	0.0251587	0.00870963	0.00297313	0.00100451	0.000336723	0.000112175	3.71823e-05	1.22737e-05	4.03739e-06	1.32415e-06	4.33174e-07
6.86869	0.0219169	0.0073809	0.00245099	0.000805561	0.000262686	8.51291e-05	2.74497e-05	8.81442e-06	2.82057e-06	8.99896e-07	2.86376e-07
6.94949	0.0190617	0.00624264	0.00201593	0.000644333	0.000204327	6.43936e-05	2.01919e-05	6.30538e-06	1.96214e-06	6.08783e-07	1.88401e-07
7.0303	0.0165514	0.00526958	0.00165432	0.000514029	0.000158466	4.855e-05	1.47999e-05	4.4929e-06	1.35919e-06	4.09966e-07	1.2334e-07
7.11111	0.0143482	0.00443949	0.00135447	0.000409006	0.000122538	3.64853e-05	1.08089e-05	3.1889e-06	9.37537e-07	2.74819e-07	8.03518e-08
7.19192	0.0124181	0.00373284	0.00110644	0.000324593	9.44783e-05	2.73293e-05	7.86578e-06	2.25452e-06	6.4395e-07	1.83384e-07	5.20908e-08
7.27273	0.01073	0.00313253	0.00090176	0.000256929	7.26299e-05	2.04043e-05	5.70353e-06	1.58769e-06	4.40426e-07	1.21812e-07	3.36047e-08
7.35354	0.0092563	0.00262361	0.000733268	0.000202839	5.56702e-05	1.51843e-05	4.12084e-06	1.11372e-06	2.99951e-07	8.05446e-08	2.15731e-08
7.43434	0.00797197	0.00219308	0.000594898	0.000159719	4.25455e-05	1.12629e-05	2.96666e-06	7.78184e-07	2.03415e-07	5.30146e-08	1.37815e-08
7.51515	0.00685465	0.0018296	0.000481537	0.000125438	3.24197e-05	8.32704e-06	2.12809e-06	5.41613e-07	1.37364e-07	3.47352e-08	8.76103e-09
7.59596	0.00588431	0.00152338	0.000388888	9.82574e-05	2.46313e-05	6.13637e-06	1.52109e-06	3.75486e-07	9.23678e-08	2.26547e-08	5.54225e-09
7.67677	0.00504309	0.00126593	0.000313348	7.67657e-05	1.86591e-05	4.50728e-06	1.08332e-06	2.59297e-07	6.18478e-08	1.47083e-08	3.48892e-09
7.75758	0.00431508	0.00104993	0.000251904	5.98185e-05	1.40934e-05	3.29989e-06	7.68777e-07	1.78361e-07	4.12368e-08	9.50565e-09	2.18559e-09
7.83838	0.00368615	0.000869085	0.000202047	4.6491e-05	1.06137e-05	2.40805e-06	5.43605e-07	1.22208e-07	2.7378e-08	6.11527e-09	1.36244e-09
7.91919	0.00314374	0.000717979	0.000161688	3.60386e-05	7.96967e-06	1.75152e-06	3.83008e-07	8.34061e-08	1.80999e-08	3.91619e-09	8.45165e-10
8	0.00267678	0.000591984	0.000129095	2.78633e-05	5.96675e-06	1.26983e-06	2.68888e-07	5.67016e-08	1.19153e-08	2.49647e-09	5.21721e-10
