# Supplementary material for: Bending forces and nucleotide state jointly regulate F-actin structure
Source: Nature. 2022 Oct 26;611(7935):380–6. doi: 10.1038/s41586-022-05366-w (PMC9646526; doi:10.1038/s41586-022-05366-w)
Supplement: Supplementary file 14 — Source Data Extended Data Fig. 5 [file 41586_2022_5366_MOESM14_ESM.xlsx]

## Sheet: extFig5d_PC12_ADP
Frame000_PC1	Frame000_PC2	Frame001_PC1	Frame001_PC2	Frame002_PC1	Frame002_PC2	Frame003_PC1	Frame003_PC2	Frame004_PC1	Frame004_PC2	Frame005_PC1	Frame005_PC2	Frame006_PC1	Frame006_PC2	Frame007_PC1	Frame007_PC2	Frame008_PC1	Frame008_PC2	Frame009_PC1	Frame009_PC2
-223.992	2.32301	-223.833	2.89274	224.22	3.54828	-223.706	3.91247	-223.578	4.54759	-223.605	4.81808	223.608	6.41286	223.37	7.11624	223.285	7.68992	223.235	8.69622
-223.712	2.31572	-223.553	2.88346	223.941	3.53699	-223.427	3.90032	-223.3	4.53377	-223.327	4.80248	223.332	6.39264	223.094	7.09424	223.01	7.66607	222.961	8.66882
-223.432	2.30844	-223.273	2.8742	223.661	3.52572	-223.147	3.88816	-223.021	4.51996	-223.048	4.78688	223.055	6.3724	222.818	7.07222	222.736	7.6422	222.688	8.64141
-223.152	2.30116	-222.994	2.86495	223.382	3.51447	-222.868	3.876	-222.742	4.50614	-222.77	4.77128	222.779	6.35215	222.543	7.05018	222.461	7.61833	222.414	8.61398
-222.873	2.29389	-222.714	2.8557	223.102	3.50322	-222.589	3.86384	-222.464	4.49232	-222.492	4.75569	222.502	6.3319	222.267	7.02812	222.187	7.59445	222.141	8.58653
-222.593	2.28663	-222.435	2.84647	222.823	3.492	-222.31	3.85168	-222.185	4.4785	-222.214	4.74009	222.226	6.31163	221.992	7.00604	221.912	7.57056	221.867	8.55907
-222.313	2.27937	-222.155	2.83724	222.543	3.48078	-222.031	3.83952	-221.907	4.46468	-221.936	4.7245	221.949	6.29135	221.717	6.98395	221.638	7.54666	221.594	8.53159
-222.034	2.27212	-221.876	2.82802	222.264	3.46958	-221.753	3.82735	-221.629	4.45085	-221.658	4.70891	221.673	6.27106	221.442	6.96183	221.363	7.52276	221.32	8.5041
-221.755	2.26487	-221.597	2.81881	221.985	3.4584	-221.474	3.81518	-221.351	4.43703	-221.38	4.69333	221.397	6.25076	221.167	6.9397	221.089	7.49885	221.047	8.47659
-221.475	2.25763	-221.318	2.80961	221.705	3.44722	-221.195	3.80301	-221.073	4.4232	-221.103	4.67774	221.121	6.23045	220.892	6.91755	220.815	7.47493	220.774	8.44907
-221.196	2.2504	-221.039	2.80042	221.426	3.43606	-220.917	3.79083	-220.795	4.40936	-220.825	4.66216	220.844	6.21013	220.617	6.89538	220.541	7.451	220.5	8.42154
-220.917	2.24317	-220.76	2.79124	221.147	3.42492	-220.639	3.77865	-220.517	4.39553	-220.548	4.64658	220.568	6.1898	220.342	6.8732	220.267	7.42706	220.227	8.39398
-220.638	2.23594	-220.482	2.78206	220.868	3.41378	-220.36	3.76647	-220.24	4.38169	-220.27	4.631	220.292	6.16945	220.067	6.85099	219.993	7.40312	219.954	8.36642
-220.359	2.22872	-220.203	2.77289	220.589	3.40266	-220.082	3.75429	-219.962	4.36785	-219.993	4.61542	220.016	6.1491	219.793	6.82877	219.718	7.37916	219.681	8.33884
-220.08	2.22151	-219.924	2.76373	220.31	3.39154	-219.804	3.7421	-219.685	4.35401	-219.716	4.59984	219.741	6.12874	219.518	6.80653	219.444	7.3552	219.407	8.31124
-219.801	2.2143	-219.646	2.75457	220.031	3.38044	-219.526	3.72991	-219.407	4.34016	-219.439	4.58426	219.465	6.10837	219.244	6.78428	219.17	7.33124	219.134	8.28363
-219.523	2.20709	-219.368	2.74542	219.752	3.36935	-219.249	3.71772	-219.13	4.32631	-219.162	4.56869	219.189	6.08799	218.97	6.76201	218.896	7.30726	218.861	8.25601
-219.244	2.19989	-219.089	2.73628	219.473	3.35827	-218.971	3.70552	-218.853	4.31245	-218.885	4.55312	218.913	6.0676	218.695	6.73972	218.623	7.28327	218.588	8.22838
-218.966	2.19269	-218.811	2.72714	219.194	3.3472	-218.693	3.69332	-218.576	4.2986	-218.608	4.53755	218.638	6.0472	218.421	6.71741	218.349	7.25928	218.315	8.20073
-218.687	2.18549	-218.533	2.71801	218.916	3.33614	-218.416	3.68112	-218.299	4.28473	-218.331	4.52197	218.362	6.02679	218.147	6.69509	218.075	7.23528	218.042	8.17307
-218.409	2.1783	-218.255	2.70889	218.637	3.32509	-218.138	3.66891	-218.022	4.27087	-218.055	4.50641	218.086	6.00638	217.873	6.67276	217.801	7.21127	217.769	8.14539
-218.131	2.17112	-217.977	2.69977	218.358	3.31405	-217.861	3.6567	-217.745	4.25699	-217.778	4.49084	217.811	5.98595	217.599	6.6504	217.527	7.18725	217.496	8.11771
-217.852	2.16393	-217.699	2.69066	218.079	3.30302	-217.583	3.64449	-217.468	4.24312	-217.502	4.47527	217.535	5.96551	217.325	6.62804	217.253	7.16323	217.223	8.09001
-217.574	2.15675	-217.422	2.68155	217.801	3.29199	-217.306	3.63227	-217.192	4.22924	-217.225	4.45971	217.26	5.94507	217.051	6.60565	216.98	7.1392	216.95	8.0623
-217.296	2.14958	-217.144	2.67245	217.522	3.28098	-217.029	3.62005	-216.915	4.21535	-216.949	4.44414	216.984	5.92461	216.778	6.58325	216.706	7.11515	216.677	8.03457
-217.018	2.1424	-216.866	2.66336	217.244	3.26997	-216.752	3.60782	-216.639	4.20146	-216.673	4.42858	216.709	5.90415	216.504	6.56084	216.432	7.0911	216.404	8.00684
-216.74	2.13523	-216.589	2.65427	216.965	3.25897	-216.475	3.59559	-216.362	4.18757	-216.396	4.41301	216.433	5.88368	216.23	6.53841	216.158	7.06705	216.131	7.97909
-216.463	2.12806	-216.311	2.64518	216.686	3.24798	-216.198	3.58336	-216.086	4.17366	-216.12	4.39745	216.158	5.8632	215.957	6.51596	215.885	7.04298	215.858	7.95133
-216.185	2.12089	-216.034	2.6361	216.408	3.237	-215.921	3.57112	-215.81	4.15976	-215.844	4.38189	215.883	5.84271	215.683	6.4935	215.611	7.01891	215.585	7.92356
-215.907	2.11373	-215.757	2.62702	216.13	3.22603	-215.644	3.55888	-215.533	4.14585	-215.568	4.36633	215.608	5.82222	215.41	6.47103	215.338	6.99482	215.312	7.89578
-215.63	2.10657	-215.479	2.61794	215.851	3.21506	-215.368	3.54664	-215.257	4.13193	-215.292	4.35077	215.332	5.80171	215.136	6.44854	215.064	6.97073	215.039	7.86799
-215.352	2.09941	-215.202	2.60887	215.573	3.20409	-215.091	3.53439	-214.981	4.118	-215.017	4.33521	215.057	5.7812	214.863	6.42604	214.79	6.94663	214.766	7.84018
-215.074	2.09225	-214.925	2.5998	215.294	3.19314	-214.814	3.52213	-214.705	4.10407	-214.741	4.31966	214.782	5.76068	214.59	6.40352	214.517	6.92252	214.493	7.81237
-214.797	2.08509	-214.648	2.59074	215.016	3.18219	-214.538	3.50987	-214.429	4.09014	-214.465	4.3041	214.507	5.74015	214.317	6.38099	214.243	6.89841	214.22	7.78454
-214.52	2.07794	-214.371	2.58168	214.738	3.17124	-214.262	3.49761	-214.153	4.07619	-214.19	4.28854	214.232	5.71961	214.043	6.35845	213.97	6.87428	213.947	7.75671
-214.242	2.07078	-214.094	2.57262	214.46	3.1603	-213.985	3.48534	-213.878	4.06224	-213.914	4.27299	213.957	5.69907	213.77	6.33589	213.696	6.85015	213.675	7.72887
-213.965	2.06363	-213.817	2.56357	214.181	3.14937	-213.709	3.47307	-213.602	4.04829	-213.639	4.25743	213.682	5.67852	213.497	6.31333	213.423	6.82601	213.402	7.70101
-213.688	2.05648	-213.541	2.55451	213.903	3.13844	-213.433	3.46079	-213.326	4.03432	-213.363	4.24188	213.407	5.65796	213.224	6.29074	213.149	6.80186	213.129	7.67315
-213.411	2.04932	-213.264	2.54546	213.625	3.12751	-213.157	3.44851	-213.051	4.02035	-213.088	4.22632	213.132	5.63739	212.951	6.26815	212.876	6.77771	212.856	7.64527
-213.133	2.04217	-212.987	2.53641	213.347	3.11659	-212.881	3.43622	-212.775	4.00637	-212.812	4.21077	212.857	5.61682	212.678	6.24554	212.602	6.75354	212.583	7.61739
-212.856	2.03502	-212.711	2.52737	213.069	3.10567	-212.605	3.42393	-212.5	3.99239	-212.537	4.19521	212.582	5.59624	212.405	6.22292	212.329	6.72937	212.31	7.5895
-212.579	2.02787	-212.434	2.51832	212.79	3.09476	-212.329	3.41163	-212.224	3.97839	-212.262	4.17966	212.307	5.57565	212.132	6.20028	212.055	6.70518	212.037	7.5616
-212.302	2.02072	-212.157	2.50928	212.512	3.08385	-212.053	3.39933	-211.949	3.96439	-211.987	4.16411	212.032	5.55506	211.86	6.17764	211.782	6.68099	211.764	7.53369
-212.026	2.01357	-211.881	2.50024	212.234	3.07294	-211.777	3.38703	-211.673	3.95038	-211.712	4.14855	211.757	5.53446	211.587	6.15498	211.508	6.65679	211.491	7.50577
-211.749	2.00642	-211.605	2.4912	211.956	3.06204	-211.501	3.37471	-211.398	3.93636	-211.437	4.133	211.482	5.51385	211.314	6.13231	211.235	6.63259	211.218	7.47785
-211.472	1.99927	-211.328	2.48216	211.678	3.05114	-211.225	3.3624	-211.123	3.92234	-211.162	4.11745	211.207	5.49323	211.041	6.10963	210.961	6.60837	210.945	7.44991
-211.195	1.99212	-211.052	2.47312	211.4	3.04024	-210.95	3.35007	-210.848	3.9083	-210.887	4.10189	210.932	5.47261	210.768	6.08694	210.688	6.58414	210.672	7.42197
-210.918	1.98497	-210.776	2.46408	211.122	3.02934	-210.674	3.33774	-210.573	3.89426	-210.612	4.08634	210.657	5.45198	210.496	6.06423	210.415	6.55991	210.399	7.39402
-210.642	1.97781	-210.499	2.45504	210.844	3.01844	-210.398	3.32541	-210.298	3.88021	-210.337	4.07079	210.382	5.43135	210.223	6.04152	210.141	6.53567	210.126	7.36606
-210.365	1.97066	-210.223	2.446	210.566	3.00754	-210.123	3.31307	-210.023	3.86615	-210.062	4.05523	210.108	5.41071	209.95	6.01879	209.868	6.51142	209.853	7.3381
-210.088	1.9635	-209.947	2.43696	210.288	2.99665	-209.847	3.30073	-209.748	3.85208	-209.787	4.03968	209.833	5.39006	209.678	5.99606	209.594	6.48716	209.58	7.31013
-209.812	1.95635	-209.671	2.42792	210.01	2.98576	-209.572	3.28837	-209.473	3.838	-209.513	4.02412	209.558	5.36941	209.405	5.97331	209.321	6.4629	209.307	7.28215
-209.535	1.94919	-209.395	2.41888	209.732	2.97486	-209.296	3.27602	-209.198	3.82391	-209.238	4.00857	209.283	5.34875	209.132	5.95055	209.047	6.43862	209.034	7.25416
-209.259	1.94203	-209.119	2.40984	209.455	2.96397	-209.021	3.26365	-208.923	3.80981	-208.963	3.99302	209.008	5.32809	208.86	5.92778	208.774	6.41434	208.761	7.22617
-208.982	1.93486	-208.843	2.4008	209.177	2.95307	-208.746	3.25129	-208.648	3.79571	-208.689	3.97746	208.733	5.30742	208.587	5.90501	208.5	6.39004	208.488	7.19817
-208.706	1.9277	-208.567	2.39176	208.899	2.94218	-208.47	3.23891	-208.373	3.78159	-208.414	3.96191	208.459	5.28674	208.315	5.88222	208.227	6.36574	208.215	7.17017
-208.429	1.92053	-208.291	2.38271	208.621	2.93128	-208.195	3.22653	-208.098	3.76746	-208.14	3.94635	208.184	5.26606	208.042	5.85942	207.953	6.34143	207.942	7.14216
-208.153	1.91336	-208.015	2.37367	208.343	2.92039	-207.92	3.21414	-207.824	3.75332	-207.865	3.93079	207.909	5.24537	207.77	5.83662	207.68	6.31711	207.669	7.11414
-207.877	1.90619	-207.739	2.36462	208.065	2.90949	-207.645	3.20175	-207.549	3.73917	-207.591	3.91524	207.634	5.22468	207.497	5.8138	207.406	6.29279	207.396	7.08612
-207.6	1.89902	-207.464	2.35557	207.787	2.89859	-207.37	3.18935	-207.274	3.72501	-207.316	3.89968	207.359	5.20399	207.225	5.79097	207.133	6.26845	207.122	7.05809
-207.324	1.89184	-207.188	2.34652	207.51	2.88769	-207.095	3.17694	-207	3.71084	-207.042	3.88412	207.085	5.18328	206.952	5.76814	206.859	6.24411	206.849	7.03006
-207.048	1.88466	-206.912	2.33747	207.232	2.87679	-206.82	3.16453	-206.725	3.69666	-206.768	3.86856	206.81	5.16258	206.679	5.7453	206.585	6.21976	206.576	7.00202
-206.772	1.87748	-206.636	2.32841	206.954	2.86588	-206.545	3.15211	-206.45	3.68247	-206.493	3.853	206.535	5.14187	206.407	5.72245	206.312	6.1954	206.303	6.97397
-206.495	1.87029	-206.361	2.31935	206.676	2.85497	-206.27	3.13969	-206.176	3.66827	-206.219	3.83744	206.26	5.12115	206.134	5.69959	206.038	6.17103	206.029	6.94593
-206.219	1.8631	-206.085	2.31029	206.398	2.84406	-205.995	3.12726	-205.901	3.65405	-205.945	3.82188	205.985	5.10043	205.862	5.67672	205.765	6.14665	205.756	6.91787
-205.943	1.85591	-205.809	2.30122	206.121	2.83314	-205.72	3.11482	-205.627	3.63983	-205.67	3.80632	205.71	5.0797	205.589	5.65384	205.491	6.12226	205.483	6.88982
-205.667	1.84871	-205.534	2.29215	205.843	2.82222	-205.445	3.10237	-205.352	3.62559	-205.396	3.79076	205.435	5.05897	205.317	5.63096	205.217	6.09786	205.209	6.86176
-205.391	1.84151	-205.258	2.28308	205.565	2.8113	-205.17	3.08992	-205.078	3.61134	-205.122	3.77519	205.161	5.03824	205.044	5.60806	204.943	6.07346	204.936	6.83369
-205.114	1.8343	-204.982	2.274	205.287	2.80037	-204.895	3.07746	-204.803	3.59708	-204.848	3.75963	204.886	5.0175	204.772	5.58516	204.67	6.04905	204.662	6.80562
-204.838	1.82709	-204.707	2.26492	205.01	2.78944	-204.62	3.06499	-204.529	3.58281	-204.573	3.74406	204.611	4.99676	204.499	5.56226	204.396	6.02462	204.389	6.77755
-204.562	1.81988	-204.431	2.25583	204.732	2.7785	-204.345	3.05252	-204.254	3.56852	-204.299	3.7285	204.336	4.97601	204.226	5.53934	204.122	6.00019	204.115	6.74948
-204.286	1.81266	-204.155	2.24674	204.454	2.76756	-204.07	3.04004	-203.98	3.55422	-204.025	3.71293	204.061	4.95526	203.954	5.51642	203.848	5.97575	203.842	6.7214
-204.01	1.80543	-203.88	2.23765	204.176	2.75661	-203.795	3.02755	-203.705	3.53991	-203.751	3.69736	203.786	4.9345	203.681	5.49349	203.574	5.95131	203.568	6.69332
-203.734	1.7982	-203.604	2.22855	203.898	2.74566	-203.521	3.01505	-203.431	3.52558	-203.477	3.68179	203.511	4.91375	203.408	5.47056	203.301	5.92685	203.294	6.66523
-203.458	1.79097	-203.329	2.21944	203.621	2.7347	-203.246	3.00255	-203.157	3.51125	-203.203	3.66622	203.236	4.89298	203.136	5.44762	203.027	5.90238	203.02	6.63714
-203.182	1.78373	-203.053	2.21033	203.343	2.72373	-202.971	2.99004	-202.882	3.4969	-202.928	3.65064	202.961	4.87222	202.863	5.42467	202.753	5.87791	202.747	6.60906
-202.906	1.77648	-202.778	2.20122	203.065	2.71276	-202.696	2.97752	-202.608	3.48253	-202.654	3.63507	202.686	4.85145	202.59	5.40172	202.479	5.85343	202.473	6.58096
-202.63	1.76923	-202.502	2.1921	202.787	2.70178	-202.422	2.96499	-202.333	3.46816	-202.38	3.61949	202.411	4.83068	202.318	5.37876	202.205	5.82893	202.199	6.55287
-202.354	1.76197	-202.227	2.18297	202.51	2.69079	-202.147	2.95246	-202.059	3.45376	-202.106	3.60391	202.136	4.8099	202.045	5.35579	201.931	5.80443	201.925	6.52477
-202.077	1.75471	-201.951	2.17384	202.232	2.6798	-201.872	2.93992	-201.785	3.43936	-201.832	3.58834	201.861	4.78912	201.772	5.33282	201.656	5.77992	201.651	6.49668
-201.801	1.74744	-201.675	2.1647	201.954	2.66879	-201.597	2.92737	-201.51	3.42494	-201.558	3.57275	201.585	4.76834	201.499	5.30985	201.382	5.7554	201.377	6.46858
-201.525	1.74016	-201.4	2.15555	201.676	2.65778	-201.323	2.91481	-201.236	3.41051	-201.284	3.55717	201.31	4.74756	201.226	5.28686	201.108	5.73088	201.103	6.44048
-201.249	1.73288	-201.124	2.1464	201.398	2.64676	-201.048	2.90225	-200.961	3.39606	-201.01	3.54159	201.035	4.72677	200.953	5.26388	200.834	5.70634	200.829	6.41238
-200.973	1.72559	-200.849	2.13724	201.12	2.63574	-200.773	2.88967	-200.687	3.3816	-200.736	3.526	200.76	4.70598	200.68	5.24089	200.56	5.68179	200.555	6.38428
-200.697	1.7183	-200.573	2.12807	200.843	2.6247	-200.499	2.87709	-200.412	3.36712	-200.461	3.51041	200.484	4.68519	200.407	5.21789	200.285	5.65724	200.281	6.35617
-200.421	1.71099	-200.298	2.11889	200.565	2.61365	-200.224	2.8645	-200.138	3.35263	-200.187	3.49482	200.209	4.6644	200.134	5.19489	200.011	5.63268	200.006	6.32807
-200.145	1.70368	-200.022	2.10971	200.287	2.6026	-199.949	2.85191	-199.863	3.33812	-199.913	3.47923	199.934	4.6436	199.861	5.17188	199.737	5.60811	199.732	6.29997
-199.869	1.69637	-199.746	2.10052	200.009	2.59153	-199.674	2.8393	-199.589	3.3236	-199.639	3.46364	199.658	4.6228	199.588	5.14887	199.462	5.58352	199.458	6.27186
-199.593	1.68904	-199.471	2.09132	199.731	2.58045	-199.4	2.82668	-199.315	3.30907	-199.365	3.44805	199.383	4.602	199.315	5.12586	199.188	5.55893	199.183	6.24376
-199.317	1.68171	-199.195	2.08212	199.453	2.56937	-199.125	2.81406	-199.04	3.29451	-199.091	3.43245	199.107	4.58119	199.041	5.10284	198.913	5.53434	198.909	6.21566
-199.04	1.67437	-198.919	2.0729	199.175	2.55827	-198.85	2.80143	-198.766	3.27995	-198.817	3.41685	198.832	4.56039	198.768	5.07982	198.638	5.50973	198.634	6.18755
-198.764	1.66702	-198.644	2.06368	198.897	2.54716	-198.575	2.78879	-198.491	3.26536	-198.542	3.40125	198.556	4.53958	198.495	5.0568	198.364	5.48511	198.36	6.15945
-198.488	1.65966	-198.368	2.05445	198.619	2.53604	-198.301	2.77614	-198.216	3.25076	-198.268	3.38564	198.281	4.51877	198.221	5.03377	198.089	5.46049	198.085	6.13135
-198.212	1.6523	-198.092	2.04521	198.342	2.52491	-198.026	2.76348	-197.942	3.23615	-197.994	3.37004	198.005	4.49796	197.948	5.01074	197.814	5.43585	197.81	6.10325
-197.936	1.64492	-197.817	2.03596	198.064	2.51377	-197.751	2.75081	-197.667	3.22151	-197.72	3.35443	197.729	4.47715	197.674	4.98771	197.54	5.41121	197.535	6.07515
-197.659	1.63754	-197.541	2.0267	197.786	2.50261	-197.476	2.73814	-197.393	3.20687	-197.446	3.33882	197.454	4.45634	197.401	4.96467	197.265	5.38655	197.261	6.04705
-197.383	1.63015	-197.265	2.01743	197.508	2.49145	-197.201	2.72545	-197.118	3.1922	-197.171	3.32321	197.178	4.43552	197.127	4.94163	196.99	5.36189	196.986	6.01895
-197.107	1.62275	-196.989	2.00815	197.23	2.48026	-196.927	2.71276	-196.843	3.17752	-196.897	3.30759	196.902	4.41471	196.853	4.91859	196.715	5.33722	196.711	5.99086
-196.83	1.61534	-196.714	1.99886	196.951	2.46907	-196.652	2.70006	-196.569	3.16282	-196.623	3.29197	196.626	4.39389	196.58	4.89555	196.44	5.31254	196.436	5.96277
-196.554	1.60792	-196.438	1.98956	196.673	2.45786	-196.377	2.68734	-196.294	3.1481	-196.348	3.27635	196.35	4.37307	196.306	4.8725	196.165	5.28785	196.16	5.93468
-196.278	1.60049	-196.162	1.98025	196.395	2.44664	-196.102	2.67462	-196.019	3.13337	-196.074	3.26073	196.074	4.35225	196.032	4.84945	195.889	5.26315	195.885	5.90659
-196.001	1.59306	-195.886	1.97093	196.117	2.43541	-195.827	2.66189	-195.744	3.11862	-195.8	3.24511	195.798	4.33143	195.758	4.82641	195.614	5.23845	195.61	5.8785
-195.725	1.58561	-195.61	1.9616	195.839	2.42416	-195.552	2.64915	-195.469	3.10385	-195.525	3.22948	195.522	4.31061	195.484	4.80336	195.339	5.21373	195.335	5.85042
-195.448	1.57815	-195.334	1.95226	195.561	2.4129	-195.277	2.6364	-195.194	3.08907	-195.251	3.21385	195.246	4.28979	195.21	4.78031	195.063	5.18901	195.059	5.82234
-195.172	1.57069	-195.058	1.94291	195.283	2.40162	-195.002	2.62365	-194.92	3.07427	-194.976	3.19822	194.97	4.26897	194.936	4.75725	194.788	5.16428	194.784	5.79427
-194.896	1.56321	-194.782	1.93355	195.005	2.39034	-194.727	2.61088	-194.645	3.05946	-194.702	3.18259	194.694	4.24815	194.661	4.7342	194.513	5.13954	194.508	5.7662
-194.619	1.55573	-194.506	1.92418	194.726	2.37904	-194.452	2.59811	-194.37	3.04463	-194.427	3.16696	194.417	4.22734	194.387	4.71116	194.237	5.1148	194.232	5.73813
-194.342	1.54824	-194.23	1.9148	194.448	2.36772	-194.177	2.58533	-194.095	3.02978	-194.153	3.15132	194.141	4.20652	194.113	4.68811	193.961	5.09005	193.957	5.71007
-194.066	1.54075	-193.954	1.90542	194.17	2.3564	-193.902	2.57255	-193.82	3.01493	-193.878	3.13569	193.864	4.18571	193.838	4.66506	193.686	5.0653	193.681	5.68202
-193.789	1.53324	-193.677	1.89602	193.891	2.34507	-193.627	2.55976	-193.545	3.00006	-193.604	3.12006	193.588	4.1649	193.564	4.64202	193.41	5.04054	193.405	5.65398
-193.513	1.52573	-193.401	1.88662	193.613	2.33372	-193.352	2.54697	-193.269	2.98518	-193.329	3.10443	193.311	4.14409	193.289	4.61898	193.134	5.01578	193.129	5.62594
-193.236	1.51822	-193.125	1.87722	193.335	2.32237	-193.076	2.53417	-192.994	2.97029	-193.054	3.0888	193.035	4.12328	193.014	4.59595	192.858	4.99102	192.853	5.59791
-192.959	1.51069	-192.849	1.86781	193.056	2.311	-192.801	2.52136	-192.719	2.95539	-192.78	3.07317	192.758	4.10249	192.74	4.57292	192.582	4.96626	192.577	5.56989
-192.682	1.50317	-192.573	1.85839	192.778	2.29963	-192.526	2.50855	-192.444	2.94048	-192.505	3.05755	192.482	4.08169	192.465	4.54989	192.307	4.94149	192.301	5.54188
-192.406	1.49563	-192.296	1.84896	192.5	2.28825	-192.251	2.49574	-192.169	2.92555	-192.23	3.04193	192.205	4.0609	192.19	4.52687	192.031	4.91673	192.025	5.51388
-192.129	1.48809	-192.02	1.83953	192.221	2.27685	-191.975	2.48293	-191.893	2.91062	-191.956	3.02631	191.928	4.04011	191.915	4.50386	191.754	4.89196	191.749	5.48589
-191.852	1.48055	-191.743	1.8301	191.943	2.26545	-191.7	2.47011	-191.618	2.89568	-191.681	3.01069	191.651	4.01933	191.64	4.48085	191.478	4.8672	191.472	5.45791
-191.575	1.473	-191.467	1.82066	191.664	2.25404	-191.425	2.45729	-191.343	2.88074	-191.406	2.99508	191.375	3.99856	191.365	4.45786	191.202	4.84244	191.196	5.42994
-191.298	1.46544	-191.191	1.81121	191.386	2.24263	-191.149	2.44447	-191.067	2.86578	-191.131	2.97947	191.098	3.97779	191.09	4.43486	190.926	4.81767	190.92	5.40198
-191.021	1.45789	-190.914	1.80177	191.107	2.2312	-190.874	2.43164	-190.792	2.85082	-190.856	2.96387	190.821	3.95703	190.815	4.41188	190.65	4.79292	190.643	5.37404
-190.744	1.45033	-190.638	1.79231	190.829	2.21977	-190.599	2.41882	-190.516	2.83585	-190.581	2.94827	190.544	3.93628	190.539	4.38891	190.373	4.76816	190.367	5.34611
-190.467	1.44276	-190.361	1.78286	190.55	2.20833	-190.323	2.406	-190.241	2.82088	-190.306	2.93268	190.267	3.91554	190.264	4.36595	190.097	4.74341	190.09	5.31819
-190.19	1.4352	-190.084	1.7734	190.272	2.19689	-190.048	2.39317	-189.965	2.80591	-190.031	2.9171	189.99	3.8948	189.989	4.34299	189.82	4.71867	189.813	5.29029
-189.913	1.42763	-189.808	1.76394	189.993	2.18544	-189.772	2.38035	-189.69	2.79093	-189.756	2.90152	189.712	3.87407	189.713	4.32005	189.544	4.69393	189.537	5.2624
-189.636	1.42005	-189.531	1.75448	189.715	2.17398	-189.496	2.36753	-189.414	2.77594	-189.481	2.88594	189.435	3.85336	189.438	4.29712	189.267	4.6692	189.26	5.23453
-189.359	1.41248	-189.255	1.74502	189.436	2.16252	-189.221	2.35471	-189.139	2.76095	-189.206	2.87038	189.158	3.83265	189.162	4.2742	188.991	4.64447	188.983	5.20668
-189.082	1.4049	-188.978	1.73556	189.157	2.15106	-188.945	2.34189	-188.863	2.74596	-188.931	2.85482	188.881	3.81195	188.887	4.2513	188.714	4.61975	188.706	5.17884
-188.805	1.39733	-188.701	1.72609	188.879	2.13959	-188.67	2.32907	-188.587	2.73097	-188.656	2.83927	188.603	3.79126	188.611	4.2284	188.437	4.59504	188.429	5.15102
-188.528	1.38975	-188.424	1.71663	188.6	2.12811	-188.394	2.31626	-188.311	2.71598	-188.381	2.82372	188.326	3.77058	188.335	4.20552	188.161	4.57034	188.152	5.12322
-188.25	1.38217	-188.148	1.70716	188.321	2.11663	-188.118	2.30345	-188.036	2.70099	-188.105	2.80819	188.049	3.74992	188.059	4.18266	187.884	4.54565	187.875	5.09543
-187.973	1.37459	-187.871	1.6977	188.043	2.10515	-187.842	2.29064	-187.76	2.68599	-187.83	2.79266	187.771	3.72926	187.783	4.15981	187.607	4.52096	187.598	5.06767
-187.696	1.36701	-187.594	1.68824	187.764	2.09367	-187.567	2.27784	-187.484	2.671	-187.555	2.77715	187.494	3.70862	187.507	4.13697	187.33	4.49629	187.321	5.03992
-187.419	1.35943	-187.317	1.67877	187.485	2.08218	-187.291	2.26504	-187.208	2.65601	-187.279	2.76164	187.216	3.68799	187.231	4.11415	187.053	4.47163	187.044	5.0122
-187.141	1.35186	-187.04	1.66931	187.206	2.07069	-187.015	2.25225	-186.932	2.64102	-187.004	2.74615	186.938	3.66738	186.955	4.09135	186.776	4.44698	186.767	4.98449
-186.864	1.34428	-186.763	1.65986	186.928	2.0592	-186.739	2.23946	-186.656	2.62604	-186.729	2.73066	186.661	3.64677	186.679	4.06856	186.499	4.42235	186.49	4.95681
-186.587	1.3367	-186.486	1.6504	186.649	2.04771	-186.463	2.22668	-186.38	2.61105	-186.453	2.71519	186.383	3.62619	186.403	4.0458	186.222	4.39773	186.212	4.92915
-186.309	1.32913	-186.209	1.64094	186.37	2.03621	-186.187	2.2139	-186.104	2.59607	-186.178	2.69973	186.105	3.60561	186.127	4.02305	185.945	4.37312	185.935	4.90151
-186.032	1.32155	-185.932	1.63149	186.091	2.02472	-185.911	2.20113	-185.828	2.5811	-185.902	2.68428	185.828	3.58505	185.851	4.00032	185.668	4.34853	185.658	4.87389
-185.754	1.31398	-185.655	1.62205	185.812	2.01322	-185.635	2.18837	-185.552	2.56613	-185.627	2.66884	185.55	3.56451	185.574	3.97761	185.391	4.32395	185.38	4.8463
-185.477	1.30641	-185.378	1.6126	185.533	2.00173	-185.359	2.17562	-185.276	2.55116	-185.351	2.65341	185.272	3.54398	185.298	3.95491	185.113	4.29939	185.103	4.81873
-185.199	1.29885	-185.101	1.60316	185.255	1.99023	-185.083	2.16287	-185	2.53621	-185.075	2.638	184.994	3.52347	185.021	3.93224	184.836	4.27484	184.825	4.79119
-184.921	1.29129	-184.823	1.59373	184.976	1.97873	-184.806	2.15014	-184.724	2.52125	-184.8	2.6226	184.716	3.50297	184.745	3.90959	184.559	4.25032	184.548	4.76367
-184.644	1.28373	-184.546	1.5843	184.697	1.96724	-184.53	2.13741	-184.447	2.50631	-184.524	2.60722	184.438	3.4825	184.468	3.88697	184.282	4.22581	184.27	4.73618
-184.366	1.27617	-184.269	1.57488	184.418	1.95575	-184.254	2.12469	-184.171	2.49137	-184.248	2.59185	184.16	3.46204	184.192	3.86436	184.004	4.20132	183.992	4.70871
-184.089	1.26862	-183.992	1.56546	184.139	1.94426	-183.978	2.11198	-183.895	2.47645	-183.973	2.57649	183.882	3.44159	183.915	3.84178	183.727	4.17685	183.715	4.68127
-183.811	1.26107	-183.714	1.55604	183.86	1.93277	-183.701	2.09929	-183.618	2.46153	-183.697	2.56115	183.604	3.42117	183.638	3.81922	183.449	4.1524	183.437	4.65386
-183.533	1.25353	-183.437	1.54664	183.581	1.92128	-183.425	2.0866	-183.342	2.44662	-183.421	2.54583	183.326	3.40076	183.361	3.79668	183.172	4.12797	183.159	4.62647
-183.255	1.24599	-183.16	1.53724	183.302	1.9098	-183.148	2.07393	-183.066	2.43172	-183.145	2.53052	183.048	3.38037	183.085	3.77417	182.894	4.10356	182.881	4.59912
-182.978	1.23846	-182.882	1.52785	183.023	1.89832	-182.872	2.06126	-182.789	2.41683	-182.869	2.51523	182.77	3.36001	182.808	3.75168	182.617	4.07918	182.604	4.57179
-182.7	1.23094	-182.605	1.51846	182.744	1.88684	-182.595	2.04861	-182.513	2.40196	-182.593	2.49995	182.492	3.33966	182.531	3.72922	182.339	4.05481	182.326	4.5445
-182.422	1.22342	-182.327	1.50909	182.465	1.87537	-182.319	2.03597	-182.236	2.38709	-182.317	2.48469	182.213	3.31933	182.254	3.70679	182.061	4.03047	182.048	4.51723
-182.144	1.2159	-182.05	1.49972	182.186	1.8639	-182.042	2.02335	-181.96	2.37224	-182.041	2.46945	181.935	3.29903	181.977	3.68438	181.784	4.00616	181.77	4.49
-181.866	1.20839	-181.772	1.49036	181.907	1.85244	-181.766	2.01074	-181.683	2.3574	-181.765	2.45423	181.657	3.27874	181.7	3.662	181.506	3.98187	181.492	4.4628
-181.588	1.20089	-181.495	1.48101	181.627	1.84098	-181.489	1.99814	-181.406	2.34258	-181.489	2.43902	181.378	3.25848	181.422	3.63965	181.228	3.9576	181.214	4.43562
-181.31	1.1934	-181.217	1.47167	181.348	1.82953	-181.212	1.98556	-181.13	2.32777	-181.213	2.42384	181.1	3.23824	181.145	3.61733	180.95	3.93336	180.936	4.40849
-181.032	1.18592	-180.939	1.46234	181.069	1.81808	-180.935	1.97299	-180.853	2.31298	-180.937	2.40867	180.822	3.21802	180.868	3.59503	180.672	3.90915	180.658	4.38138
-180.754	1.17844	-180.662	1.45302	180.79	1.80664	-180.659	1.96044	-180.576	2.2982	-180.66	2.39352	180.543	3.19783	180.591	3.57277	180.395	3.88496	180.38	4.35431
-180.476	1.17097	-180.384	1.44371	180.511	1.7952	-180.382	1.9479	-180.299	2.28344	-180.384	2.3784	180.265	3.17766	180.313	3.55053	180.117	3.86081	180.101	4.32727
-180.198	1.16351	-180.106	1.43441	180.232	1.78377	-180.105	1.93538	-180.023	2.2687	-180.108	2.36329	179.986	3.15751	180.036	3.52833	179.839	3.83668	179.823	4.30027
-179.92	1.15606	-179.829	1.42513	179.952	1.77235	-179.828	1.92288	-179.746	2.25397	-179.831	2.3482	179.707	3.13739	179.758	3.50615	179.561	3.81258	179.545	4.27331
-179.642	1.14861	-179.551	1.41585	179.673	1.76094	-179.551	1.91039	-179.469	2.23926	-179.555	2.33314	179.429	3.11729	179.481	3.48401	179.283	3.78851	179.267	4.24638
-179.363	1.14118	-179.273	1.40659	179.394	1.74953	-179.274	1.89792	-179.192	2.22457	-179.278	2.31809	179.15	3.09722	179.203	3.4619	179.005	3.76447	178.989	4.21948
-179.085	1.13376	-178.995	1.39734	179.115	1.73814	-178.997	1.88547	-178.915	2.2099	-179.002	2.30307	178.872	3.07717	178.926	3.43983	178.727	3.74047	178.71	4.19263
-178.807	1.12634	-178.717	1.3881	178.835	1.72675	-178.719	1.87304	-178.638	2.19525	-178.725	2.28807	178.593	3.05715	178.648	3.41779	178.449	3.71649	178.432	4.16581
-178.528	1.11894	-178.439	1.37888	178.556	1.71537	-178.442	1.86063	-178.361	2.18062	-178.449	2.2731	178.314	3.03716	178.37	3.39578	178.171	3.69255	178.154	4.13903
-178.25	1.11155	-178.161	1.36967	178.277	1.704	-178.165	1.84823	-178.084	2.16601	-178.172	2.25814	178.035	3.01719	178.092	3.37381	177.893	3.66864	177.875	4.11229
-177.972	1.10417	-177.883	1.36047	177.998	1.69264	-177.888	1.83586	-177.807	2.15143	-177.895	2.24321	177.757	2.99725	177.815	3.35187	177.614	3.64477	177.597	4.08559
-177.693	1.0968	-177.605	1.35129	177.718	1.68129	-177.61	1.82351	-177.529	2.13686	-177.619	2.22831	177.478	2.97734	177.537	3.32997	177.336	3.62093	177.319	4.05892
-177.415	1.08944	-177.327	1.34213	177.439	1.66995	-177.333	1.81118	-177.252	2.12232	-177.342	2.21343	177.199	2.95745	177.259	3.3081	177.058	3.59712	177.04	4.0323
-177.137	1.08209	-177.049	1.33298	177.16	1.65862	-177.055	1.79886	-176.975	2.1078	-177.065	2.19857	176.92	2.9376	176.981	3.28627	176.78	3.57336	176.762	4.00572
-176.858	1.07476	-176.771	1.32384	176.88	1.6473	-176.778	1.78658	-176.698	2.09331	-176.788	2.18374	176.641	2.91777	176.703	3.26448	176.502	3.54962	176.483	3.97918
-176.579	1.06744	-176.493	1.31472	176.601	1.63599	-176.5	1.77431	-176.42	2.07884	-176.511	2.16893	176.362	2.89798	176.425	3.24273	176.223	3.52593	176.205	3.95269
-176.301	1.06013	-176.215	1.30562	176.321	1.6247	-176.223	1.76206	-176.143	2.0644	-176.234	2.15415	176.083	2.87821	176.147	3.22102	175.945	3.50227	175.926	3.92624
-176.022	1.05284	-175.937	1.29653	176.042	1.61342	-175.945	1.74984	-175.866	2.04999	-175.957	2.1394	175.804	2.85848	175.869	3.19934	175.667	3.47866	175.648	3.89983
-175.744	1.04556	-175.658	1.28746	175.763	1.60215	-175.667	1.73765	-175.588	2.0356	-175.68	2.12467	175.525	2.83877	175.591	3.17771	175.388	3.45508	175.369	3.87346
-175.465	1.03829	-175.38	1.27841	175.483	1.59089	-175.39	1.72547	-175.311	2.02123	-175.403	2.10997	175.246	2.8191	175.312	3.15612	175.11	3.43154	175.091	3.84714
-175.186	1.03104	-175.102	1.26938	175.204	1.57965	-175.112	1.71332	-175.033	2.0069	-175.126	2.0953	174.967	2.79946	175.034	3.13456	174.832	3.40804	174.812	3.82087
-174.908	1.0238	-174.823	1.26037	174.924	1.56842	-174.834	1.7012	-174.756	1.99259	-174.849	2.08066	174.688	2.77985	174.756	3.11305	174.553	3.38459	174.534	3.79464
-174.629	1.01658	-174.545	1.25137	174.645	1.55721	-174.556	1.6891	-174.478	1.97832	-174.572	2.06604	174.409	2.76027	174.477	3.09158	174.275	3.36117	174.255	3.76845
-174.35	1.00937	-174.267	1.24239	174.365	1.54601	-174.278	1.67703	-174.201	1.96407	-174.294	2.05146	174.13	2.74073	174.199	3.07016	173.996	3.3378	173.977	3.74232
-174.071	1.00218	-173.988	1.23344	174.086	1.53482	-174	1.66498	-173.923	1.94985	-174.017	2.0369	173.85	2.72122	173.921	3.04877	173.718	3.31448	173.698	3.71623
-173.792	0.995002	-173.71	1.2245	173.806	1.52365	-173.722	1.65296	-173.645	1.93567	-173.74	2.02237	173.571	2.70174	173.642	3.02743	173.44	3.29119	173.419	3.69019
-173.514	0.987842	-173.431	1.21558	173.527	1.5125	-173.444	1.64097	-173.367	1.92151	-173.462	2.00787	173.292	2.6823	173.364	3.00614	173.161	3.26795	173.141	3.6642
-173.235	0.980699	-173.153	1.20668	173.247	1.50136	-173.165	1.629	-173.09	1.90739	-173.185	1.99341	173.013	2.6629	173.085	2.98489	172.883	3.24476	172.862	3.63825
-172.956	0.973572	-172.874	1.19781	172.968	1.49024	-172.887	1.61706	-172.812	1.8933	-172.907	1.97897	172.733	2.64352	172.806	2.96369	172.604	3.22161	172.584	3.61236
-172.677	0.966463	-172.596	1.18895	172.688	1.47913	-172.609	1.60516	-172.534	1.87925	-172.63	1.96456	172.454	2.62419	172.528	2.94253	172.325	3.19851	172.305	3.58652
-172.398	0.959371	-172.317	1.18012	172.409	1.46804	-172.33	1.59328	-172.256	1.86522	-172.352	1.95019	172.175	2.60489	172.249	2.92142	172.047	3.17546	172.026	3.56072
-172.119	0.952296	-172.038	1.17131	172.129	1.45697	-172.052	1.58142	-171.978	1.85124	-172.074	1.93585	171.895	2.58563	171.97	2.90035	171.768	3.15245	171.748	3.53498
-171.84	0.94524	-171.76	1.16252	171.849	1.44592	-171.773	1.5696	-171.7	1.83728	-171.796	1.92154	171.616	2.5664	171.692	2.87934	171.49	3.1295	171.469	3.5093
-171.561	0.938203	-171.481	1.15376	171.57	1.43488	-171.495	1.55781	-171.422	1.82337	-171.519	1.90726	171.336	2.54721	171.413	2.85837	171.211	3.10659	171.19	3.48366
-171.281	0.931184	-171.202	1.14502	171.29	1.42387	-171.216	1.54605	-171.144	1.80949	-171.241	1.89302	171.057	2.52806	171.134	2.83745	170.933	3.08373	170.912	3.45808
-171.002	0.924184	-170.923	1.1363	171.011	1.41287	-170.937	1.53433	-170.866	1.79564	-170.963	1.87881	170.778	2.50895	170.855	2.81658	170.654	3.06092	170.633	3.43255
-170.723	0.917204	-170.645	1.12761	170.731	1.40189	-170.659	1.52263	-170.588	1.78184	-170.685	1.86464	170.498	2.48987	170.576	2.79576	170.375	3.03817	170.354	3.40707
-170.444	0.910243	-170.366	1.11894	170.451	1.39093	-170.38	1.51097	-170.31	1.76807	-170.407	1.8505	170.219	2.47084	170.297	2.77499	170.097	3.01547	170.076	3.38165
-170.164	0.903303	-170.087	1.11029	170.172	1.37999	-170.101	1.49933	-170.032	1.75434	-170.129	1.83639	169.939	2.45185	170.018	2.75428	169.818	2.99281	169.797	3.35629
-169.885	0.896382	-169.808	1.10167	169.892	1.36908	-169.822	1.48773	-169.753	1.74065	-169.851	1.82232	169.66	2.43289	169.739	2.73361	169.539	2.97022	169.518	3.33098
-169.606	0.889483	-169.529	1.09308	169.612	1.35818	-169.543	1.47617	-169.475	1.727	-169.573	1.80828	169.38	2.41398	169.46	2.713	169.261	2.94767	169.24	3.30573
-169.326	0.882604	-169.25	1.08451	169.333	1.3473	-169.264	1.46464	-169.197	1.7134	-169.295	1.79428	169.1	2.3951	169.181	2.69244	168.982	2.92518	168.961	3.28053
-169.047	0.875747	-168.971	1.07597	169.053	1.33645	-168.985	1.45314	-168.918	1.69983	-169.016	1.78032	168.821	2.37627	168.902	2.67193	168.703	2.90275	168.682	3.2554
-168.768	0.868911	-168.692	1.06745	168.773	1.32561	-168.706	1.44168	-168.64	1.6863	-168.738	1.7664	168.541	2.35748	168.623	2.65148	168.425	2.88037	168.404	3.23032
-168.488	0.862098	-168.413	1.05897	168.493	1.3148	-168.426	1.43025	-168.362	1.67282	-168.46	1.75251	168.262	2.33873	168.344	2.63108	168.146	2.85805	168.125	3.2053
-168.209	0.855306	-168.134	1.05051	168.214	1.30401	-168.147	1.41886	-168.083	1.65938	-168.181	1.73866	167.982	2.32003	168.064	2.61074	167.867	2.83579	167.846	3.18034
-167.929	0.848536	-167.855	1.04207	167.934	1.29325	-167.868	1.4075	-167.805	1.64598	-167.903	1.72484	167.702	2.30136	167.785	2.59045	167.589	2.81358	167.568	3.15544
-167.65	0.841788	-167.575	1.03367	167.654	1.2825	-167.588	1.39618	-167.526	1.63262	-167.624	1.71106	167.423	2.28274	167.506	2.57022	167.31	2.79143	167.289	3.13059
-167.37	0.835062	-167.296	1.02529	167.374	1.27178	-167.309	1.38489	-167.247	1.61931	-167.346	1.69732	167.143	2.26416	167.226	2.55004	167.031	2.76934	167.01	3.10581
-167.09	0.828356	-167.017	1.01693	167.095	1.26108	-167.029	1.37364	-166.969	1.60604	-167.067	1.68362	166.863	2.24562	166.947	2.52991	166.753	2.74729	166.732	3.08107
-166.811	0.82167	-166.738	1.0086	166.815	1.2504	-166.75	1.36242	-166.69	1.5928	-166.788	1.66994	166.583	2.22712	166.668	2.50983	166.474	2.72531	166.453	3.0564
-166.531	0.815005	-166.458	1.0003	166.535	1.23974	-166.47	1.35123	-166.411	1.57961	-166.51	1.65631	166.304	2.20866	166.388	2.4898	166.195	2.70337	166.174	3.03178
-166.251	0.808359	-166.179	0.992018	166.255	1.2291	-166.19	1.34007	-166.133	1.56645	-166.231	1.6427	166.024	2.19024	166.109	2.46982	165.916	2.68149	165.896	3.00721
-165.971	0.801733	-165.9	0.983762	165.975	1.21848	-165.91	1.32894	-165.854	1.55333	-165.952	1.62913	165.744	2.17186	165.829	2.44989	165.638	2.65966	165.617	2.9827
-165.692	0.795125	-165.62	0.975528	165.696	1.20788	-165.63	1.31784	-165.575	1.54025	-165.673	1.61559	165.464	2.15351	165.55	2.43	165.359	2.63788	165.338	2.95824
-165.412	0.788537	-165.341	0.967318	165.416	1.1973	-165.351	1.30678	-165.296	1.52721	-165.394	1.60208	165.184	2.1352	165.27	2.41017	165.08	2.61615	165.06	2.93384
-165.132	0.781967	-165.062	0.95913	165.136	1.18674	-165.071	1.29574	-165.017	1.5142	-165.115	1.5886	164.905	2.11693	164.991	2.39038	164.801	2.59448	164.781	2.90948
-164.852	0.775414	-164.782	0.950964	164.856	1.17619	-164.791	1.28473	-164.739	1.50123	-164.836	1.57515	164.625	2.0987	164.711	2.37063	164.523	2.57285	164.503	2.88518
-164.572	0.768879	-164.503	0.942819	164.576	1.16567	-164.511	1.27375	-164.46	1.4883	-164.557	1.56173	164.345	2.0805	164.432	2.35093	164.244	2.55127	164.224	2.86092
-164.292	0.762362	-164.223	0.934696	164.297	1.15516	-164.23	1.26279	-164.181	1.47539	-164.278	1.54834	164.065	2.06234	164.152	2.33127	163.965	2.52973	163.945	2.83671
-164.012	0.755861	-163.944	0.926593	164.017	1.14467	-163.95	1.25187	-163.902	1.46253	-163.999	1.53498	163.785	2.04421	163.872	2.31165	163.686	2.50825	163.667	2.81255
-163.732	0.749377	-163.664	0.91851	163.737	1.1342	-163.67	1.24096	-163.623	1.44969	-163.72	1.52165	163.505	2.02612	163.592	2.29208	163.408	2.48681	163.388	2.78844
-163.453	0.742909	-163.385	0.910447	163.457	1.12375	-163.39	1.23009	-163.344	1.43689	-163.441	1.50834	163.225	2.00806	163.313	2.27254	163.129	2.46542	163.11	2.76438
-163.173	0.736457	-163.105	0.902402	163.177	1.11331	-163.11	1.21924	-163.065	1.42412	-163.162	1.49506	162.945	1.99004	163.033	2.25305	162.85	2.44407	162.831	2.74036
-162.893	0.73002	-162.825	0.894377	162.897	1.10289	-162.829	1.20841	-162.785	1.41138	-162.882	1.4818	162.666	1.97204	162.753	2.23359	162.571	2.42276	162.553	2.71639
-162.612	0.723598	-162.546	0.88637	162.617	1.09248	-162.549	1.19761	-162.506	1.39868	-162.603	1.46857	162.386	1.95408	162.474	2.21418	162.293	2.4015	162.274	2.69246
-162.332	0.717191	-162.266	0.87838	162.337	1.08209	-162.269	1.18683	-162.227	1.386	-162.324	1.45536	162.106	1.93616	162.194	2.1948	162.014	2.38029	161.996	2.66858
-162.052	0.710799	-161.987	0.870408	162.058	1.07172	-161.988	1.17607	-161.948	1.37336	-162.044	1.44218	161.826	1.91826	161.914	2.17545	161.735	2.35911	161.717	2.64474
-161.772	0.70442	-161.707	0.862453	161.778	1.06136	-161.708	1.16533	-161.669	1.36074	-161.765	1.42902	161.546	1.90039	161.634	2.15615	161.456	2.33798	161.438	2.62094
-161.492	0.698055	-161.427	0.854514	161.498	1.05102	-161.427	1.15462	-161.39	1.34815	-161.486	1.41588	161.266	1.88256	161.354	2.13687	161.177	2.31689	161.16	2.59718
-161.212	0.691703	-161.148	0.846591	161.218	1.04069	-161.147	1.14392	-161.11	1.33559	-161.206	1.40277	160.986	1.86475	161.074	2.11763	160.899	2.29584	160.881	2.57347
-160.932	0.685364	-160.868	0.838684	160.938	1.03037	-160.866	1.13325	-160.831	1.32306	-160.927	1.38967	160.706	1.84698	160.794	2.09843	160.62	2.27482	160.603	2.54979
-160.652	0.679038	-160.588	0.830791	160.658	1.02007	-160.585	1.12259	-160.552	1.31055	-160.647	1.3766	160.426	1.82923	160.515	2.07925	160.341	2.25385	160.324	2.52615
-160.372	0.672724	-160.309	0.822913	160.378	1.00978	-160.305	1.11196	-160.272	1.29807	-160.367	1.36355	160.146	1.81151	160.235	2.06011	160.062	2.23292	160.046	2.50256
-160.091	0.666421	-160.029	0.81505	160.098	0.999505	-160.024	1.10134	-159.993	1.28561	-160.088	1.35051	159.866	1.79382	159.955	2.041	159.784	2.21202	159.767	2.479
-159.811	0.66013	-159.749	0.807199	159.818	0.989242	-159.743	1.09074	-159.714	1.27318	-159.808	1.33749	159.586	1.77616	159.675	2.02192	159.505	2.19116	159.489	2.45547
-159.531	0.65385	-159.47	0.799362	159.538	0.978992	-159.463	1.08016	-159.434	1.26078	-159.529	1.3245	159.306	1.75852	159.395	2.00286	159.226	2.17034	159.211	2.43199
-159.251	0.647581	-159.19	0.791538	159.259	0.968755	-159.182	1.06959	-159.155	1.24839	-159.249	1.31152	159.026	1.74091	159.115	1.98384	158.947	2.14955	158.932	2.40854
-158.971	0.641323	-158.91	0.783725	158.979	0.958529	-158.901	1.05904	-158.876	1.23604	-158.969	1.29855	158.746	1.72332	158.835	1.96484	158.668	2.12879	158.654	2.38512
-158.69	0.635074	-158.63	0.775925	158.699	0.948314	-158.62	1.04851	-158.596	1.2237	-158.689	1.2856	158.466	1.70576	158.555	1.94586	158.39	2.10808	158.375	2.36174
-158.41	0.628835	-158.351	0.768136	158.419	0.938111	-158.339	1.03799	-158.317	1.21138	-158.41	1.27267	158.186	1.68823	158.275	1.92692	158.111	2.08739	158.097	2.33839
-158.13	0.622605	-158.071	0.760357	158.139	0.927919	-158.059	1.02748	-158.037	1.19909	-158.13	1.25975	157.906	1.67072	157.995	1.90799	157.832	2.06674	157.818	2.31508
-157.85	0.616384	-157.791	0.752589	157.859	0.917737	-157.778	1.01699	-157.758	1.18682	-157.85	1.24685	157.626	1.65323	157.715	1.88909	157.553	2.04612	157.54	2.29179
-157.569	0.610172	-157.511	0.744831	157.579	0.907566	-157.497	1.00651	-157.478	1.17457	-157.57	1.23396	157.346	1.63577	157.435	1.87022	157.275	2.02553	157.261	2.26854
-157.289	0.603968	-157.232	0.737082	157.299	0.897404	-157.216	0.996041	-157.199	1.16233	-157.29	1.22108	157.066	1.61833	157.155	1.85136	156.996	2.00497	156.983	2.24532
-157.009	0.597772	-156.952	0.729343	157.019	0.887252	-156.935	0.985585	-156.919	1.15012	-157.011	1.20822	156.786	1.60091	156.875	1.83253	156.717	1.98444	156.705	2.22213
-156.728	0.591583	-156.672	0.721611	156.739	0.87711	-156.654	0.97514	-156.64	1.13792	-156.731	1.19537	156.507	1.58351	156.595	1.81371	156.438	1.96394	156.426	2.19896
-156.448	0.585402	-156.392	0.713888	156.46	0.866976	-156.373	0.964705	-156.36	1.12575	-156.451	1.18253	156.227	1.56614	156.315	1.79492	156.16	1.94347	156.148	2.17583
-156.168	0.579227	-156.113	0.706173	156.18	0.856851	-156.092	0.95428	-156.081	1.11358	-156.171	1.16969	155.947	1.54878	156.035	1.77614	155.881	1.92303	155.87	2.15272
-155.888	0.573059	-155.833	0.698464	155.9	0.846734	-155.811	0.943865	-155.801	1.10144	-155.891	1.15687	155.667	1.53145	155.755	1.75739	155.602	1.90262	155.591	2.12964
-155.607	0.566896	-155.553	0.690762	155.62	0.836625	-155.53	0.933458	-155.521	1.08931	-155.611	1.14406	155.387	1.51413	155.475	1.73864	155.323	1.88223	155.313	2.10659
-155.327	0.56074	-155.274	0.683067	155.34	0.826524	-155.249	0.923059	-155.242	1.0772	-155.331	1.13126	155.107	1.49684	155.194	1.71992	155.045	1.86187	155.035	2.08356
-155.047	0.554588	-154.994	0.675377	155.06	0.81643	-154.968	0.912667	-154.962	1.0651	-155.051	1.11846	154.827	1.47956	154.914	1.70121	154.766	1.84153	154.756	2.06056
-154.766	0.548442	-154.714	0.667692	154.78	0.806343	-154.687	0.902283	-154.683	1.05301	-154.771	1.10567	154.547	1.4623	154.634	1.68251	154.487	1.82122	154.478	2.03758
-154.486	0.5423	-154.434	0.660012	154.5	0.796263	-154.406	0.891904	-154.403	1.04094	-154.491	1.09289	154.267	1.44506	154.354	1.66383	154.208	1.80094	154.2	2.01462
-154.206	0.536163	-154.155	0.652336	154.22	0.78619	-154.125	0.881531	-154.124	1.02888	-154.211	1.08011	153.987	1.42783	154.074	1.64516	153.93	1.78067	153.921	1.99168
-153.925	0.530029	-153.875	0.644665	153.941	0.776122	-153.844	0.871163	-153.844	1.01684	-153.931	1.06734	153.707	1.41063	153.794	1.6265	153.651	1.76043	153.643	1.96877
-153.645	0.523899	-153.595	0.636996	153.661	0.76606	-153.563	0.8608	-153.564	1.0048	-153.651	1.05457	153.427	1.39343	153.514	1.60785	153.372	1.74021	153.365	1.94588
-153.365	0.517772	-153.316	0.629331	153.381	0.756003	-153.282	0.85044	-153.285	0.992781	-153.371	1.04181	153.147	1.37626	153.234	1.58921	153.093	1.72001	153.086	1.92301
-153.084	0.511648	-153.036	0.621668	153.101	0.745951	-153.001	0.840084	-153.005	0.980768	-153.091	1.02905	152.868	1.3591	152.954	1.57058	152.815	1.69984	152.808	1.90015
-152.804	0.505526	-152.756	0.614007	152.821	0.735905	-152.72	0.82973	-152.725	0.968765	-152.811	1.0163	152.588	1.34195	152.674	1.55196	152.536	1.67968	152.53	1.87732
-152.524	0.499407	-152.477	0.606348	152.541	0.725862	-152.439	0.819378	-152.446	0.956771	-152.531	1.00354	152.308	1.32482	152.394	1.53334	152.257	1.65954	152.252	1.8545
-152.244	0.493289	-152.197	0.59869	152.262	0.715824	-152.158	0.809028	-152.166	0.944785	-152.251	0.990789	152.028	1.3077	152.114	1.51474	151.978	1.63942	151.974	1.8317
-151.963	0.487172	-151.918	0.591032	151.982	0.705789	-151.877	0.798678	-151.887	0.932808	-151.971	0.978038	151.748	1.29059	151.834	1.49613	151.7	1.61932	151.695	1.80892
-151.683	0.481057	-151.638	0.583375	151.702	0.695758	-151.596	0.788329	-151.607	0.920838	-151.691	0.965286	151.468	1.2735	151.554	1.47754	151.421	1.59924	151.417	1.78615
-151.403	0.474942	-151.359	0.575717	151.422	0.68573	-151.315	0.777979	-151.327	0.908875	-151.411	0.952534	151.189	1.25642	151.274	1.45894	151.142	1.57917	151.139	1.7634
-151.123	0.468827	-151.079	0.568058	151.142	0.675704	-151.034	0.767628	-151.048	0.896919	-151.131	0.939781	150.909	1.23935	150.994	1.44035	150.864	1.55912	150.861	1.74066
-150.842	0.462713	-150.799	0.560399	150.862	0.665682	-150.753	0.757276	-150.768	0.884968	-150.851	0.927027	150.629	1.22229	150.714	1.42176	150.585	1.53908	150.583	1.71794
-150.562	0.456598	-150.52	0.552737	150.583	0.655661	-150.472	0.746921	-150.488	0.873021	-150.571	0.91427	150.349	1.20524	150.434	1.40318	150.306	1.51906	150.304	1.69523
-150.282	0.450482	-150.24	0.545074	150.303	0.645642	-150.191	0.736564	-150.209	0.86108	-150.291	0.90151	150.07	1.1882	150.154	1.38459	150.028	1.49905	150.026	1.67253
-150.002	0.444365	-149.961	0.537407	150.023	0.635625	-149.91	0.726203	-149.929	0.849142	-150.011	0.888747	149.79	1.17117	149.874	1.366	149.749	1.47906	149.748	1.64984
-149.721	0.438246	-149.682	0.529738	149.743	0.625609	-149.629	0.715838	-149.65	0.837207	-149.731	0.875979	149.51	1.15415	149.594	1.34742	149.47	1.45908	149.47	1.62716
-149.441	0.432126	-149.402	0.522065	149.464	0.615593	-149.348	0.705469	-149.37	0.825275	-149.451	0.863207	149.23	1.13714	149.314	1.32883	149.192	1.43911	149.192	1.60449
-149.161	0.426003	-149.123	0.514388	149.184	0.605578	-149.068	0.695094	-149.09	0.813345	-149.17	0.850429	148.951	1.12014	149.034	1.31023	148.913	1.41915	148.914	1.58183
-148.881	0.419877	-148.843	0.506707	148.904	0.595564	-148.787	0.684714	-148.811	0.801416	-148.89	0.837645	148.671	1.10314	148.754	1.29164	148.635	1.3992	148.636	1.55918
-148.601	0.413749	-148.564	0.499021	148.624	0.585549	-148.506	0.674327	-148.531	0.789488	-148.61	0.824854	148.391	1.08615	148.474	1.27304	148.356	1.37926	148.358	1.53654
-148.321	0.407618	-148.285	0.491329	148.345	0.575534	-148.225	0.663933	-148.252	0.777561	-148.33	0.812056	148.112	1.06917	148.195	1.25443	148.077	1.35933	148.08	1.5139
-148.041	0.401482	-148.005	0.483631	148.065	0.565518	-147.944	0.653531	-147.972	0.765633	-148.05	0.79925	147.832	1.05219	147.915	1.23581	147.799	1.33941	147.802	1.49127
-147.76	0.395343	-147.726	0.475927	147.785	0.555501	-147.663	0.643121	-147.692	0.753703	-147.77	0.786435	147.553	1.03522	147.635	1.21719	147.52	1.31949	147.524	1.46864
-147.48	0.389199	-147.447	0.468217	147.506	0.545482	-147.383	0.632703	-147.413	0.741773	-147.49	0.773611	147.273	1.01825	147.355	1.19857	147.242	1.29959	147.246	1.44602
-147.2	0.383051	-147.168	0.460499	147.226	0.535462	-147.102	0.622275	-147.133	0.72984	-147.21	0.760777	146.994	1.00129	147.075	1.17993	146.963	1.27969	146.968	1.42341
-146.92	0.376897	-146.889	0.452773	146.946	0.52544	-146.821	0.611836	-146.854	0.717904	-146.93	0.747932	146.714	0.984332	146.795	1.16128	146.684	1.25979	146.69	1.40079
-146.64	0.370738	-146.609	0.445039	146.667	0.515415	-146.541	0.601388	-146.574	0.705965	-146.651	0.735077	146.435	0.967376	146.516	1.14262	146.406	1.2399	146.412	1.37818
-146.36	0.364573	-146.33	0.437297	146.387	0.505388	-146.26	0.590928	-146.295	0.694021	-146.371	0.722209	146.155	0.950424	146.236	1.12395	146.127	1.22002	146.134	1.35557
-146.08	0.358402	-146.051	0.429545	146.107	0.495357	-145.979	0.580456	-146.015	0.682073	-146.091	0.709329	145.876	0.933473	145.956	1.10527	145.849	1.20014	145.856	1.33296
-145.8	0.352224	-145.772	0.421784	145.828	0.485323	-145.699	0.569971	-145.736	0.67012	-145.811	0.696436	145.596	0.916525	145.677	1.08658	145.57	1.18026	145.578	1.31035
-145.52	0.346039	-145.493	0.414013	145.548	0.475286	-145.418	0.559474	-145.456	0.658161	-145.531	0.683529	145.317	0.899578	145.397	1.06787	145.292	1.16038	145.3	1.28774
-145.24	0.339847	-145.214	0.406231	145.269	0.465244	-145.138	0.548963	-145.177	0.646196	-145.251	0.670608	145.037	0.882631	145.117	1.04914	145.013	1.14051	145.022	1.26513
-144.961	0.333647	-144.935	0.398438	144.989	0.455198	-144.857	0.538438	-144.897	0.634223	-144.971	0.657672	144.758	0.865685	144.838	1.0304	144.735	1.12063	144.744	1.24252
-144.681	0.32744	-144.656	0.390634	144.71	0.445148	-144.577	0.527898	-144.618	0.622243	-144.691	0.64472	144.479	0.848738	144.558	1.01164	144.456	1.10076	144.466	1.2199
-144.401	0.321224	-144.377	0.382818	144.43	0.435092	-144.296	0.517342	-144.339	0.610255	-144.412	0.631752	144.2	0.831791	144.278	0.99287	144.178	1.08089	144.188	1.19728
-144.121	0.314999	-144.099	0.374989	144.15	0.425032	-144.016	0.50677	-144.059	0.598257	-144.132	0.618768	143.92	0.814843	143.999	0.974078	143.899	1.06101	143.911	1.17466
-143.841	0.308765	-143.82	0.367148	143.871	0.414965	-143.736	0.496182	-143.78	0.586251	-143.852	0.605765	143.641	0.797892	143.719	0.955266	143.621	1.04113	143.633	1.15203
-143.562	0.302522	-143.541	0.359294	143.591	0.404893	-143.455	0.485577	-143.5	0.574234	-143.572	0.592745	143.362	0.78094	143.44	0.936434	143.342	1.02125	143.355	1.12939
-143.282	0.296268	-143.262	0.351425	143.312	0.394814	-143.175	0.474953	-143.221	0.562206	-143.292	0.579705	143.083	0.763984	143.16	0.917581	143.064	1.00137	143.077	1.10675
-143.002	0.290005	-142.984	0.343543	143.033	0.384729	-142.895	0.464311	-142.942	0.550168	-143.013	0.566647	142.803	0.747026	142.881	0.898707	142.785	0.981487	142.799	1.0841
-142.722	0.283731	-142.705	0.335646	142.753	0.374636	-142.615	0.45365	-142.663	0.538117	-142.733	0.553568	142.524	0.730063	142.602	0.87981	142.507	0.961596	142.522	1.06144
-142.443	0.277447	-142.426	0.327733	142.474	0.364537	-142.334	0.44297	-142.383	0.526054	-142.453	0.540468	142.245	0.713096	142.322	0.860889	142.229	0.941701	142.244	1.03878
-142.163	0.27115	-142.148	0.319806	142.194	0.35443	-142.054	0.432269	-142.104	0.513978	-142.174	0.527347	141.966	0.696125	142.043	0.841944	141.95	0.921799	141.966	1.0161
-141.884	0.264843	-141.869	0.311862	141.915	0.344315	-141.774	0.421547	-141.825	0.501888	-141.894	0.514204	141.687	0.679147	141.764	0.822973	141.672	0.901891	141.688	0.993417
-141.604	0.258523	-141.591	0.303901	141.635	0.334192	-141.494	0.410804	-141.546	0.489784	-141.615	0.501039	141.408	0.662165	141.484	0.803977	141.394	0.881976	141.411	0.97072
-141.324	0.252191	-141.312	0.295924	141.356	0.32406	-141.214	0.400038	-141.266	0.477665	-141.335	0.48785	141.129	0.645175	141.205	0.784954	141.115	0.862053	141.133	0.948012
-141.045	0.245847	-141.034	0.287929	141.077	0.313919	-140.935	0.38925	-140.987	0.46553	-141.056	0.474638	140.85	0.628179	140.926	0.765903	140.837	0.842122	140.855	0.925291
-140.766	0.239489	-140.756	0.279916	140.797	0.303769	-140.655	0.378439	-140.708	0.453379	-140.776	0.461401	140.571	0.611175	140.647	0.746823	140.559	0.822181	140.578	0.902557
-140.486	0.233118	-140.478	0.271884	140.518	0.29361	-140.375	0.367604	-140.429	0.441212	-140.497	0.448139	140.293	0.594164	140.368	0.727714	140.28	0.802231	140.3	0.879808
-140.207	0.226733	-140.199	0.263834	140.239	0.283441	-140.095	0.356744	-140.15	0.429028	-140.217	0.434851	140.014	0.577144	140.089	0.708575	140.002	0.78227	140.022	0.857046
-139.927	0.220335	-139.921	0.255766	139.96	0.273263	-139.816	0.345861	-139.871	0.416827	-139.938	0.421539	139.735	0.560117	139.809	0.689406	139.724	0.762299	139.745	0.834269
-139.648	0.213924	-139.643	0.247681	139.68	0.263076	-139.536	0.334956	-139.592	0.40461	-139.659	0.408203	139.456	0.543082	139.53	0.67021	139.445	0.742318	139.467	0.81148
-139.369	0.207501	-139.365	0.239579	139.401	0.252882	-139.257	0.324028	-139.313	0.392378	-139.379	0.394844	139.177	0.526042	139.251	0.650987	139.167	0.72233	139.19	0.788678
-139.09	0.201067	-139.087	0.231462	139.122	0.242681	-138.977	0.313081	-139.034	0.380132	-139.1	0.381464	138.899	0.508996	138.972	0.631738	138.889	0.702333	138.912	0.765865
-138.81	0.194622	-138.809	0.223329	138.843	0.232474	-138.698	0.302113	-138.755	0.367872	-138.821	0.368064	138.62	0.491946	138.694	0.612464	138.611	0.682329	138.634	0.743042
-138.531	0.188166	-138.531	0.215182	138.564	0.222261	-138.418	0.291127	-138.476	0.3556	-138.542	0.354645	138.341	0.474892	138.415	0.593167	138.332	0.662318	138.357	0.720209
-138.252	0.1817	-138.253	0.207021	138.284	0.212043	-138.139	0.280123	-138.197	0.343316	-138.262	0.341207	138.063	0.457834	138.136	0.573848	138.054	0.642302	138.079	0.697367
-137.973	0.175225	-137.975	0.198848	138.005	0.201821	-137.86	0.269102	-137.918	0.33102	-137.983	0.327753	137.784	0.440775	137.857	0.554508	137.776	0.62228	137.802	0.674518
-137.694	0.168741	-137.697	0.190663	137.726	0.191596	-137.58	0.258065	-137.64	0.318714	-137.704	0.314283	137.506	0.423714	137.578	0.535148	137.498	0.602253	137.524	0.651662
-137.415	0.162249	-137.42	0.182466	137.447	0.181369	-137.301	0.247013	-137.361	0.306398	-137.425	0.300797	137.227	0.406652	137.299	0.515769	137.219	0.582222	137.247	0.628799
-137.136	0.155749	-137.142	0.174259	137.168	0.171139	-137.022	0.235948	-137.082	0.294073	-137.146	0.287298	136.949	0.38959	137.021	0.496372	136.941	0.562188	136.969	0.605932
-136.857	0.149242	-136.864	0.166042	136.889	0.160909	-136.743	0.224869	-136.803	0.28174	-136.867	0.273787	136.67	0.372529	136.742	0.476959	136.663	0.542151	136.692	0.58306
-136.578	0.142728	-136.586	0.157817	136.61	0.150678	-136.464	0.213779	-136.524	0.2694	-136.588	0.260263	136.392	0.35547	136.463	0.457531	136.385	0.522113	136.414	0.560184
-136.299	0.136209	-136.309	0.149583	136.331	0.140447	-136.185	0.202677	-136.246	0.257053	-136.309	0.246729	136.113	0.338413	136.184	0.438089	136.107	0.502072	136.137	0.537306
-136.02	0.129684	-136.031	0.141341	136.051	0.130217	-135.906	0.191565	-135.967	0.2447	-136.03	0.233186	135.835	0.321359	135.906	0.418634	135.828	0.482032	135.859	0.514426
-135.741	0.123154	-135.754	0.133093	135.772	0.119989	-135.627	0.180444	-135.688	0.232342	-135.751	0.219635	135.556	0.304309	135.627	0.399167	135.55	0.461991	135.582	0.491546
-135.462	0.116619	-135.476	0.12484	135.493	0.109764	-135.348	0.169315	-135.409	0.219979	-135.472	0.206076	135.278	0.287263	135.348	0.379689	135.272	0.44195	135.304	0.468665
-135.183	0.110081	-135.198	0.116581	135.214	0.0995417	-135.069	0.158179	-135.131	0.207613	-135.193	0.192512	134.999	0.270223	135.07	0.360202	134.994	0.421911	135.027	0.445785
-134.904	0.10354	-134.921	0.108317	134.935	0.0893235	-134.79	0.147036	-134.852	0.195244	-134.914	0.178942	134.721	0.253189	134.791	0.340706	134.716	0.401874	134.749	0.422907
-134.625	0.0969955	-134.643	0.10005	134.656	0.0791098	-134.511	0.135888	-134.573	0.182872	-134.635	0.165368	134.443	0.236162	134.512	0.321204	134.437	0.381839	134.471	0.400031
-134.346	0.0904492	-134.366	0.0917803	134.377	0.0689016	-134.232	0.124736	-134.294	0.1705	-134.356	0.151792	134.164	0.219143	134.234	0.301695	134.159	0.361808	134.194	0.377159
-134.067	0.0839013	-134.088	0.0835083	134.098	0.0586995	-133.954	0.11358	-134.016	0.158126	-134.077	0.138213	133.886	0.202132	133.955	0.282181	133.881	0.34178	133.916	0.354291
-133.789	0.0773523	-133.811	0.0752349	133.819	0.0485042	-133.675	0.102422	-133.737	0.145753	-133.798	0.124635	133.608	0.18513	133.677	0.262664	133.603	0.321757	133.639	0.331428
-133.51	0.0708028	-133.534	0.066961	133.54	0.0383164	-133.396	0.0912627	-133.458	0.133381	-133.519	0.111056	133.329	0.168139	133.398	0.243145	133.324	0.301739	133.361	0.308571
-133.231	0.0642535	-133.256	0.0586873	133.261	0.028137	-133.117	0.0801026	-133.18	0.12101	-133.24	0.0974793	133.051	0.151158	133.12	0.223624	133.046	0.281727	133.084	0.285721
-132.952	0.0577047	-132.979	0.0504145	132.982	0.0179666	-132.839	0.0689429	-132.901	0.108642	-132.962	0.0839051	132.773	0.134188	132.841	0.204102	132.768	0.261722	132.806	0.262879
-132.673	0.0511571	-132.701	0.0421435	132.703	0.0078059	-132.56	0.0577846	-132.622	0.0962769	-132.683	0.0703346	132.494	0.117231	132.562	0.184582	132.49	0.241723	132.528	0.240046
-132.395	0.0446112	-132.424	0.0338749	132.424	-0.00234432	-132.281	0.0466287	-132.344	0.0839158	-132.404	0.0567689	132.216	0.100287	132.284	0.165064	132.211	0.221733	132.251	0.217222
-132.116	0.0380676	-132.147	0.0256095	132.145	-0.0124834	-132.003	0.0354761	-132.065	0.0715594	-132.125	0.0432091	131.938	0.0833572	132.005	0.145549	131.933	0.201751	131.973	0.194408
-131.837	0.0315268	-131.869	0.0173481	131.866	-0.0226105	-131.724	0.0243277	-131.787	0.0592084	-131.846	0.0296563	131.66	0.0664416	131.727	0.126039	131.655	0.181778	131.696	0.171605
-131.558	0.0249894	-131.592	0.0090915	131.587	-0.0327249	-131.446	0.0131846	-131.508	0.0468637	-131.568	0.0161116	131.381	0.0495415	131.448	0.106534	131.376	0.161814	131.418	0.148815
-131.28	0.0184559	-131.315	0.00084038	131.308	-0.042826	-131.167	0.00204765	-131.229	0.0345259	-131.289	0.00257611	131.103	0.0326574	131.17	0.0870359	131.098	0.141862	131.14	0.126037
-131.001	0.0119269	-131.037	-0.00740446	131.029	-0.0529131	-130.889	-0.00908214	-130.951	0.0221958	-131.01	-0.0109491	130.825	0.0157903	130.891	0.0675457	130.82	0.12192	130.862	0.103274
-130.722	0.005403	-130.76	-0.0156423	130.75	-0.0629853	-130.61	-0.0202038	-130.672	0.00987418	-130.731	-0.0244629	130.546	-0.0010592	130.613	0.0480646	130.541	0.10199	130.585	0.0805246
-130.443	-0.00111533	-130.483	-0.0238723	130.471	-0.0730419	-130.332	-0.0313164	-130.393	-0.00243819	-130.453	-0.0379643	130.268	-0.0178902	130.334	0.0285938	130.263	0.0820728	130.307	0.0577911
-130.165	-0.00762751	-130.206	-0.0320937	130.192	-0.0830823	-130.053	-0.042419	-130.115	-0.0147405	-130.174	-0.0514521	129.99	-0.0347021	130.056	0.00913435	129.984	0.0621684	130.029	0.0350739
-129.886	-0.014133	-129.928	-0.0403058	129.912	-0.0931057	-129.775	-0.0535106	-129.836	-0.0270322	-129.895	-0.0649253	129.712	-0.0514939	129.777	-0.0103125	129.706	0.0422777	129.751	0.012374
-129.607	-0.0206312	-129.651	-0.0485079	129.633	-0.103111	-129.496	-0.0645903	-129.557	-0.0393122	-129.616	-0.0783827	129.433	-0.068265	129.498	-0.0297457	129.428	0.0224015	129.474	-0.0103077
-129.328	-0.0271216	-129.374	-0.0566991	129.354	-0.113099	-129.218	-0.075657	-129.279	-0.0515801	-129.338	-0.0918232	129.155	-0.0850146	129.22	-0.049164	129.149	0.00254022	129.196	-0.0329705
-129.05	-0.0336036	-129.096	-0.0648787	129.075	-0.123067	-128.939	-0.0867099	-129	-0.0638349	-129.059	-0.105246	128.877	-0.101742	128.941	-0.0685663	128.871	-0.0173053	128.918	-0.0556134
-128.771	-0.0400767	-128.819	-0.0730459	128.796	-0.133015	-128.661	-0.097748	-128.721	-0.0760759	-128.78	-0.11865	128.598	-0.118446	128.663	-0.0879514	128.592	-0.0371345	128.64	-0.0782356
-128.492	-0.0465404	-128.542	-0.0812	128.517	-0.142942	-128.383	-0.10877	-128.443	-0.0883023	-128.501	-0.132033	128.32	-0.135127	128.384	-0.107318	128.313	-0.0569466	128.362	-0.100836
-128.214	-0.052994	-128.264	-0.0893402	128.238	-0.152849	-128.104	-0.119776	-128.164	-0.100513	-128.223	-0.145395	128.042	-0.151783	128.105	-0.126665	128.035	-0.0767411	128.084	-0.123414
-127.935	-0.059437	-127.987	-0.0974658	127.959	-0.162733	-127.826	-0.130764	-127.885	-0.112709	-127.944	-0.158735	127.763	-0.168413	127.827	-0.145992	127.756	-0.0965173	127.806	-0.145969
-127.656	-0.0658689	-127.71	-0.105576	127.68	-0.172594	-127.547	-0.141733	-127.607	-0.124887	-127.665	-0.172052	127.485	-0.185018	127.548	-0.165297	127.478	-0.116274	127.528	-0.1685
-127.377	-0.0722891	-127.432	-0.11367	127.401	-0.182432	-127.269	-0.152683	-127.328	-0.137047	-127.386	-0.185344	127.206	-0.201595	127.269	-0.184578	127.199	-0.136012	127.25	-0.191006
-127.099	-0.0786971	-127.155	-0.121747	127.121	-0.192245	-126.991	-0.163612	-127.049	-0.14919	-127.107	-0.198611	126.928	-0.218145	126.991	-0.203836	126.92	-0.155729	126.972	-0.213486
-126.82	-0.0850922	-126.878	-0.129806	126.842	-0.202034	-126.712	-0.174519	-126.77	-0.161313	-126.829	-0.21185	126.65	-0.234667	126.712	-0.223068	126.641	-0.175426	126.694	-0.235939
-126.541	-0.091474	-126.6	-0.137847	126.563	-0.211797	-126.434	-0.185404	-126.492	-0.173416	-126.55	-0.225063	126.371	-0.251159	126.433	-0.242274	126.363	-0.1951	126.415	-0.258364
-126.262	-0.097842	-126.323	-0.145869	126.284	-0.221533	-126.155	-0.196266	-126.213	-0.185499	-126.271	-0.238246	126.093	-0.267621	126.154	-0.261452	126.084	-0.214753	126.137	-0.280761
-125.983	-0.104195	-126.045	-0.153871	126.005	-0.231243	-125.877	-0.207103	-125.934	-0.197561	-125.992	-0.251399	125.814	-0.284053	125.876	-0.280601	125.805	-0.234382	125.859	-0.303128
-125.705	-0.110534	-125.768	-0.161852	125.725	-0.240924	-125.599	-0.217915	-125.655	-0.2096	-125.714	-0.264521	125.536	-0.300453	125.597	-0.299721	125.526	-0.253988	125.581	-0.325466
-125.426	-0.116857	-125.491	-0.169811	125.446	-0.250577	-125.32	-0.2287	-125.376	-0.221616	-125.435	-0.277611	125.257	-0.316821	125.318	-0.318809	125.247	-0.27357	125.302	-0.347772
-125.147	-0.123163	-125.213	-0.177748	125.167	-0.2602	-125.042	-0.239458	-125.097	-0.233609	-125.156	-0.290668	124.979	-0.333156	125.039	-0.337865	124.968	-0.293126	125.024	-0.370046
-124.868	-0.129454	-124.936	-0.185662	124.888	-0.269794	-124.763	-0.250188	-124.819	-0.245577	-124.877	-0.303691	124.7	-0.349457	124.76	-0.356888	124.689	-0.312658	124.746	-0.392288
-124.589	-0.135726	-124.658	-0.193553	124.608	-0.279357	-124.485	-0.260889	-124.54	-0.25752	-124.598	-0.316678	124.422	-0.365723	124.481	-0.375876	124.41	-0.332162	124.467	-0.414495
-124.31	-0.141981	-124.38	-0.201419	124.329	-0.288888	-124.206	-0.27156	-124.261	-0.269437	-124.319	-0.329629	124.143	-0.381955	124.202	-0.394828	124.131	-0.351641	124.189	-0.436669
-124.031	-0.148218	-124.103	-0.209259	124.05	-0.298387	-123.928	-0.282199	-123.982	-0.281328	-124.04	-0.342542	123.864	-0.39815	123.923	-0.413744	123.852	-0.371091	123.91	-0.458806
-123.752	-0.154436	-123.825	-0.217074	123.77	-0.307853	-123.649	-0.292807	-123.703	-0.293191	-123.762	-0.355416	123.586	-0.414308	123.644	-0.432621	123.573	-0.390514	123.631	-0.480908
-123.473	-0.160634	-123.548	-0.224861	123.491	-0.317285	-123.371	-0.303381	-123.424	-0.305026	-123.483	-0.368251	123.307	-0.430429	123.365	-0.451459	123.294	-0.409907	123.353	-0.502972
-123.194	-0.166813	-123.27	-0.232621	123.212	-0.326683	-123.093	-0.313921	-123.145	-0.316832	-123.204	-0.381045	123.028	-0.446511	123.086	-0.470257	123.014	-0.429271	123.074	-0.524999
-122.915	-0.172971	-122.992	-0.240353	122.932	-0.336046	-122.814	-0.324427	-122.866	-0.328608	-122.925	-0.393796	122.749	-0.462554	122.807	-0.489013	122.735	-0.448605	122.795	-0.546986
-122.636	-0.179107	-122.715	-0.248056	122.653	-0.345373	-122.535	-0.334896	-122.587	-0.340354	-122.646	-0.406505	122.471	-0.478557	122.528	-0.507727	122.456	-0.467908	122.516	-0.568934
-122.357	-0.185223	-122.437	-0.255728	122.373	-0.354663	-122.257	-0.345329	-122.308	-0.352068	-122.367	-0.41917	122.192	-0.494519	122.248	-0.526396	122.176	-0.48718	122.238	-0.590841
-122.078	-0.191315	-122.159	-0.26337	122.094	-0.363916	-121.978	-0.355724	-122.028	-0.363751	-122.088	-0.431789	121.913	-0.51044	121.969	-0.545021	121.897	-0.506419	121.959	-0.612707
-121.799	-0.197386	-121.881	-0.270981	121.814	-0.373131	-121.7	-0.36608	-121.749	-0.3754	-121.809	-0.444362	121.634	-0.526319	121.69	-0.563599	121.618	-0.525626	121.68	-0.63453
-121.52	-0.203432	-121.603	-0.278559	121.535	-0.382307	-121.421	-0.376396	-121.47	-0.387017	-121.53	-0.456887	121.355	-0.542155	121.411	-0.58213	121.338	-0.544799	121.401	-0.656311
-121.241	-0.209455	-121.325	-0.286105	121.255	-0.391444	-121.142	-0.386671	-121.191	-0.398599	-121.251	-0.469364	121.076	-0.557947	121.131	-0.600613	121.059	-0.563938	121.121	-0.678047
-120.962	-0.215454	-121.047	-0.293617	120.976	-0.400541	-120.864	-0.396905	-120.912	-0.410146	-120.972	-0.481792	120.797	-0.573694	120.852	-0.619046	120.779	-0.583043	120.842	-0.699738
-120.683	-0.221427	-120.769	-0.301094	120.696	-0.409596	-120.585	-0.407097	-120.632	-0.421657	-120.692	-0.494169	120.518	-0.589396	120.572	-0.637428	120.499	-0.602112	120.563	-0.721383
-120.403	-0.227375	-120.491	-0.308537	120.416	-0.41861	-120.306	-0.417244	-120.353	-0.433131	-120.413	-0.506493	120.239	-0.605053	120.293	-0.655758	120.22	-0.621145	120.284	-0.742982
-120.124	-0.233297	-120.213	-0.315943	120.137	-0.427582	-120.028	-0.427348	-120.074	-0.444569	-120.134	-0.518765	119.96	-0.620662	120.013	-0.674035	119.94	-0.640141	120.004	-0.764534
-119.845	-0.239192	-119.935	-0.323312	119.857	-0.43651	-119.749	-0.437405	-119.794	-0.455968	-119.855	-0.530984	119.681	-0.636223	119.733	-0.692258	119.66	-0.6591	119.725	-0.786037
-119.565	-0.245061	-119.657	-0.330644	119.577	-0.445395	-119.47	-0.447416	-119.515	-0.467328	-119.576	-0.543146	119.402	-0.651737	119.454	-0.710425	119.38	-0.67802	119.446	-0.80749
-119.286	-0.250901	-119.379	-0.337938	119.297	-0.454235	-119.191	-0.45738	-119.236	-0.478649	-119.297	-0.555253	119.122	-0.667201	119.174	-0.728536	119.1	-0.696903	119.166	-0.828894
-119.007	-0.256713	-119.1	-0.345193	119.018	-0.46303	-118.912	-0.467296	-118.956	-0.48993	-119.017	-0.567303	118.843	-0.682615	118.894	-0.746589	118.82	-0.715745	118.886	-0.850246
-118.727	-0.262496	-118.822	-0.352408	118.738	-0.471779	-118.633	-0.477162	-118.677	-0.501169	-118.738	-0.579294	118.564	-0.697979	118.614	-0.764582	118.54	-0.734548	118.607	-0.871547
-118.448	-0.26825	-118.544	-0.359582	118.458	-0.480481	-118.354	-0.486977	-118.397	-0.512367	-118.459	-0.591226	118.284	-0.713291	118.335	-0.782516	118.26	-0.75331	118.327	-0.892795
-118.168	-0.273974	-118.265	-0.366716	118.178	-0.489135	-118.076	-0.496742	-118.117	-0.523522	-118.179	-0.603097	118.005	-0.728551	118.055	-0.800389	117.98	-0.772031	118.047	-0.91399
-117.889	-0.279667	-117.987	-0.373807	117.898	-0.497742	-117.796	-0.506454	-117.838	-0.534633	-117.9	-0.614906	117.725	-0.743758	117.775	-0.818199	117.699	-0.790709	117.767	-0.93513
-117.609	-0.285329	-117.708	-0.380855	117.618	-0.506299	-117.517	-0.516113	-117.558	-0.545701	-117.62	-0.626653	117.446	-0.758911	117.495	-0.835946	117.419	-0.809346	117.487	-0.956215
-117.33	-0.29096	-117.43	-0.38786	117.338	-0.514807	-117.238	-0.525718	-117.278	-0.556723	-117.341	-0.638336	117.166	-0.774009	117.214	-0.853627	117.139	-0.827938	117.207	-0.977243
-117.05	-0.296558	-117.151	-0.39482	117.058	-0.523265	-116.959	-0.535268	-116.999	-0.5677	-117.062	-0.649954	116.887	-0.789053	116.934	-0.871243	116.858	-0.846487	116.927	-0.998215
-116.77	-0.302124	-116.872	-0.401735	116.778	-0.531671	-116.68	-0.544762	-116.719	-0.578631	-116.782	-0.661506	116.607	-0.80404	116.654	-0.888792	116.578	-0.864991	116.647	-1.01913
-116.49	-0.307656	-116.594	-0.408605	116.498	-0.540026	-116.401	-0.554199	-116.439	-0.589514	-116.502	-0.672991	116.327	-0.818971	116.374	-0.906273	116.297	-0.88345	116.367	-1.03998
-116.211	-0.313155	-116.315	-0.415428	116.218	-0.548328	-116.122	-0.563578	-116.159	-0.600349	-116.223	-0.684408	116.047	-0.833844	116.093	-0.923684	116.017	-0.901863	116.087	-1.06078
-115.931	-0.318619	-116.036	-0.422203	115.937	-0.556577	-115.842	-0.572898	-115.879	-0.611136	-115.943	-0.695756	115.767	-0.848658	115.813	-0.941025	115.736	-0.92023	115.806	-1.08151
-115.651	-0.324048	-115.757	-0.42893	115.657	-0.564771	-115.563	-0.582158	-115.599	-0.621873	-115.663	-0.707033	115.487	-0.863414	115.532	-0.958294	115.455	-0.938549	115.526	-1.10219
-115.371	-0.329442	-115.478	-0.435609	115.377	-0.572912	-115.284	-0.591358	-115.319	-0.632561	-115.384	-0.718238	115.207	-0.878109	115.252	-0.975491	115.174	-0.95682	115.245	-1.1228
-115.091	-0.334799	-115.199	-0.442237	115.097	-0.580996	-115.004	-0.600495	-115.039	-0.643197	-115.104	-0.729372	114.927	-0.892744	114.971	-0.992613	114.894	-0.975043	114.964	-1.14335
-114.811	-0.34012	-114.919	-0.448815	114.816	-0.589025	-114.725	-0.60957	-114.759	-0.653781	-114.824	-0.740431	114.647	-0.907318	114.69	-1.00966	114.613	-0.993217	114.684	-1.16383
-114.531	-0.345404	-114.64	-0.455342	114.536	-0.596996	-114.445	-0.618581	-114.479	-0.664313	-114.544	-0.751416	114.367	-0.921829	114.41	-1.02663	114.332	-1.01134	114.403	-1.18425
-114.251	-0.35065	-114.361	-0.461818	114.255	-0.60491	-114.165	-0.627527	-114.198	-0.674792	-114.264	-0.762325	114.087	-0.936278	114.129	-1.04352	114.05	-1.02941	114.122	-1.20461
-113.971	-0.355858	-114.081	-0.46824	113.975	-0.612766	-113.886	-0.636408	-113.918	-0.685217	-113.985	-0.773157	113.807	-0.950662	113.848	-1.06034	113.769	-1.04744	113.841	-1.22489
-113.69	-0.361027	-113.802	-0.474609	113.694	-0.620562	-113.606	-0.645222	-113.638	-0.695587	-113.705	-0.783911	113.526	-0.964983	113.567	-1.07707	113.488	-1.06541	113.56	-1.24511
-113.41	-0.366157	-113.522	-0.480923	113.414	-0.628299	-113.326	-0.653969	-113.357	-0.705901	-113.425	-0.794586	113.246	-0.979238	113.286	-1.09373	113.207	-1.08332	113.279	-1.26526
-113.13	-0.371247	-113.243	-0.487183	113.133	-0.635976	-113.046	-0.662647	-113.077	-0.716159	-113.145	-0.80518	112.965	-0.993427	113.004	-1.1103	112.925	-1.10119	112.997	-1.28535
-112.849	-0.376296	-112.963	-0.493387	112.852	-0.643591	-112.767	-0.671255	-112.796	-0.726361	-112.864	-0.815693	112.685	-1.00755	112.723	-1.12679	112.644	-1.119	112.716	-1.30536
-112.569	-0.381304	-112.683	-0.499534	112.572	-0.651144	-112.487	-0.679793	-112.516	-0.736504	-112.584	-0.826124	112.404	-1.0216	112.442	-1.14319	112.362	-1.13675	112.435	-1.3253
-112.288	-0.386271	-112.403	-0.505625	112.291	-0.658634	-112.207	-0.68826	-112.235	-0.746589	-112.304	-0.836472	112.123	-1.03559	112.16	-1.15951	112.08	-1.15446	112.153	-1.34517
-112.008	-0.391197	-112.123	-0.511658	112.01	-0.666063	-111.927	-0.696657	-111.954	-0.756616	-112.024	-0.846737	111.842	-1.04951	111.879	-1.17574	111.799	-1.1721	111.871	-1.36497
-111.727	-0.396082	-111.843	-0.517636	111.729	-0.67343	-111.646	-0.704984	-111.674	-0.766586	-111.743	-0.856921	111.562	-1.06336	111.597	-1.19189	111.517	-1.18969	111.59	-1.3847
-111.446	-0.400927	-111.563	-0.523558	111.448	-0.680737	-111.366	-0.713241	-111.393	-0.776498	-111.463	-0.867023	111.281	-1.07714	111.316	-1.20796	111.235	-1.20723	111.308	-1.40435
-111.166	-0.405733	-111.283	-0.529426	111.167	-0.687983	-111.086	-0.721431	-111.112	-0.786354	-111.183	-0.877046	111	-1.09086	111.034	-1.22394	110.953	-1.22471	111.026	-1.42394
-110.885	-0.4105	-111.003	-0.535239	110.886	-0.695171	-110.806	-0.729553	-110.831	-0.796154	-110.902	-0.886989	110.719	-1.10451	110.752	-1.23984	110.671	-1.24214	110.744	-1.44345
-110.604	-0.415228	-110.723	-0.540999	110.605	-0.702299	-110.525	-0.737608	-110.55	-0.805898	-110.622	-0.896854	110.438	-1.1181	110.47	-1.25566	110.389	-1.25951	110.462	-1.4629
-110.323	-0.419918	-110.442	-0.546706	110.324	-0.70937	-110.245	-0.745598	-110.269	-0.815587	-110.341	-0.906642	110.156	-1.13162	110.188	-1.27139	110.107	-1.27683	110.18	-1.48227
-110.042	-0.424572	-110.162	-0.552361	110.043	-0.716384	-109.965	-0.753522	-109.988	-0.825221	-110.061	-0.916353	109.875	-1.14508	109.906	-1.28705	109.824	-1.29409	109.898	-1.50158
-109.761	-0.429188	-109.881	-0.557965	109.762	-0.723341	-109.684	-0.761382	-109.707	-0.834802	-109.78	-0.925988	109.594	-1.15848	109.624	-1.30262	109.542	-1.3113	109.615	-1.52081
-109.48	-0.433768	-109.601	-0.563517	109.481	-0.730242	-109.404	-0.769179	-109.426	-0.844328	-109.499	-0.935548	109.312	-1.17181	109.342	-1.31811	109.26	-1.32845	109.333	-1.53998
-109.199	-0.438312	-109.32	-0.569019	109.199	-0.737088	-109.123	-0.776913	-109.145	-0.853802	-109.219	-0.945035	109.031	-1.18508	109.06	-1.33353	108.977	-1.34555	109.051	-1.55908
-108.918	-0.442821	-109.039	-0.574472	108.918	-0.743879	-108.842	-0.784585	-108.863	-0.863223	-108.938	-0.954448	108.75	-1.19828	108.777	-1.34886	108.695	-1.3626	108.768	-1.57811
-108.637	-0.447295	-108.758	-0.579875	108.637	-0.750617	-108.562	-0.792197	-108.582	-0.872591	-108.657	-0.963789	108.468	-1.21143	108.495	-1.36412	108.412	-1.37959	108.485	-1.59707
-108.356	-0.451735	-108.477	-0.58523	108.355	-0.757301	-108.281	-0.799747	-108.301	-0.881908	-108.376	-0.973059	108.186	-1.22451	108.213	-1.3793	108.13	-1.39653	108.203	-1.61596
-108.074	-0.456142	-108.196	-0.590538	108.074	-0.763933	-108	-0.807239	-108.019	-0.891174	-108.096	-0.982258	107.905	-1.23754	107.93	-1.3944	107.847	-1.41341	107.92	-1.63478
-107.793	-0.460515	-107.915	-0.595798	107.792	-0.770513	-107.719	-0.814671	-107.738	-0.90039	-107.815	-0.991388	107.623	-1.2505	107.648	-1.40943	107.564	-1.43024	107.637	-1.65353
-107.512	-0.464856	-107.634	-0.601012	107.511	-0.777042	-107.438	-0.822046	-107.456	-0.909555	-107.534	-1.00045	107.341	-1.2634	107.365	-1.42438	107.281	-1.44702	107.354	-1.67222
-107.23	-0.469164	-107.353	-0.60618	107.229	-0.783521	-107.157	-0.829364	-107.175	-0.91867	-107.253	-1.00944	107.06	-1.27625	107.083	-1.43925	106.999	-1.46374	107.071	-1.69084
-106.949	-0.473442	-107.072	-0.611303	106.948	-0.78995	-106.876	-0.836625	-106.893	-0.927736	-106.972	-1.01837	106.778	-1.28903	106.8	-1.45405	106.716	-1.48041	106.788	-1.70939
-106.667	-0.477688	-106.791	-0.616381	106.666	-0.79633	-106.595	-0.843831	-106.612	-0.936753	-106.691	-1.02723	106.496	-1.30176	106.517	-1.46878	106.433	-1.49702	106.505	-1.72788
-106.386	-0.481903	-106.509	-0.621416	106.385	-0.802661	-106.314	-0.850982	-106.33	-0.945722	-106.41	-1.03602	106.214	-1.31443	106.234	-1.48343	106.15	-1.51358	106.222	-1.7463
-106.104	-0.486089	-106.228	-0.626407	106.103	-0.808945	-106.033	-0.858079	-106.048	-0.954644	-106.129	-1.04475	105.932	-1.32704	105.952	-1.49801	105.867	-1.53009	105.939	-1.76465
-105.823	-0.490245	-105.947	-0.631355	105.821	-0.815182	-105.752	-0.865123	-105.767	-0.963518	-105.847	-1.05342	105.65	-1.3396	105.669	-1.51251	105.584	-1.54654	105.656	-1.78294
-105.541	-0.494372	-105.665	-0.636262	105.54	-0.821372	-105.471	-0.872114	-105.485	-0.972345	-105.566	-1.06202	105.368	-1.3521	105.386	-1.52694	105.301	-1.56294	105.373	-1.80116
-105.26	-0.498471	-105.383	-0.641127	105.258	-0.827517	-105.19	-0.879054	-105.203	-0.981126	-105.285	-1.07056	105.086	-1.36454	105.103	-1.54131	105.017	-1.57929	105.089	-1.81931
-104.978	-0.502543	-105.102	-0.645951	104.976	-0.833617	-104.908	-0.885943	-104.921	-0.989862	-105.004	-1.07904	104.804	-1.37693	104.82	-1.5556	104.734	-1.59559	104.806	-1.8374
-104.696	-0.506586	-104.82	-0.650736	104.694	-0.839672	-104.627	-0.892782	-104.639	-0.998552	-104.722	-1.08746	104.522	-1.38927	104.537	-1.56982	104.451	-1.61183	104.523	-1.85542
-104.415	-0.510603	-104.539	-0.655481	104.412	-0.845684	-104.346	-0.899572	-104.357	-1.0072	-104.441	-1.09582	104.239	-1.40155	104.254	-1.58397	104.168	-1.62802	104.239	-1.87338
-104.133	-0.514594	-104.257	-0.660187	104.13	-0.851653	-104.064	-0.906313	-104.075	-1.0158	-104.16	-1.10412	103.957	-1.41378	103.971	-1.59805	103.884	-1.64415	103.956	-1.89127
-103.851	-0.518559	-103.975	-0.664854	103.848	-0.85758	-103.783	-0.913007	-103.793	-1.02435	-103.878	-1.11237	103.675	-1.42595	103.687	-1.61206	103.601	-1.66024	103.672	-1.9091
-103.569	-0.522499	-103.693	-0.669485	103.567	-0.863465	-103.501	-0.919654	-103.511	-1.03287	-103.597	-1.12056	103.393	-1.43807	103.404	-1.62601	103.318	-1.67627	103.388	-1.92686
-103.287	-0.526415	-103.411	-0.674078	103.285	-0.869309	-103.22	-0.926255	-103.229	-1.04134	-103.316	-1.12869	103.11	-1.45014	103.121	-1.63989	103.034	-1.69224	103.105	-1.94456
-103.005	-0.530306	-103.129	-0.678635	103.003	-0.875113	-102.938	-0.932811	-102.947	-1.04977	-103.034	-1.13677	102.828	-1.46216	102.838	-1.6537	102.751	-1.70817	102.821	-1.9622
-102.724	-0.534173	-102.847	-0.683157	102.721	-0.880878	-102.657	-0.939322	-102.665	-1.05815	-102.753	-1.14479	102.546	-1.47413	102.555	-1.66744	102.467	-1.72404	102.537	-1.97977
-102.442	-0.538018	-102.565	-0.687643	102.438	-0.886604	-102.375	-0.94579	-102.383	-1.0665	-102.471	-1.15276	102.263	-1.48605	102.271	-1.68112	102.184	-1.73986	102.254	-1.99728
-102.16	-0.541839	-102.283	-0.692095	102.156	-0.892291	-102.094	-0.952215	-102.101	-1.0748	-102.189	-1.16068	101.981	-1.49791	101.988	-1.69473	101.9	-1.75563	101.97	-2.01473
-101.878	-0.545639	-102.001	-0.696514	101.874	-0.897941	-101.812	-0.958598	-101.819	-1.08307	-101.908	-1.16854	101.698	-1.50973	101.705	-1.70828	101.617	-1.77134	101.686	-2.03211
-101.596	-0.549418	-101.719	-0.700899	101.592	-0.903555	-101.53	-0.964939	-101.537	-1.09129	-101.626	-1.17636	101.416	-1.5215	101.421	-1.72176	101.333	-1.78701	101.402	-2.04943
-101.314	-0.553175	-101.437	-0.705252	101.31	-0.909132	-101.249	-0.97124	-101.254	-1.09948	-101.345	-1.18412	101.134	-1.53322	101.138	-1.73518	101.049	-1.80262	101.118	-2.06669
-101.032	-0.556912	-101.155	-0.709573	101.028	-0.914674	-100.967	-0.977501	-100.972	-1.10762	-101.063	-1.19184	100.851	-1.5449	100.854	-1.74854	100.766	-1.81817	100.834	-2.08388
-100.75	-0.560629	-100.872	-0.713863	100.746	-0.920181	-100.685	-0.983723	-100.69	-1.11573	-100.781	-1.19951	100.569	-1.55652	100.571	-1.76183	100.482	-1.83368	100.551	-2.10102
-100.467	-0.564327	-100.59	-0.718122	100.463	-0.925654	-100.404	-0.989908	-100.408	-1.1238	-100.5	-1.20713	100.286	-1.5681	100.288	-1.77507	100.199	-1.84914	100.267	-2.11809
-100.185	-0.568006	-100.308	-0.722352	100.181	-0.931093	-100.122	-0.996055	-100.125	-1.13183	-100.218	-1.2147	100.003	-1.57963	100.004	-1.78824	99.9149	-1.86454	99.9826	-2.1351
-99.9033	-0.571667	-100.025	-0.726552	99.8989	-0.9365	-99.84	-1.00216	-99.8429	-1.13983	-99.9361	-1.22223	99.7209	-1.59112	99.7207	-1.80135	99.6312	-1.87989	99.6987	-2.15204
-99.6211	-0.575309	-99.743	-0.730723	99.6167	-0.941875	-99.5582	-1.00824	-99.5606	-1.14779	-99.6543	-1.22972	99.4383	-1.60256	99.4372	-1.8144	99.3475	-1.89519	99.4147	-2.16893
-99.339	-0.578935	-99.4606	-0.734867	99.3344	-0.947218	-99.2763	-1.01428	-99.2782	-1.15571	-99.3725	-1.23716	99.1557	-1.61396	99.1538	-1.82739	99.0638	-1.91044	99.1306	-2.18576
-99.0568	-0.582544	-99.1781	-0.738983	99.0521	-0.952531	-98.9945	-1.02028	-98.9958	-1.1636	-99.0907	-1.24456	98.8731	-1.62531	98.8703	-1.84032	98.7801	-1.92563	98.8466	-2.20252
-98.7747	-0.586136	-98.8956	-0.743073	98.7697	-0.957814	-98.7126	-1.02626	-98.7134	-1.17145	-98.8088	-1.25191	98.5905	-1.63662	98.5868	-1.85319	98.4964	-1.94078	98.5626	-2.21923
-98.4925	-0.589713	-98.6131	-0.747136	98.4874	-0.963068	-98.4307	-1.0322	-98.431	-1.17927	-98.5269	-1.25923	98.3079	-1.64788	98.3033	-1.86601	98.2127	-1.95587	98.2785	-2.23588
-98.2103	-0.593275	-98.3306	-0.751174	98.205	-0.968293	-98.1488	-1.0381	-98.1486	-1.18705	-98.2451	-1.2665	98.0253	-1.65911	98.0198	-1.87876	97.9289	-1.97091	97.9944	-2.25246
-97.9281	-0.596822	-98.048	-0.755187	97.9227	-0.97349	-97.8669	-1.04398	-97.8661	-1.1948	-97.9632	-1.27374	97.7427	-1.67029	97.7363	-1.89147	97.6452	-1.9859	97.7103	-2.26899
-97.6459	-0.600356	-97.7654	-0.759176	97.6403	-0.97866	-97.5849	-1.04983	-97.5837	-1.20252	-97.6812	-1.28094	97.4601	-1.68143	97.4528	-1.90411	97.3615	-2.00084	97.4263	-2.28545
-97.3637	-0.603875	-97.4828	-0.763141	97.3579	-0.983803	-97.303	-1.05564	-97.3012	-1.2102	-97.3993	-1.28809	97.1775	-1.69252	97.1693	-1.9167	97.0777	-2.01573	97.1422	-2.30186
-97.0814	-0.607382	-97.2002	-0.767084	97.0754	-0.988921	-97.021	-1.06143	-97.0187	-1.21786	-97.1173	-1.29522	96.8948	-1.70358	96.8859	-1.92923	96.794	-2.03057	96.8581	-2.31821
-96.7992	-0.610876	-96.9175	-0.771004	96.793	-0.994013	-96.739	-1.06719	-96.7362	-1.22548	-96.8354	-1.3023	96.6122	-1.7146	96.6024	-1.94171	96.5103	-2.04536	96.574	-2.3345
-96.5169	-0.614358	-96.6349	-0.774903	96.5106	-0.99908	-96.457	-1.07293	-96.4537	-1.23307	-96.5534	-1.30935	96.3296	-1.72557	96.3189	-1.95414	96.2265	-2.06009	96.2899	-2.35073
-96.2347	-0.617829	-96.3522	-0.77878	96.2281	-1.00412	-96.175	-1.07864	-96.1712	-1.24063	-96.2714	-1.31637	96.047	-1.73651	96.0354	-1.96651	95.9428	-2.07478	96.0058	-2.3669
-95.9525	-0.621289	-96.0695	-0.782638	95.9456	-1.00914	-95.893	-1.08432	-95.8887	-1.24816	-95.9893	-1.32335	95.7644	-1.74741	95.752	-1.97883	95.6591	-2.08941	95.7217	-2.38302
-95.6702	-0.624738	-95.7868	-0.786475	95.6632	-1.01414	-95.611	-1.08998	-95.6061	-1.25566	-95.7073	-1.3303	95.4818	-1.75827	95.4685	-1.99109	95.3754	-2.10399	95.4376	-2.39907
-95.3879	-0.628178	-95.504	-0.790294	95.3807	-1.01912	-95.3289	-1.09561	-95.3236	-1.26313	-95.4253	-1.33722	95.1992	-1.7691	95.1851	-2.00331	95.0917	-2.11853	95.1535	-2.41507
-95.1057	-0.631608	-95.2213	-0.794094	95.0982	-1.02407	-95.0469	-1.10122	-95.0411	-1.27057	-95.1432	-1.34411	94.9166	-1.77988	94.9017	-2.01547	94.808	-2.13301	94.8695	-2.43101
-94.8234	-0.635029	-94.9385	-0.797876	94.8157	-1.02901	-94.7648	-1.10681	-94.7585	-1.27798	-94.8611	-1.35097	94.634	-1.79063	94.6183	-2.02758	94.5244	-2.14744	94.5854	-2.4469
-94.5412	-0.638443	-94.6557	-0.801641	94.5332	-1.03392	-94.4828	-1.11237	-94.476	-1.28537	-94.579	-1.3578	94.3514	-1.80134	94.3349	-2.03964	94.2407	-2.16182	94.3014	-2.46273
-94.2589	-0.641848	-94.3729	-0.80539	94.2506	-1.03882	-94.2007	-1.11792	-94.1934	-1.29273	-94.2969	-1.3646	94.0689	-1.81202	94.0516	-2.05166	93.9571	-2.17616	94.0173	-2.4785
-93.9767	-0.645247	-94.0901	-0.809122	93.9681	-1.0437	-93.9187	-1.12345	-93.9109	-1.30006	-94.0148	-1.37137	93.7863	-1.82267	93.7682	-2.06362	93.6735	-2.19044	93.7333	-2.49421
-93.6944	-0.648638	-93.8073	-0.81284	93.6856	-1.04856	-93.6366	-1.12895	-93.6283	-1.30737	-93.7327	-1.37812	93.5038	-1.83327	93.4849	-2.07554	93.3899	-2.20467	93.4493	-2.50987
-93.4122	-0.652024	-93.5245	-0.816543	93.403	-1.0534	-93.3545	-1.13444	-93.3457	-1.31465	-93.4506	-1.38484	93.2213	-1.84385	93.2016	-2.08741	93.1063	-2.21885	93.1653	-2.52547
-93.1299	-0.655404	-93.2417	-0.820231	93.1205	-1.05823	-93.0724	-1.13991	-93.0632	-1.3219	-93.1684	-1.39154	92.9388	-1.85439	92.9184	-2.09923	92.8228	-2.23298	92.8814	-2.54102
-92.8477	-0.658778	-92.9589	-0.823907	92.838	-1.06304	-92.7904	-1.14537	-92.7806	-1.32913	-92.8863	-1.39821	92.6563	-1.8649	92.6351	-2.111	92.5392	-2.24706	92.5974	-2.55651
-92.5655	-0.662149	-92.676	-0.82757	92.5554	-1.06784	-92.5083	-1.15081	-92.4981	-1.33634	-92.6041	-1.40486	92.3739	-1.87537	92.3519	-2.12273	92.2557	-2.26109	92.3135	-2.57195
-92.2833	-0.665515	-92.3932	-0.83122	92.2728	-1.07262	-92.2262	-1.15623	-92.2155	-1.34352	-92.3219	-1.41149	92.0914	-1.88582	92.0687	-2.13441	91.9723	-2.27508	92.0296	-2.58733
-92.001	-0.668878	-92.1104	-0.834859	91.9903	-1.07738	-91.9442	-1.16164	-91.933	-1.35068	-92.0398	-1.41809	91.809	-1.89623	91.7856	-2.14605	91.6888	-2.28901	91.7457	-2.60266
-91.7188	-0.672237	-91.8275	-0.838488	91.7077	-1.08214	-91.6621	-1.16704	-91.6504	-1.35782	-91.7576	-1.42468	91.5266	-1.90661	91.5025	-2.15764	91.4054	-2.30289	91.4619	-2.61793
-91.4367	-0.675595	-91.5447	-0.842106	91.4252	-1.08688	-91.38	-1.17242	-91.3679	-1.36494	-91.4754	-1.43125	91.2443	-1.91696	91.2194	-2.16919	91.122	-2.31672	91.1781	-2.63315
-91.1545	-0.67895	-91.2619	-0.845715	91.1426	-1.09161	-91.098	-1.17779	-91.0853	-1.37203	-91.1932	-1.43779	90.962	-1.92728	90.9364	-2.18069	90.8387	-2.33051	90.8943	-2.64832
-90.8723	-0.682304	-90.979	-0.849315	90.8601	-1.09633	-90.8159	-1.18315	-90.8028	-1.3791	-90.911	-1.44432	90.6797	-1.93757	90.6534	-2.19216	90.5553	-2.34424	90.6106	-2.66343
-90.5902	-0.685658	-90.6962	-0.852906	90.5775	-1.10104	-90.5339	-1.1885	-90.5203	-1.38615	-90.6288	-1.45084	90.3974	-1.94783	90.3705	-2.20358	90.2721	-2.35793	90.3269	-2.67848
-90.308	-0.68901	-90.4134	-0.85649	90.295	-1.10575	-90.2519	-1.19384	-90.2378	-1.39318	-90.3466	-1.45733	90.1151	-1.95807	90.0875	-2.21496	89.9888	-2.37156	90.0432	-2.69349
-90.0259	-0.692364	-90.1305	-0.860067	90.0124	-1.11044	-89.9698	-1.19917	-89.9553	-1.40019	-90.0644	-1.46381	89.8329	-1.96827	89.8047	-2.22629	89.7056	-2.38515	89.7596	-2.70844
-89.7438	-0.695717	-89.8477	-0.863638	89.7299	-1.11512	-89.6878	-1.20449	-89.6728	-1.40719	-89.7822	-1.47028	89.5508	-1.97845	89.5219	-2.23759	89.4225	-2.39869	89.476	-2.72333
-89.4617	-0.699072	-89.5649	-0.867203	89.4473	-1.1198	-89.4058	-1.20981	-89.3903	-1.41416	-89.5	-1.47673	89.2686	-1.9886	89.2391	-2.24885	89.1393	-2.41218	89.1924	-2.73818
-89.1796	-0.702429	-89.2821	-0.870763	89.1648	-1.12447	-89.1238	-1.21512	-89.1079	-1.42111	-89.2178	-1.48317	88.9865	-1.99873	88.9564	-2.26007	88.8563	-2.42562	88.9089	-2.75297
-88.8976	-0.705789	-88.9993	-0.874318	88.8822	-1.12913	-88.8418	-1.22042	-88.8254	-1.42805	-88.9355	-1.4896	88.7044	-2.00883	88.6737	-2.27125	88.5732	-2.43901	88.6254	-2.76771
-88.6156	-0.709151	-88.7166	-0.87787	88.5997	-1.13379	-88.5599	-1.22572	-88.543	-1.43497	-88.6533	-1.49602	88.4224	-2.0189	88.3911	-2.28239	88.2903	-2.45235	88.342	-2.7824
-88.3336	-0.712516	-88.4338	-0.881418	88.3172	-1.13844	-88.2779	-1.23101	-88.2605	-1.44187	-88.3711	-1.50243	88.1404	-2.02895	88.1085	-2.29349	88.0073	-2.46565	88.0587	-2.79704
-88.0516	-0.715886	-88.151	-0.884964	88.0347	-1.14309	-87.996	-1.23631	-87.9781	-1.44876	-88.0889	-1.50883	87.8585	-2.03897	87.826	-2.30456	87.7244	-2.47889	87.7753	-2.81163
-87.7696	-0.719259	-87.8683	-0.888509	87.7521	-1.14774	-87.714	-1.24159	-87.6957	-1.45563	-87.8067	-1.51522	87.5766	-2.04897	87.5435	-2.31559	87.4416	-2.49209	87.4921	-2.82616
-87.4877	-0.722638	-87.5856	-0.892051	87.4696	-1.15238	-87.4321	-1.24688	-87.4134	-1.46249	-87.5245	-1.5216	87.2947	-2.05895	87.2611	-2.32658	87.1588	-2.50524	87.2088	-2.84064
-87.2057	-0.726023	-87.3029	-0.895594	87.1871	-1.15702	-87.1502	-1.25217	-87.131	-1.46933	-87.2423	-1.52798	87.0129	-2.06891	86.9788	-2.33754	86.8761	-2.51834	86.9257	-2.85508
-86.9238	-0.729413	-87.0202	-0.899136	86.9047	-1.16166	-86.8683	-1.25745	-86.8487	-1.47615	-86.9601	-1.53435	86.7311	-2.07884	86.6965	-2.34846	86.5934	-2.53139	86.6426	-2.86946
-86.642	-0.73281	-86.7375	-0.902679	86.6222	-1.1663	-86.5865	-1.26274	-86.5664	-1.48297	-86.6779	-1.54071	86.4494	-2.08875	86.4143	-2.35935	86.3108	-2.54439	86.3595	-2.88379
-86.3601	-0.736214	-86.4549	-0.906223	86.3397	-1.17094	-86.3046	-1.26803	-86.2841	-1.48976	-86.3957	-1.54707	86.1677	-2.09864	86.1322	-2.37021	86.0283	-2.55735	86.0766	-2.89807
-86.0783	-0.739625	-86.1722	-0.909769	86.0573	-1.17558	-86.0228	-1.27332	-86.0018	-1.49655	-86.1135	-1.55343	85.8861	-2.10851	85.8501	-2.38103	85.7458	-2.57025	85.7936	-2.91231
-85.7965	-0.743045	-85.8896	-0.913318	85.7748	-1.18022	-85.741	-1.27861	-85.7195	-1.50332	-85.8313	-1.55979	85.6046	-2.11836	85.5681	-2.39182	85.4634	-2.58311	85.5108	-2.92649
-85.5148	-0.746474	-85.607	-0.91687	85.4924	-1.18486	-85.4592	-1.28391	-85.4373	-1.51008	-85.5491	-1.56614	85.323	-2.12819	85.2861	-2.40258	85.181	-2.59592	85.228	-2.94062
-85.2331	-0.749911	-85.3245	-0.920426	85.21	-1.18951	-85.1775	-1.28921	-85.1551	-1.51683	-85.2669	-1.5725	85.0416	-2.138	85.0042	-2.41331	84.8987	-2.60869	84.9452	-2.95471
-84.9514	-0.753359	-85.0419	-0.923986	84.9276	-1.19416	-84.8958	-1.29452	-84.8729	-1.52357	-84.9848	-1.57885	84.7602	-2.14779	84.7224	-2.424	84.6165	-2.6214	84.6626	-2.96874
-84.6697	-0.756816	-84.7594	-0.927551	84.6452	-1.19881	-84.6141	-1.29984	-84.5908	-1.5303	-84.7026	-1.5852	84.4788	-2.15756	84.4407	-2.43467	84.3343	-2.63407	84.38	-2.98273
-84.3881	-0.760285	-84.477	-0.931122	84.3628	-1.20347	-84.3324	-1.30516	-84.3087	-1.53702	-84.4204	-1.59156	84.1975	-2.16732	84.1591	-2.4453	84.0522	-2.64669	84.0975	-2.99667
-84.1065	-0.763764	-84.1945	-0.9347	84.0805	-1.20813	-84.0507	-1.31049	-84.0266	-1.54373	-84.1383	-1.59792	83.9163	-2.17705	83.8775	-2.45591	83.7702	-2.65927	83.815	-3.01056
-83.825	-0.767255	-83.9121	-0.938284	83.7981	-1.2128	-83.7691	-1.31582	-83.7445	-1.55043	-83.8562	-1.60428	83.6351	-2.18678	83.596	-2.46648	83.4882	-2.67179	83.5327	-3.0244
-83.5434	-0.770756	-83.6297	-0.941873	83.5158	-1.21748	-83.4875	-1.32117	-83.4624	-1.55712	-83.574	-1.61065	83.354	-2.19648	83.3146	-2.47703	83.2063	-2.68427	83.2503	-3.0382
-83.2619	-0.774268	-83.3473	-0.945469	83.2335	-1.22215	-83.2059	-1.32652	-83.1804	-1.5638	-83.2919	-1.61702	83.073	-2.20616	83.0332	-2.48755	82.9245	-2.6967	82.9681	-3.05194
-82.9805	-0.77779	-83.065	-0.949071	82.9512	-1.22684	-82.9244	-1.33187	-82.8984	-1.57047	-83.0098	-1.62339	82.792	-2.21583	82.7519	-2.49804	82.6427	-2.70908	82.6859	-3.06564
-82.6991	-0.781322	-82.7826	-0.952679	82.6689	-1.23152	-82.6428	-1.33724	-82.6165	-1.57713	-82.7277	-1.62976	82.511	-2.22548	82.4707	-2.50849	82.3611	-2.72142	82.4038	-3.07928
-82.4177	-0.784864	-82.5004	-0.956293	82.3866	-1.23621	-82.3613	-1.34261	-82.3345	-1.58378	-82.4456	-1.63613	82.2301	-2.2351	82.1896	-2.51892	82.0794	-2.7337	82.1218	-3.09288
-82.1363	-0.788415	-82.2181	-0.959912	82.1044	-1.24091	-82.0799	-1.34798	-82.0526	-1.59042	-82.1635	-1.6425	81.9493	-2.24471	81.9085	-2.52932	81.7979	-2.74594	81.8399	-3.10643
-81.855	-0.791975	-81.9359	-0.963537	81.8222	-1.24561	-81.7984	-1.35336	-81.7707	-1.59705	-81.8814	-1.64888	81.6685	-2.2543	81.6275	-2.53969	81.5164	-2.75813	81.5579	-3.11993
-81.5737	-0.795544	-81.6536	-0.967167	81.5399	-1.25031	-81.517	-1.35875	-81.4888	-1.60367	-81.5993	-1.65526	81.3877	-2.26387	81.3466	-2.55002	81.2349	-2.77027	81.2761	-3.13338
-81.2924	-0.799121	-81.3715	-0.970803	81.2577	-1.25501	-81.2356	-1.36414	-81.207	-1.61028	-81.3173	-1.66163	81.1071	-2.27342	81.0657	-2.56033	80.9535	-2.78236	80.9943	-3.14677
-81.0112	-0.802707	-81.0893	-0.974444	80.9755	-1.25972	-80.9542	-1.36953	-80.9251	-1.61687	-81.0352	-1.66801	80.8264	-2.28295	80.7849	-2.5706	80.6722	-2.79441	80.7126	-3.16012
-80.7299	-0.806301	-80.8072	-0.97809	80.6933	-1.26443	-80.6728	-1.37493	-80.6433	-1.62346	-80.7531	-1.67439	80.5458	-2.29245	80.5041	-2.58085	80.391	-2.8064	80.4309	-3.17342
-80.4488	-0.809902	-80.525	-0.981741	80.4112	-1.26914	-80.3914	-1.38034	-80.3615	-1.63003	-80.4711	-1.68077	80.2653	-2.30194	80.2234	-2.59106	80.1097	-2.81835	80.1493	-3.18666
-80.1676	-0.813511	-80.243	-0.985397	80.129	-1.27386	-80.1101	-1.38574	-80.0798	-1.6366	-80.189	-1.68715	79.9847	-2.3114	79.9428	-2.60124	79.8286	-2.83024	79.8678	-3.19986
-79.8865	-0.817127	-79.9609	-0.989058	79.8469	-1.27857	-79.8288	-1.39115	-79.798	-1.64315	-79.907	-1.69353	79.7043	-2.32084	79.6622	-2.6114	79.5475	-2.84209	79.5863	-3.213
-79.6054	-0.820749	-79.6788	-0.992724	79.5647	-1.28329	-79.5475	-1.39657	-79.5163	-1.64969	-79.6249	-1.69991	79.4239	-2.33026	79.3817	-2.62151	79.2664	-2.85389	79.3049	-3.22609
-79.3243	-0.824379	-79.3968	-0.996395	79.2826	-1.28801	-79.2662	-1.40198	-79.2346	-1.65622	-79.3429	-1.70629	79.1435	-2.33966	79.1012	-2.6316	78.9854	-2.86564	79.0235	-3.23913
-79.0432	-0.828014	-79.1148	-1.00007	79.0005	-1.29273	-78.985	-1.4074	-78.9529	-1.66274	-79.0608	-1.71266	78.8631	-2.34903	78.8208	-2.64166	78.7045	-2.87734	78.7422	-3.25212
-78.7622	-0.831656	-78.8328	-1.00375	78.7184	-1.29745	-78.7037	-1.41282	-78.6712	-1.66925	-78.7788	-1.71904	78.5828	-2.35838	78.5405	-2.65168	78.4236	-2.88898	78.4609	-3.26506
-78.4812	-0.835303	-78.5509	-1.00743	78.4363	-1.30217	-78.4225	-1.41824	-78.3896	-1.67574	-78.4967	-1.72542	78.3025	-2.36771	78.2602	-2.66168	78.1427	-2.90058	78.1797	-3.27794
-78.2002	-0.838956	-78.269	-1.01112	78.1542	-1.30689	-78.1413	-1.42367	-78.1079	-1.68223	-78.2147	-1.73179	78.0223	-2.37701	77.9799	-2.67164	77.8619	-2.91213	77.8985	-3.29077
-77.9193	-0.842614	-77.987	-1.01481	77.8721	-1.31161	-77.8601	-1.42909	-77.8263	-1.6887	-77.9326	-1.73816	77.7421	-2.38629	77.6997	-2.68156	77.5811	-2.92363	77.6173	-3.30355
-77.6383	-0.846276	-77.7051	-1.01851	77.5901	-1.31633	-77.5789	-1.43452	-77.5447	-1.69516	-77.6506	-1.74453	77.4619	-2.39554	77.4195	-2.69146	77.3004	-2.93508	77.3363	-3.31627
-77.3574	-0.849944	-77.4233	-1.02221	77.308	-1.32105	-77.2977	-1.43995	-77.2631	-1.7016	-77.3685	-1.7509	77.1818	-2.40477	77.1394	-2.70132	77.0197	-2.94648	77.0552	-3.32895
-77.0765	-0.853615	-77.1414	-1.02591	77.026	-1.32577	-77.0166	-1.44537	-76.9815	-1.70804	-77.0865	-1.75727	76.9017	-2.41397	76.8593	-2.71115	76.7391	-2.95783	76.7742	-3.34156
-76.7957	-0.857291	-76.8596	-1.02962	76.744	-1.33049	-76.7355	-1.4508	-76.6999	-1.71446	-76.8044	-1.76363	76.6216	-2.42315	76.5793	-2.72095	76.4585	-2.96913	76.4933	-3.35413
-76.5148	-0.860971	-76.5778	-1.03333	76.462	-1.33521	-76.4543	-1.45623	-76.4184	-1.72087	-76.5224	-1.77	76.3416	-2.4323	76.2993	-2.73072	76.1779	-2.98038	76.2123	-3.36664
-76.234	-0.864654	-76.296	-1.03705	76.18	-1.33992	-76.1732	-1.46165	-76.1369	-1.72726	-76.2403	-1.77635	76.0616	-2.44142	76.0193	-2.74045	75.8974	-2.99158	75.9315	-3.3791
-75.9532	-0.86834	-76.0142	-1.04076	75.898	-1.34464	-75.8921	-1.46708	-75.8553	-1.73365	-75.9583	-1.78271	75.7816	-2.45052	75.7394	-2.75015	75.6169	-3.00273	75.6506	-3.3915
-75.6724	-0.872029	-75.7324	-1.04449	75.616	-1.34935	-75.611	-1.4725	-75.5738	-1.74002	-75.6762	-1.78906	75.5016	-2.45959	75.4595	-2.75981	75.3365	-3.01383	75.3698	-3.40384
-75.3916	-0.875721	-75.4507	-1.04821	75.334	-1.35406	-75.33	-1.47792	-75.2923	-1.74637	-75.3942	-1.79541	75.2217	-2.46863	75.1796	-2.76944	75.056	-3.02487	75.0891	-3.41614
-75.1109	-0.879415	-75.1689	-1.05194	75.052	-1.35876	-75.0489	-1.48334	-75.0108	-1.75272	-75.1121	-1.80176	74.9418	-2.47765	74.8998	-2.77904	74.7756	-3.03587	74.8084	-3.42837
-74.8301	-0.883111	-74.8872	-1.05567	74.77	-1.36347	-74.7678	-1.48876	-74.7293	-1.75905	-74.8301	-1.8081	74.6619	-2.48664	74.62	-2.7886	74.4953	-3.04681	74.5277	-3.44056
-74.5494	-0.886809	-74.6055	-1.0594	74.4881	-1.36817	-74.4868	-1.49418	-74.4479	-1.76536	-74.548	-1.81444	74.3821	-2.4956	74.3403	-2.79813	74.215	-3.0577	74.247	-3.45268
-74.2687	-0.890509	-74.3239	-1.06314	74.2061	-1.37287	-74.2058	-1.49959	-74.1664	-1.77167	-74.2659	-1.82078	74.1022	-2.50453	74.0605	-2.80763	73.9347	-3.06854	73.9664	-3.46476
-73.9881	-0.894209	-74.0422	-1.06688	73.9242	-1.37756	-73.9247	-1.505	-73.8849	-1.77796	-73.9838	-1.82711	73.8224	-2.51343	73.7808	-2.81709	73.6544	-3.07933	73.6858	-3.47677
-73.7074	-0.897911	-73.7606	-1.07062	73.6423	-1.38225	-73.6437	-1.51041	-73.6035	-1.78423	-73.7018	-1.83343	73.5426	-2.5223	73.5012	-2.82652	73.3742	-3.09007	73.4052	-3.48873
-73.4267	-0.901613	-73.4789	-1.07437	73.3603	-1.38694	-73.3627	-1.51581	-73.3221	-1.79049	-73.4197	-1.83976	73.2628	-2.53115	73.2215	-2.83591	73.0939	-3.10076	73.1247	-3.50063
-73.1461	-0.905316	-73.1973	-1.07811	73.0784	-1.39162	-73.0817	-1.52121	-73.0406	-1.79674	-73.1376	-1.84607	72.983	-2.53996	72.9419	-2.84527	72.8137	-3.11139	72.8442	-3.51248
-72.8655	-0.909019	-72.9157	-1.08186	72.7965	-1.3963	-72.8007	-1.5266	-72.7592	-1.80298	-72.8555	-1.85238	72.7032	-2.54874	72.6623	-2.85459	72.5336	-3.12197	72.5637	-3.52427
-72.5849	-0.912722	-72.6341	-1.08561	72.5146	-1.40097	-72.5197	-1.532	-72.4778	-1.80919	-72.5734	-1.85869	72.4235	-2.5575	72.3827	-2.86388	72.2534	-3.13251	72.2833	-3.536
-72.3043	-0.916424	-72.3525	-1.08937	72.2327	-1.40564	-72.2387	-1.53738	-72.1964	-1.8154	-72.2912	-1.86499	72.1438	-2.56622	72.1032	-2.87314	71.9733	-3.14298	72.0028	-3.54768
-72.0237	-0.920126	-72.071	-1.09312	71.9508	-1.4103	-71.9578	-1.54276	-71.915	-1.82159	-72.0091	-1.87129	71.864	-2.57491	71.8236	-2.88235	71.6932	-3.15341	71.7224	-3.5593
-71.7432	-0.923827	-71.7894	-1.09688	71.6689	-1.41496	-71.6768	-1.54814	-71.6335	-1.82776	-71.727	-1.87757	71.5843	-2.58357	71.5441	-2.89154	71.4131	-3.16378	71.442	-3.57086
-71.4626	-0.927526	-71.5079	-1.10064	71.387	-1.41961	-71.3958	-1.55351	-71.3521	-1.83392	-71.4449	-1.88386	71.3046	-2.59219	71.2646	-2.90068	71.133	-3.17411	71.1617	-3.58236
-71.1821	-0.931224	-71.2264	-1.1044	71.1052	-1.42426	-71.1148	-1.55887	-71.0707	-1.84007	-71.1627	-1.89013	71.0249	-2.60079	70.9851	-2.9098	70.853	-3.18437	70.8813	-3.59381
-70.9015	-0.93492	-70.9448	-1.10816	70.8233	-1.4289	-70.8339	-1.56423	-70.7894	-1.8462	-70.8806	-1.8964	70.7452	-2.60935	70.7056	-2.91887	70.5729	-3.19459	70.601	-3.60519
-70.621	-0.938614	-70.6633	-1.11192	70.5414	-1.43353	-70.5529	-1.56958	-70.508	-1.85232	-70.5984	-1.90267	70.4656	-2.61788	70.4262	-2.92791	70.2929	-3.20475	70.3207	-3.61652
-70.3405	-0.942305	-70.3818	-1.11569	70.2596	-1.43816	-70.272	-1.57492	-70.2266	-1.85842	-70.3162	-1.90892	70.1859	-2.62637	70.1467	-2.93692	70.0129	-3.21486	70.0404	-3.62779
-70.06	-0.945994	-70.1004	-1.11945	69.9777	-1.44278	-69.991	-1.58026	-69.9452	-1.8645	-70.034	-1.91517	69.9062	-2.63484	69.8672	-2.94588	69.7328	-3.22492	69.7601	-3.639
-69.7795	-0.94968	-69.8189	-1.12322	69.6959	-1.44739	-69.71	-1.58559	-69.6638	-1.87057	-69.7518	-1.92142	69.6265	-2.64326	69.5878	-2.95482	69.4528	-3.23493	69.4798	-3.65015
-69.499	-0.953362	-69.5374	-1.12699	69.414	-1.45199	-69.4291	-1.59091	-69.3824	-1.87662	-69.4696	-1.92765	69.3469	-2.65166	69.3084	-2.96371	69.1729	-3.24488	69.1996	-3.66125
-69.2186	-0.957042	-69.256	-1.13076	69.1322	-1.45659	-69.1481	-1.59622	-69.101	-1.88266	-69.1874	-1.93388	69.0672	-2.66002	69.0289	-2.97257	68.8929	-3.25478	68.9193	-3.67228
-68.9381	-0.960717	-68.9745	-1.13453	68.8503	-1.46118	-68.8672	-1.60152	-68.8196	-1.88868	-68.9052	-1.9401	68.7875	-2.66834	68.7495	-2.98139	68.6129	-3.26462	68.6391	-3.68325
-68.6576	-0.964388	-68.6931	-1.1383	68.5685	-1.46576	-68.5862	-1.60682	-68.5382	-1.89469	-68.6229	-1.94631	68.5078	-2.67663	68.4701	-2.99018	68.3329	-3.27441	68.3589	-3.69417
-68.3772	-0.968055	-68.4117	-1.14207	68.2866	-1.47033	-68.3053	-1.61211	-68.2568	-1.90068	-68.3407	-1.95251	68.2282	-2.68489	68.1907	-2.99893	68.0529	-3.28415	68.0786	-3.70502
-68.0967	-0.971717	-68.1303	-1.14585	68.0048	-1.47489	-68.0243	-1.61738	-67.9754	-1.90665	-68.0584	-1.95871	67.9485	-2.6931	67.9112	-3.00764	67.773	-3.29383	67.7984	-3.71581
-67.8163	-0.975375	-67.8489	-1.14962	67.723	-1.47945	-67.7434	-1.62265	-67.694	-1.91261	-67.7761	-1.96489	67.6688	-2.70129	67.6318	-3.01631	67.493	-3.30346	67.5182	-3.72654
-67.5359	-0.979027	-67.5674	-1.15339	67.4412	-1.48399	-67.4624	-1.62791	-67.4126	-1.91855	-67.4939	-1.97107	67.3891	-2.70943	67.3524	-3.02495	67.213	-3.31304	67.238	-3.73722
-67.2554	-0.982673	-67.2861	-1.15716	67.1593	-1.48853	-67.1814	-1.63316	-67.1312	-1.92448	-67.2115	-1.97724	67.1094	-2.71754	67.0729	-3.03355	66.9331	-3.32256	66.9578	-3.74783
-66.975	-0.986314	-67.0047	-1.16094	66.8775	-1.49305	-66.9005	-1.63839	-66.8498	-1.93038	-66.9292	-1.98339	66.8297	-2.72561	66.7935	-3.04211	66.6531	-3.33203	66.6776	-3.75838
-66.6946	-0.989949	-66.7233	-1.16471	66.5957	-1.49757	-66.6195	-1.64362	-66.5684	-1.93627	-66.6469	-1.98954	66.55	-2.73365	66.5141	-3.05063	66.3731	-3.34144	66.3974	-3.76886
-66.4142	-0.993578	-66.4419	-1.16848	66.3139	-1.50207	-66.3385	-1.64884	-66.287	-1.94215	-66.3645	-1.99568	66.2702	-2.74164	66.2346	-3.05912	66.0932	-3.3508	66.1172	-3.77929
-66.1337	-0.9972	-66.1605	-1.17226	66.0321	-1.50657	-66.0575	-1.65404	-66.0056	-1.94801	-66.0822	-2.00181	65.9905	-2.7496	65.9551	-3.06756	65.8132	-3.3601	65.837	-3.78965
-65.8533	-1.00081	-65.8792	-1.17603	65.7502	-1.51105	-65.7766	-1.65923	-65.7241	-1.95384	-65.7998	-2.00793	65.7107	-2.75752	65.6756	-3.07597	65.5332	-3.36935	65.5568	-3.79996
-65.5729	-1.00442	-65.5978	-1.1798	65.4684	-1.51552	-65.4956	-1.66441	-65.4427	-1.95967	-65.5174	-2.01404	65.4309	-2.7654	65.3962	-3.08434	65.2532	-3.37854	65.2766	-3.8102
-65.2925	-1.00802	-65.3165	-1.18357	65.1866	-1.51999	-65.2146	-1.66958	-65.1612	-1.96547	-65.235	-2.02014	65.1512	-2.77324	65.1166	-3.09268	64.9732	-3.38768	64.9964	-3.82037
-65.0121	-1.01162	-65.0351	-1.18735	64.9048	-1.52444	-64.9336	-1.67473	-64.8798	-1.97126	-64.9526	-2.02623	64.8714	-2.78104	64.8371	-3.10097	64.6931	-3.39677	64.7162	-3.83049
-64.7317	-1.0152	-64.7538	-1.19112	64.623	-1.52887	-64.6525	-1.67987	-64.5983	-1.97703	-64.6701	-2.0323	64.5915	-2.78881	64.5576	-3.10923	64.4131	-3.4058	64.4359	-3.84054
-64.4513	-1.01878	-64.4724	-1.19489	64.3412	-1.5333	-64.3715	-1.685	-64.3169	-1.98278	-64.3876	-2.03837	64.3117	-2.79653	64.278	-3.11744	64.1331	-3.41477	64.1557	-3.85053
-64.1708	-1.02235	-64.1911	-1.19866	64.0594	-1.53771	-64.0905	-1.69012	-64.0354	-1.98852	-64.1052	-2.04443	64.0318	-2.80421	63.9984	-3.12562	63.853	-3.42369	63.8755	-3.86045
-63.8904	-1.0259	-63.9097	-1.20242	63.7775	-1.54212	-63.8094	-1.69522	-63.7539	-1.99423	-63.8227	-2.05047	63.7519	-2.81185	63.7188	-3.13376	63.5729	-3.43256	63.5952	-3.87031
-63.61	-1.02945	-63.6284	-1.20619	63.4957	-1.54651	-63.5284	-1.70031	-63.4724	-1.99993	-63.5401	-2.0565	63.472	-2.81945	63.4392	-3.14185	63.2928	-3.44136	63.3149	-3.88011
-63.3296	-1.03299	-63.3471	-1.20996	63.2139	-1.55088	-63.2473	-1.70538	-63.1909	-2.00561	-63.2576	-2.06252	63.1921	-2.82701	63.1596	-3.14991	63.0127	-3.45012	63.0346	-3.88984
-63.0492	-1.03653	-63.0657	-1.21372	62.9321	-1.55524	-62.9663	-1.71044	-62.9093	-2.01127	-62.975	-2.06853	62.9122	-2.83453	62.8799	-3.15793	62.7326	-3.45881	62.7543	-3.89951
-62.7687	-1.04005	-62.7844	-1.21748	62.6503	-1.55959	-62.6852	-1.71548	-62.6278	-2.01691	-62.6924	-2.07452	62.6322	-2.842	62.6002	-3.16591	62.4524	-3.46745	62.474	-3.90912
-62.4883	-1.04356	-62.5031	-1.22125	62.3685	-1.56393	-62.4041	-1.72051	-62.3462	-2.02254	-62.4098	-2.08051	62.3522	-2.84943	62.3205	-3.17385	62.1722	-3.47604	62.1937	-3.91866
-62.2079	-1.04706	-62.2218	-1.22501	62.0866	-1.56825	-62.123	-1.72552	-62.0647	-2.02814	-62.1272	-2.08648	62.0721	-2.85682	62.0407	-3.18175	61.8921	-3.48457	61.9133	-3.92813
-61.9275	-1.05055	-61.9404	-1.22876	61.8048	-1.57256	-61.8419	-1.73051	-61.7831	-2.03373	-61.8446	-2.09244	61.7921	-2.86417	61.7609	-3.18961	61.6118	-3.49304	61.633	-3.93754
-61.647	-1.05403	-61.6591	-1.23252	61.523	-1.57685	-61.5607	-1.73549	-61.5015	-2.0393	-61.5619	-2.09838	61.512	-2.87147	61.4811	-3.19743	61.3316	-3.50146	61.3526	-3.94689
-61.3666	-1.05749	-61.3778	-1.23628	61.2412	-1.58113	-61.2796	-1.74046	-61.2199	-2.04485	-61.2792	-2.10431	61.2319	-2.87873	61.2013	-3.20521	61.0513	-3.50982	61.0722	-3.95617
-61.0861	-1.06095	-61.0964	-1.24003	60.9593	-1.58539	-60.9984	-1.7454	-60.9383	-2.05038	-60.9965	-2.11023	60.9517	-2.88595	60.9214	-3.21294	60.771	-3.51812	60.7917	-3.96538
-60.8056	-1.06439	-60.8151	-1.24378	60.6775	-1.58964	-60.7173	-1.75033	-60.6566	-2.05589	-60.7138	-2.11613	60.6715	-2.89312	60.6414	-3.22064	60.4907	-3.52637	60.5113	-3.97453
-60.5252	-1.06782	-60.5338	-1.24753	60.3957	-1.59387	-60.4361	-1.75524	-60.375	-2.06138	-60.431	-2.12202	60.3913	-2.90025	60.3615	-3.2283	60.2103	-3.53456	60.2308	-3.98361
-60.2447	-1.07124	-60.2524	-1.25127	60.1138	-1.59809	-60.1549	-1.76014	-60.0933	-2.06685	-60.1483	-2.1279	60.111	-2.90733	60.0815	-3.23591	59.9299	-3.54269	59.9503	-3.99262
-59.9642	-1.07465	-59.9711	-1.25502	59.832	-1.60229	-59.8737	-1.76501	-59.8116	-2.0723	-59.8655	-2.13376	59.8307	-2.91436	59.8014	-3.24349	59.6495	-3.55076	59.6697	-4.00157
-59.6837	-1.07804	-59.6898	-1.25876	59.5501	-1.60647	-59.5924	-1.76987	-59.5299	-2.07773	-59.5826	-2.13961	59.5504	-2.92135	59.5214	-3.25102	59.369	-3.55878	59.3892	-4.01045
-59.4032	-1.08142	-59.4084	-1.2625	59.2683	-1.61064	-59.3112	-1.77471	-59.2481	-2.08314	-59.2998	-2.14544	59.27	-2.9283	59.2412	-3.25851	59.0885	-3.56675	59.1086	-4.01927
-59.1227	-1.08479	-59.1271	-1.26623	58.9864	-1.61479	-59.0299	-1.77953	-58.9664	-2.08854	-59.0169	-2.15126	58.9896	-2.9352	58.9611	-3.26596	58.808	-3.57465	58.8279	-4.02802
-58.8422	-1.08814	-58.8457	-1.26996	58.7046	-1.61892	-58.7486	-1.78433	-58.6846	-2.09391	-58.734	-2.15706	58.7091	-2.94205	58.6808	-3.27337	58.5274	-3.5825	58.5473	-4.0367
-58.5616	-1.09148	-58.5644	-1.27369	58.4227	-1.62304	-58.4673	-1.78911	-58.4028	-2.09926	-58.4511	-2.16285	58.4286	-2.94885	58.4006	-3.28073	58.2468	-3.59029	58.2666	-4.04531
-58.2811	-1.0948	-58.283	-1.27742	58.1408	-1.62714	-58.186	-1.79387	-58.121	-2.10459	-58.1681	-2.16862	58.1481	-2.95561	58.1203	-3.28806	57.9662	-3.59802	57.9859	-4.05385
-58.0005	-1.09811	-58.0017	-1.28114	57.8589	-1.63122	-57.9046	-1.79861	-57.8392	-2.1099	-57.8852	-2.17438	57.8675	-2.96232	57.8399	-3.29534	57.6855	-3.60569	57.7051	-4.06233
-57.72	-1.1014	-57.7203	-1.28486	57.5771	-1.63529	-57.6233	-1.80333	-57.5573	-2.11519	-57.6022	-2.18012	57.5868	-2.96898	57.5595	-3.30258	57.4048	-3.61331	57.4243	-4.07074
-57.4394	-1.10468	-57.4389	-1.28858	57.2952	-1.63933	-57.3419	-1.80803	-57.2755	-2.12046	-57.3191	-2.18585	57.3062	-2.97559	57.279	-3.30978	57.124	-3.62087	57.1435	-4.07907
-57.1588	-1.10795	-57.1575	-1.29229	57.0133	-1.64336	-57.0605	-1.81271	-56.9936	-2.12571	-57.0361	-2.19156	57.0254	-2.98216	56.9985	-3.31693	56.8432	-3.62837	56.8626	-4.08734
-56.8782	-1.11119	-56.8762	-1.296	56.7314	-1.64737	-56.7791	-1.81736	-56.7116	-2.13094	-56.753	-2.19725	56.7447	-2.98867	56.7179	-3.32404	56.5623	-3.63581	56.5816	-4.09555
-56.5976	-1.11442	-56.5948	-1.29971	56.4495	-1.65135	-56.4976	-1.822	-56.4297	-2.13614	-56.4699	-2.20292	56.4638	-2.99514	56.4373	-3.33111	56.2814	-3.6432	56.3007	-4.10368
-56.3169	-1.11764	-56.3134	-1.30341	56.1676	-1.65532	-56.2162	-1.82661	-56.1477	-2.14133	-56.1867	-2.20858	56.1829	-3.00156	56.1566	-3.33814	56.0004	-3.65052	56.0197	-4.11174
-56.0363	-1.12084	-56.032	-1.30711	55.8857	-1.65927	-55.9347	-1.8312	-55.8657	-2.14649	-55.9036	-2.21422	55.902	-3.00792	55.8758	-3.34512	55.7194	-3.65779	55.7386	-4.11973
-55.7556	-1.12402	-55.7506	-1.31081	55.6037	-1.66321	-55.6531	-1.83577	-55.5837	-2.15164	-55.6204	-2.21985	55.621	-3.01424	55.595	-3.35206	55.4384	-3.665	55.4575	-4.12766
-55.4749	-1.12718	-55.4691	-1.3145	55.3218	-1.66712	-55.3716	-1.84031	-55.3017	-2.15676	-55.3371	-2.22545	55.34	-3.02051	55.3141	-3.35896	55.1573	-3.67215	55.1764	-4.13551
-55.1942	-1.13033	-55.1877	-1.31818	55.0399	-1.67101	-55.0901	-1.84484	-55.0196	-2.16185	-55.0539	-2.23104	55.0589	-3.02672	55.0332	-3.36581	54.8761	-3.67924	54.8952	-4.1433
-54.9135	-1.13346	-54.9063	-1.32186	54.7579	-1.67488	-54.8085	-1.84934	-54.7375	-2.16693	-54.7706	-2.23661	54.7777	-3.03289	54.7522	-3.37262	54.5949	-3.68627	54.614	-4.15101
-54.6328	-1.13657	-54.6248	-1.32553	54.476	-1.67873	-54.5269	-1.85381	-54.4554	-2.17198	-54.4873	-2.24216	54.4966	-3.03901	54.4712	-3.37939	54.3137	-3.69325	54.3328	-4.15866
-54.352	-1.13967	-54.3434	-1.3292	54.194	-1.68255	-54.2453	-1.85826	-54.1733	-2.17701	-54.204	-2.24769	54.2153	-3.04507	54.1901	-3.38611	54.0324	-3.70017	54.0515	-4.16624
-54.0713	-1.14274	-54.0619	-1.33286	53.9121	-1.68636	-53.9636	-1.86269	-53.8911	-2.18202	-53.9206	-2.2532	53.934	-3.05109	53.909	-3.39279	53.7511	-3.70703	53.7701	-4.17375
-53.7905	-1.1458	-53.7805	-1.33651	53.6301	-1.69015	-53.682	-1.86709	-53.609	-2.187	-53.6372	-2.25868	53.6527	-3.05706	53.6278	-3.39942	53.4697	-3.71383	53.4888	-4.18119
-53.5097	-1.14884	-53.499	-1.34016	53.3482	-1.69391	-53.4003	-1.87147	-53.3268	-2.19196	-53.3539	-2.26415	53.3713	-3.06298	53.3465	-3.40601	53.1883	-3.72057	53.2074	-4.18856
-53.2289	-1.15186	-53.2175	-1.3438	53.0662	-1.69765	-53.1186	-1.87582	-53.0446	-2.19689	-53.0704	-2.26959	53.0899	-3.06885	53.0652	-3.41255	52.9068	-3.72726	52.9259	-4.19587
-52.9481	-1.15486	-52.936	-1.34743	52.7842	-1.70137	-52.8369	-1.88015	-52.7624	-2.2018	-52.787	-2.27502	52.8085	-3.07466	52.7839	-3.41905	52.6254	-3.73388	52.6444	-4.20311
-52.6673	-1.15785	-52.6546	-1.35105	52.5023	-1.70507	-52.5552	-1.88445	-52.4801	-2.20668	-52.5036	-2.28041	52.527	-3.08043	52.5025	-3.4255	52.3438	-3.74045	52.3629	-4.21028
-52.3865	-1.16081	-52.3731	-1.35466	52.2203	-1.70874	-52.2734	-1.88873	-52.1979	-2.21154	-52.2201	-2.28579	52.2454	-3.08615	52.2211	-3.43191	52.0623	-3.74697	52.0814	-4.21738
-52.1056	-1.16375	-52.0916	-1.35827	51.9383	-1.71239	-51.9917	-1.89298	-51.9156	-2.21637	-51.9366	-2.29114	51.9639	-3.09182	51.9396	-3.43827	51.7807	-3.75342	51.7998	-4.22441
-51.8247	-1.16668	-51.8101	-1.36186	51.6563	-1.71602	-51.7099	-1.8972	-51.6333	-2.22117	-51.6531	-2.29647	51.6822	-3.09744	51.6581	-3.44458	51.4991	-3.75982	51.5182	-4.23138
-51.5439	-1.16959	-51.5285	-1.36545	51.3743	-1.71962	-51.4281	-1.9014	-51.3511	-2.22595	-51.3696	-2.30177	51.4006	-3.10301	51.3765	-3.45085	51.2174	-3.76616	51.2366	-4.23828
-51.263	-1.17247	-51.247	-1.36902	51.0923	-1.7232	-51.1463	-1.90557	-51.0688	-2.2307	-51.0861	-2.30704	51.1189	-3.10853	51.0949	-3.45708	50.9357	-3.77244	50.9549	-4.24511
-50.9821	-1.17534	-50.9655	-1.37258	50.8104	-1.72676	-50.8645	-1.90972	-50.7864	-2.23543	-50.8026	-2.31229	50.8372	-3.114	50.8132	-3.46326	50.654	-3.77867	50.6732	-4.25188
-50.7011	-1.17818	-50.684	-1.37613	50.5284	-1.73029	-50.5826	-1.91383	-50.5041	-2.24012	-50.519	-2.31752	50.5554	-3.11942	50.5315	-3.46939	50.3723	-3.78484	50.3915	-4.25858
-50.4202	-1.18101	-50.4024	-1.37967	50.2464	-1.7338	-50.3008	-1.91792	-50.2218	-2.24479	-50.2355	-2.32271	50.2736	-3.12479	50.2498	-3.47547	50.0905	-3.79095	50.1098	-4.26521
-50.1393	-1.18381	-50.1209	-1.3832	49.9644	-1.73728	-50.0189	-1.92198	-49.9395	-2.24944	-49.9519	-2.32788	49.9918	-3.13011	49.968	-3.48151	49.8087	-3.797	49.828	-4.27178
-49.8583	-1.18659	-49.8393	-1.38672	49.6824	-1.74074	-49.7371	-1.92601	-49.6571	-2.25405	-49.6683	-2.33302	49.7099	-3.13538	49.6862	-3.48751	49.5269	-3.803	49.5462	-4.27828
-49.5773	-1.18936	-49.5578	-1.39022	49.4004	-1.74417	-49.4552	-1.93002	-49.3748	-2.25863	-49.3847	-2.33814	49.428	-3.1406	49.4044	-3.49345	49.245	-3.80894	49.2644	-4.28472
-49.2964	-1.1921	-49.2762	-1.39371	49.1184	-1.74758	-49.1733	-1.93399	-49.0924	-2.26319	-49.1012	-2.34322	49.1461	-3.14578	49.1225	-3.49935	48.9632	-3.81483	48.9826	-4.29108
-49.0154	-1.19482	-48.9946	-1.39719	48.8365	-1.75096	-48.8914	-1.93794	-48.8101	-2.26771	-48.8176	-2.34827	48.8642	-3.1509	48.8405	-3.5052	48.6813	-3.82065	48.7008	-4.29739
-48.7344	-1.19752	-48.713	-1.40065	48.5545	-1.75431	-48.6095	-1.94186	-48.5277	-2.27221	-48.534	-2.3533	48.5822	-3.15597	48.5586	-3.511	48.3993	-3.82642	48.4189	-4.30363
-48.4533	-1.20019	-48.4315	-1.40409	48.2725	-1.75764	-48.3276	-1.94574	-48.2453	-2.27667	-48.2504	-2.35829	48.3002	-3.161	48.2766	-3.51676	48.1174	-3.83214	48.137	-4.3098
-48.1723	-1.20285	-48.1499	-1.40753	47.9905	-1.76094	-48.0456	-1.9496	-47.963	-2.28111	-47.9668	-2.36325	48.0181	-3.16597	47.9946	-3.52246	47.8355	-3.83779	47.8551	-4.3159
-47.8913	-1.20548	-47.8683	-1.41095	47.7085	-1.76422	-47.7637	-1.95343	-47.6806	-2.28551	-47.6832	-2.36818	47.7361	-3.1709	47.7126	-3.52812	47.5535	-3.84339	47.5732	-4.32195
-47.6102	-1.20809	-47.5867	-1.41435	47.4266	-1.76747	-47.4818	-1.95722	-47.3982	-2.28989	-47.3996	-2.37308	47.454	-3.17577	47.4305	-3.53373	47.2715	-3.84894	47.2912	-4.32792
-47.3292	-1.21067	-47.3051	-1.41773	47.1446	-1.77069	-47.1998	-1.96099	-47.1158	-2.29423	-47.116	-2.37795	47.1719	-3.1806	47.1484	-3.53929	46.9895	-3.85442	47.0093	-4.33383
-47.0481	-1.21324	-47.0235	-1.4211	46.8626	-1.77388	-46.9179	-1.96473	-46.8335	-2.29854	-46.8324	-2.38278	46.8897	-3.18537	46.8662	-3.54481	46.7075	-3.85986	46.7273	-4.33968
-46.767	-1.21578	-46.7418	-1.42446	46.5806	-1.77705	-46.6359	-1.96843	-46.5511	-2.30281	-46.5488	-2.38758	46.6076	-3.1901	46.5841	-3.55027	46.4254	-3.86523	46.4453	-4.34547
-46.4859	-1.2183	-46.4602	-1.4278	46.2987	-1.78018	-46.3539	-1.9721	-46.2687	-2.30706	-46.2652	-2.39235	46.3254	-3.19478	46.3019	-3.55569	46.1434	-3.87055	46.1633	-4.35118
-46.2048	-1.22079	-46.1786	-1.43111	46.0167	-1.78329	-46.0719	-1.97574	-45.9864	-2.31127	-45.9816	-2.39708	46.0432	-3.1994	46.0197	-3.56106	45.8613	-3.87581	45.8813	-4.35684
-45.9237	-1.22326	-45.897	-1.43442	45.7348	-1.78637	-45.79	-1.97935	-45.704	-2.31545	-45.698	-2.40177	45.761	-3.20398	45.7375	-3.56637	45.5793	-3.88102	45.5993	-4.36243
-45.6426	-1.22571	-45.6153	-1.4377	45.4528	-1.78943	-45.508	-1.98293	-45.4217	-2.3196	-45.4144	-2.40643	45.4787	-3.20851	45.4552	-3.57164	45.2972	-3.88617	45.3172	-4.36795
-45.3614	-1.22814	-45.3337	-1.44096	45.1709	-1.79245	-45.226	-1.98647	-45.1393	-2.32371	-45.1308	-2.41106	45.1965	-3.21299	45.1729	-3.57686	45.0151	-3.89126	45.0352	-4.37342
-45.0803	-1.23054	-45.052	-1.44421	44.8889	-1.79544	-44.944	-1.98998	-44.857	-2.32779	-44.8473	-2.41565	44.9142	-3.21742	44.8906	-3.58203	44.733	-3.8963	44.7531	-4.37882
-44.7991	-1.23291	-44.7704	-1.44743	44.607	-1.7984	-44.662	-1.99346	-44.5746	-2.33184	-44.5637	-2.4202	44.6319	-3.2218	44.6083	-3.58715	44.4509	-3.90128	44.4711	-4.38415
-44.5179	-1.23526	-44.4887	-1.45064	44.3251	-1.80134	-44.38	-1.99691	-44.2923	-2.33585	-44.2802	-2.42471	44.3496	-3.22613	44.326	-3.59222	44.1688	-3.90621	44.189	-4.38943
-44.2368	-1.23759	-44.207	-1.45383	44.0431	-1.80424	-44.098	-2.00032	-44.01	-2.33982	-43.9966	-2.42919	44.0673	-3.23041	44.0436	-3.59724	43.8867	-3.91108	43.9069	-4.39464
-43.9556	-1.23989	-43.9254	-1.45699	43.7612	-1.80712	-43.816	-2.0037	-43.7277	-2.34376	-43.7131	-2.43363	43.785	-3.23465	43.7613	-3.60221	43.6046	-3.9159	43.6249	-4.39978
-43.6744	-1.24217	-43.6437	-1.46014	43.4793	-1.80996	-43.534	-2.00704	-43.4454	-2.34767	-43.4296	-2.43803	43.5027	-3.23883	43.4789	-3.60712	43.3225	-3.92066	43.3428	-4.40487
-43.3932	-1.24442	-43.362	-1.46326	43.1974	-1.81277	-43.252	-2.01035	-43.1631	-2.35153	-43.1461	-2.44238	43.2203	-3.24296	43.1965	-3.61199	43.0403	-3.92537	43.0607	-4.40989
-43.112	-1.24664	-43.0803	-1.46636	42.9155	-1.81555	-42.97	-2.01362	-42.8808	-2.35537	-42.8626	-2.4467	42.938	-3.24705	42.9141	-3.61681	42.7582	-3.93002	42.7786	-4.41485
-42.8307	-1.24884	-42.7986	-1.46944	42.6336	-1.8183	-42.688	-2.01686	-42.5985	-2.35916	-42.5791	-2.45098	42.6556	-3.25108	42.6317	-3.62157	42.4761	-3.93461	42.4966	-4.41974
-42.5495	-1.25102	-42.5169	-1.4725	42.3517	-1.82102	-42.406	-2.02007	-42.3163	-2.36292	-42.2957	-2.45522	42.3732	-3.25507	42.3492	-3.62628	42.194	-3.93915	42.2145	-4.42458
-42.2683	-1.25317	-42.2352	-1.47553	42.0698	-1.8237	-42.124	-2.02324	-42.0341	-2.36664	-42.0122	-2.45941	42.0908	-3.25901	42.0668	-3.63095	41.9119	-3.94363	41.9324	-4.42935
-41.987	-1.25529	-41.9535	-1.47855	41.788	-1.82636	-41.842	-2.02637	-41.7518	-2.37032	-41.7288	-2.46357	41.8085	-3.26289	41.7843	-3.63556	41.6298	-3.94806	41.6503	-4.43406
-41.7057	-1.25739	-41.6718	-1.48153	41.5061	-1.82898	-41.56	-2.02947	-41.4696	-2.37397	-41.4454	-2.46768	41.5261	-3.26673	41.5019	-3.64012	41.3477	-3.95244	41.3682	-4.43871
-41.4245	-1.25946	-41.3901	-1.4845	41.2243	-1.83157	-41.2781	-2.03253	-41.1874	-2.37758	-41.162	-2.47175	41.2437	-3.27052	41.2194	-3.64462	41.0656	-3.95676	41.0862	-4.4433
-41.1432	-1.2615	-41.1084	-1.48744	40.9424	-1.83412	-40.9961	-2.03555	-40.9053	-2.38115	-40.8787	-2.47577	40.9613	-3.27426	40.9369	-3.64908	40.7835	-3.96102	40.8041	-4.44782
-40.8619	-1.26351	-40.8267	-1.49035	40.6606	-1.83665	-40.7141	-2.03854	-40.6231	-2.38468	-40.5953	-2.47976	40.6789	-3.27795	40.6545	-3.65348	40.5015	-3.96523	40.522	-4.45229
-40.5806	-1.2655	-40.5449	-1.49324	40.3788	-1.83914	-40.4321	-2.04149	-40.341	-2.38817	-40.312	-2.48369	40.3965	-3.28159	40.372	-3.65783	40.2194	-3.96938	40.24	-4.45669
-40.2993	-1.26746	-40.2632	-1.4961	40.097	-1.84159	-40.1501	-2.0444	-40.0589	-2.39162	-40.0287	-2.48758	40.1141	-3.28519	40.0895	-3.66212	39.9374	-3.97348	39.9579	-4.46104
-40.018	-1.2694	-39.9815	-1.49894	39.8152	-1.84401	-39.8682	-2.04728	-39.7768	-2.39503	-39.7455	-2.49143	39.8316	-3.28873	39.807	-3.66637	39.6553	-3.97753	39.6759	-4.46532
-39.7367	-1.2713	-39.6997	-1.50175	39.5334	-1.8464	-39.5862	-2.05011	-39.4947	-2.3984	-39.4622	-2.49523	39.5492	-3.29223	39.5245	-3.67056	39.3733	-3.98152	39.3939	-4.46954
-39.4553	-1.27318	-39.418	-1.50454	39.2516	-1.84875	-39.3043	-2.05291	-39.2127	-2.40173	-39.179	-2.49898	39.2668	-3.29567	39.242	-3.6747	39.0913	-3.98546	39.1119	-4.4737
-39.174	-1.27503	-39.1362	-1.50729	38.9698	-1.85107	-39.0223	-2.05567	-38.9307	-2.40502	-38.8959	-2.50269	38.9844	-3.29907	38.9595	-3.67878	38.8093	-3.98934	38.8299	-4.4778
-38.8927	-1.27685	-38.8545	-1.51002	38.6881	-1.85336	-38.7404	-2.05839	-38.6487	-2.40827	-38.6127	-2.50635	38.7021	-3.30241	38.677	-3.68281	38.5273	-3.99317	38.5479	-4.48184
-38.6113	-1.27865	-38.5727	-1.51273	38.4064	-1.85561	-38.4585	-2.06108	-38.3667	-2.41148	-38.3296	-2.50996	38.4197	-3.30571	38.3945	-3.68679	38.2454	-3.99694	38.2659	-4.48582
-38.33	-1.28041	-38.2909	-1.5154	38.1246	-1.85782	-38.1765	-2.06372	-38.0847	-2.41464	-38.0465	-2.51352	38.1373	-3.30896	38.1121	-3.69071	37.9634	-4.00066	37.9839	-4.48975
-38.0486	-1.28215	-38.0092	-1.51804	37.8429	-1.86	-37.8946	-2.06633	-37.8028	-2.41777	-37.7634	-2.51704	37.8549	-3.31216	37.8296	-3.69458	37.6815	-4.00432	37.702	-4.49361
-37.7672	-1.28386	-37.7274	-1.52066	37.5612	-1.86214	-37.6127	-2.06889	-37.5209	-2.42085	-37.4804	-2.5205	37.5725	-3.31531	37.5471	-3.6984	37.3996	-4.00793	37.42	-4.49741
-37.4859	-1.28553	-37.4456	-1.52325	37.2795	-1.86424	-37.3308	-2.07141	-37.239	-2.42388	-37.1974	-2.52392	37.2902	-3.31841	37.2647	-3.70216	37.1178	-4.01149	37.1381	-4.50115
-37.2045	-1.28718	-37.1638	-1.5258	36.9978	-1.86631	-37.049	-2.0739	-36.9572	-2.42688	-36.9144	-2.52728	37.0078	-3.32147	36.9822	-3.70586	36.8359	-4.01499	36.8562	-4.50484
-36.9231	-1.2888	-36.882	-1.52833	36.7162	-1.86835	-36.7671	-2.07634	-36.6754	-2.42983	-36.6315	-2.53059	36.7255	-3.32447	36.6998	-3.70952	36.5541	-4.01844	36.5743	-4.50846
-36.6417	-1.29039	-36.6003	-1.53083	36.4345	-1.87034	-36.4852	-2.07874	-36.3936	-2.43274	-36.3486	-2.53386	36.4432	-3.32743	36.4173	-3.71311	36.2723	-4.02184	36.2925	-4.51203
-36.3603	-1.29195	-36.3185	-1.53329	36.1529	-1.8723	-36.2034	-2.08111	-36.1119	-2.4356	-36.0657	-2.53707	36.1608	-3.33033	36.1349	-3.71665	35.9905	-4.02518	36.0106	-4.51553
-36.0789	-1.29348	-36.0367	-1.53572	35.8713	-1.87422	-35.9216	-2.08343	-35.8302	-2.43842	-35.7829	-2.54022	35.8785	-3.33319	35.8525	-3.72014	35.7088	-4.02847	35.7288	-4.51898
-35.7975	-1.29498	-35.7549	-1.53813	35.5897	-1.8761	-35.6398	-2.0857	-35.5485	-2.4412	-35.5002	-2.54333	35.5963	-3.336	35.5701	-3.72357	35.427	-4.0317	35.447	-4.52237
-35.516	-1.29644	-35.4731	-1.5405	35.3081	-1.87795	-35.358	-2.08794	-35.2668	-2.44393	-35.2174	-2.54638	35.314	-3.33876	35.2877	-3.72695	35.1454	-4.03488	35.1652	-4.5257
-35.2346	-1.29788	-35.1913	-1.54283	35.0265	-1.87976	-35.0762	-2.09013	-34.9852	-2.44661	-34.9347	-2.54937	35.0317	-3.34147	35.0053	-3.73026	34.8637	-4.03801	34.8835	-4.52898
-34.9532	-1.29929	-34.9094	-1.54514	34.7449	-1.88153	-34.7944	-2.09229	-34.7036	-2.44925	-34.6521	-2.55232	34.7495	-3.34413	34.7229	-3.73353	34.5821	-4.04109	34.6017	-4.53219
-34.6717	-1.30066	-34.6276	-1.54741	34.4634	-1.88326	-34.5126	-2.09439	-34.4221	-2.45184	-34.3695	-2.5552	34.4673	-3.34674	34.4406	-3.73674	34.3005	-4.04411	34.32	-4.53535
-34.3903	-1.30201	-34.3458	-1.54965	34.1819	-1.88495	-34.2309	-2.09646	-34.1406	-2.45439	-34.0869	-2.55804	34.1851	-3.34931	34.1583	-3.73989	34.0189	-4.04707	34.0384	-4.53845
-34.1088	-1.30332	-34.064	-1.55185	33.9004	-1.8866	-33.9492	-2.09848	-33.8591	-2.45689	-33.8044	-2.56081	33.9029	-3.35182	33.876	-3.74298	33.7374	-4.04999	33.7567	-4.54149
-33.8274	-1.3046	-33.7822	-1.55402	33.6189	-1.88821	-33.6675	-2.10046	-33.5777	-2.45934	-33.5219	-2.56353	33.6207	-3.35429	33.5937	-3.74602	33.4559	-4.05285	33.4751	-4.54448
-33.5459	-1.30585	-33.5003	-1.55615	33.3374	-1.88978	-33.3858	-2.1024	-33.2963	-2.46175	-33.2395	-2.56619	33.3386	-3.35671	33.3114	-3.749	33.1745	-4.05566	33.1935	-4.54741
-33.2645	-1.30707	-33.2185	-1.55825	33.0559	-1.89132	-33.1041	-2.10429	-33.015	-2.4641	-32.9571	-2.5688	33.0565	-3.35907	33.0292	-3.75193	32.8931	-4.05841	32.9119	-4.55028
-32.983	-1.30825	-32.9367	-1.56031	32.7745	-1.89281	-32.8224	-2.10613	-32.7337	-2.46641	-32.6747	-2.57135	32.7744	-3.36139	32.747	-3.75479	32.6117	-4.06112	32.6304	-4.5531
-32.7015	-1.3094	-32.6548	-1.56234	32.4931	-1.89426	-32.5408	-2.10794	-32.4524	-2.46867	-32.3925	-2.57384	32.4923	-3.36367	32.4648	-3.7576	32.3304	-4.06377	32.3489	-4.55585
-32.42	-1.31052	-32.373	-1.56433	32.2117	-1.89567	-32.2592	-2.10969	-32.1712	-2.47089	-32.1102	-2.57627	32.2103	-3.36589	32.1826	-3.76035	32.0491	-4.06636	32.0675	-4.55856
-32.1386	-1.31161	-32.0911	-1.56628	31.9303	-1.89704	-31.9776	-2.11141	-31.89	-2.47305	-31.828	-2.57864	31.9282	-3.36806	31.9005	-3.76305	31.7678	-4.06891	31.786	-4.5612
-31.8571	-1.31266	-31.8093	-1.5682	31.6489	-1.89837	-31.696	-2.11307	-31.6089	-2.47516	-31.5459	-2.58095	31.6463	-3.37019	31.6184	-3.76569	31.4866	-4.0714	31.5047	-4.56379
-31.5756	-1.31368	-31.5274	-1.57008	31.3676	-1.89966	-31.4144	-2.11469	-31.3278	-2.47723	-31.2638	-2.5832	31.3643	-3.37226	31.3363	-3.76827	31.2055	-4.07384	31.2233	-4.56632
-31.2941	-1.31467	-31.2456	-1.57192	31.0863	-1.90091	-31.1329	-2.11627	-31.0467	-2.47924	-30.9818	-2.58539	31.0824	-3.37429	31.0542	-3.77079	30.9244	-4.07622	30.942	-4.5688
-31.0126	-1.31562	-30.9637	-1.57372	30.805	-1.90211	-30.8514	-2.1178	-30.7657	-2.48121	-30.6998	-2.58751	30.8005	-3.37627	30.7722	-3.77325	30.6433	-4.07856	30.6607	-4.57122
-30.7311	-1.31654	-30.6819	-1.57548	30.5237	-1.90327	-30.5699	-2.11928	-30.4848	-2.48312	-30.4179	-2.58958	30.5186	-3.3782	30.4902	-3.77565	30.3623	-4.08084	30.3795	-4.57359
-30.4496	-1.31743	-30.4	-1.57721	30.2424	-1.90439	-30.2884	-2.12071	-30.2039	-2.48499	-30.1361	-2.59158	30.2368	-3.38008	30.2082	-3.778	30.0813	-4.08307	30.0983	-4.5759
-30.1681	-1.31828	-30.1181	-1.57889	29.9612	-1.90547	-30.007	-2.1221	-29.923	-2.4868	-29.8543	-2.59352	29.955	-3.38191	29.9263	-3.78029	29.8004	-4.08524	29.8171	-4.57815
-29.8866	-1.3191	-29.8363	-1.58054	29.68	-1.9065	-29.7256	-2.12344	-29.6422	-2.48856	-29.5725	-2.5954	29.6732	-3.3837	29.6444	-3.78251	29.5195	-4.08737	29.536	-4.58035
-29.605	-1.31988	-29.5544	-1.58214	29.3988	-1.9075	-29.4442	-2.12474	-29.3615	-2.49027	-29.2909	-2.59721	29.3915	-3.38544	29.3625	-3.78468	29.2387	-4.08944	29.2549	-4.5825
-29.3235	-1.32063	-29.2725	-1.58371	29.1176	-1.90844	-29.1628	-2.12598	-29.0808	-2.49192	-29.0092	-2.59896	29.1098	-3.38712	29.0807	-3.78679	28.958	-4.09146	28.9739	-4.58459
-29.042	-1.32134	-28.9907	-1.58523	28.8364	-1.90935	-28.8815	-2.12718	-28.8001	-2.49353	-28.7277	-2.60065	28.8281	-3.38876	28.7989	-3.78884	28.6773	-4.09343	28.6929	-4.58662
-28.7605	-1.32202	-28.7088	-1.58671	28.5553	-1.91021	-28.6001	-2.12833	-28.5195	-2.49508	-28.4462	-2.60226	28.5465	-3.39035	28.5171	-3.79083	28.3966	-4.09535	28.412	-4.58861
-28.4789	-1.32266	-28.4269	-1.58815	28.2742	-1.91102	-28.3188	-2.12943	-28.239	-2.49658	-28.1648	-2.60382	28.2649	-3.39189	28.2354	-3.79276	28.1161	-4.09721	28.1311	-4.59053
-28.1974	-1.32327	-28.145	-1.58955	27.9931	-1.91179	-28.0376	-2.13048	-27.9585	-2.49802	-27.8834	-2.6053	27.9833	-3.39339	27.9538	-3.79463	27.8355	-4.09903	27.8502	-4.59241
-27.9159	-1.32384	-27.8631	-1.59091	27.7121	-1.91252	-27.7563	-2.13148	-27.6781	-2.49941	-27.6021	-2.60672	27.7018	-3.39483	27.6721	-3.79644	27.5551	-4.10079	27.5694	-4.59422
-27.6343	-1.32438	-27.5812	-1.59222	27.431	-1.9132	-27.4751	-2.13243	-27.3977	-2.50075	-27.3209	-2.60807	27.4204	-3.39623	27.3905	-3.79819	27.2746	-4.1025	27.2887	-4.59599
-27.3528	-1.32488	-27.2993	-1.59349	27.15	-1.91384	-27.1939	-2.13334	-27.1174	-2.50203	-27.0397	-2.60936	27.1389	-3.39758	27.109	-3.79988	26.9943	-4.10416	27.008	-4.5977
-27.0713	-1.32535	-27.0174	-1.59472	26.869	-1.91443	-26.9128	-2.1342	-26.8371	-2.50326	-26.7586	-2.61058	26.8575	-3.39888	26.8275	-3.80151	26.714	-4.10577	26.7273	-4.59936
-26.7897	-1.32578	-26.7355	-1.59591	26.588	-1.91498	-26.6316	-2.13501	-26.5569	-2.50444	-26.4775	-2.61174	26.5762	-3.40013	26.546	-3.80309	26.4337	-4.10733	26.4467	-4.60097
-26.5082	-1.32618	-26.4536	-1.59705	26.3071	-1.91549	-26.3505	-2.13577	-26.2767	-2.50557	-26.1966	-2.61284	26.2949	-3.40134	26.2646	-3.8046	26.1536	-4.10883	26.1661	-4.60252
-26.2266	-1.32654	-26.1717	-1.59816	26.0261	-1.91596	-26.0694	-2.13649	-25.9966	-2.50665	-25.9156	-2.61387	26.0136	-3.4025	25.9832	-3.80606	25.8734	-4.11029	25.8856	-4.60402
-25.9451	-1.32688	-25.8898	-1.59923	25.7452	-1.91639	-25.7883	-2.13716	-25.7165	-2.50767	-25.6347	-2.61484	25.7323	-3.40361	25.7018	-3.80746	25.5933	-4.1117	25.6051	-4.60547
-25.6635	-1.32718	-25.6079	-1.60025	25.4643	-1.91678	-25.5073	-2.13779	-25.4365	-2.50865	-25.3539	-2.61574	25.4511	-3.40468	25.4205	-3.80881	25.3133	-4.11306	25.3246	-4.60687
-25.3819	-1.32745	-25.326	-1.60124	25.1835	-1.91712	-25.2263	-2.13837	-25.1565	-2.50958	-25.0732	-2.61659	25.1699	-3.4057	25.1392	-3.8101	25.0333	-4.11437	25.0442	-4.60821
-25.1004	-1.32768	-25.0441	-1.60219	24.9026	-1.91743	-24.9453	-2.13891	-24.8765	-2.51045	-24.7925	-2.61738	24.8888	-3.40668	24.8579	-3.81133	24.7534	-4.11563	24.7639	-4.60951
-24.8188	-1.32789	-24.7622	-1.60309	24.6218	-1.91769	-24.6643	-2.1394	-24.5966	-2.51128	-24.5118	-2.6181	24.6077	-3.40761	24.5767	-3.81251	24.4735	-4.11685	24.4836	-4.61076
-24.5372	-1.32806	-24.4802	-1.60396	24.341	-1.91792	-24.3833	-2.13985	-24.3168	-2.51206	-24.2312	-2.61877	24.3266	-3.4085	24.2955	-3.81363	24.1937	-4.11801	24.2033	-4.61195
-24.2556	-1.3282	-24.1983	-1.6048	24.0602	-1.91811	-24.1024	-2.14026	-24.0369	-2.51279	-23.9506	-2.61938	24.0455	-3.40934	24.0143	-3.8147	23.9139	-4.11913	23.923	-4.61309
-23.974	-1.32831	-23.9164	-1.60559	23.7794	-1.91826	-23.8214	-2.14063	-23.7572	-2.51347	-23.6701	-2.61993	23.7645	-3.41014	23.7332	-3.81571	23.6341	-4.1202	23.6428	-4.61419
-23.6924	-1.3284	-23.6344	-1.60635	23.4986	-1.91837	-23.5405	-2.14095	-23.4774	-2.51411	-23.3897	-2.62043	23.4835	-3.4109	23.4521	-3.81668	23.3544	-4.12123	23.3626	-4.61524
-23.4108	-1.32845	-23.3525	-1.60707	23.2178	-1.91845	-23.2596	-2.14124	-23.1977	-2.5147	-23.1093	-2.62086	23.2025	-3.41161	23.171	-3.81759	23.0747	-4.1222	23.0825	-4.61623
-23.1292	-1.32847	-23.0705	-1.60775	22.9371	-1.91849	-22.9787	-2.14148	-22.918	-2.51524	-22.8289	-2.62125	22.9216	-3.41228	22.8899	-3.81844	22.7951	-4.12313	22.8024	-4.61718
-22.8476	-1.32847	-22.7885	-1.60839	22.6564	-1.9185	-22.6979	-2.14168	-22.6384	-2.51574	-22.5486	-2.62157	22.6407	-3.41291	22.6089	-3.81925	22.5155	-4.12402	22.5223	-4.61808
-22.5659	-1.32843	-22.5066	-1.609	22.3757	-1.91847	-22.417	-2.14185	-22.3588	-2.51619	-22.2683	-2.62185	22.3598	-3.4135	22.3279	-3.82	22.236	-4.12486	22.2422	-4.61893
-22.2843	-1.32837	-22.2246	-1.60958	22.095	-1.9184	-22.1362	-2.14197	-22.0792	-2.5166	-21.988	-2.62207	22.0789	-3.41404	22.047	-3.8207	21.9565	-4.12565	21.9622	-4.61974
-22.0027	-1.32828	-21.9426	-1.61011	21.8143	-1.9183	-21.8553	-2.14206	-21.7997	-2.51696	-21.7078	-2.62223	21.7981	-3.41454	21.766	-3.82135	21.677	-4.1264	21.6822	-4.62049
-21.721	-1.32817	-21.6606	-1.61062	21.5336	-1.91817	-21.5745	-2.14211	-21.5202	-2.51728	-21.4277	-2.62235	21.5172	-3.415	21.4851	-3.82195	21.3976	-4.1271	21.4023	-4.6212
-21.4394	-1.32802	-21.3786	-1.61108	21.2529	-1.918	-21.2937	-2.14212	-21.2407	-2.51755	-21.1476	-2.62241	21.2364	-3.41542	21.2042	-3.82251	21.1182	-4.12776	21.1224	-4.62186
-21.1577	-1.32785	-21.0966	-1.61152	20.9723	-1.9178	-21.0129	-2.14209	-20.9612	-2.51778	-20.8675	-2.62242	20.9556	-3.4158	20.9233	-3.82301	20.8388	-4.12837	20.8425	-4.62248
-20.876	-1.32766	-20.8146	-1.61192	20.6916	-1.91757	-20.7321	-2.14203	-20.6818	-2.51797	-20.5874	-2.62238	20.6749	-3.41614	20.6425	-3.82346	20.5595	-4.12894	20.5626	-4.62305
-20.5943	-1.32744	-20.5326	-1.61228	20.411	-1.9173	-20.4514	-2.14193	-20.4024	-2.51812	-20.3074	-2.62229	20.3941	-3.41643	20.3616	-3.82387	20.2802	-4.12947	20.2827	-4.62357
-20.3126	-1.32719	-20.2506	-1.61261	20.1304	-1.917	-20.1706	-2.14179	-20.123	-2.51822	-20.0274	-2.62215	20.1134	-3.41669	20.0808	-3.82423	20.0009	-4.12995	20.0029	-4.62405
-20.0309	-1.32692	-19.9685	-1.61291	19.8498	-1.91668	-19.8898	-2.14162	-19.8436	-2.51828	-19.7475	-2.62196	19.8327	-3.41691	19.8001	-3.82454	19.7217	-4.13039	19.7231	-4.62448
-19.7492	-1.32662	-19.6865	-1.61318	19.5692	-1.91632	-19.6091	-2.14142	-19.5643	-2.51831	-19.4676	-2.62173	19.552	-3.41709	19.5193	-3.8248	19.4425	-4.13079	19.4434	-4.62487
-19.4675	-1.3263	-19.4044	-1.61341	19.2886	-1.91593	-19.3283	-2.14118	-19.285	-2.51829	-19.1877	-2.62145	19.2713	-3.41723	19.2385	-3.82502	19.1633	-4.13115	19.1636	-4.62521
-19.1858	-1.32595	-19.1224	-1.61361	19.008	-1.91551	-19.0476	-2.14091	-19.0056	-2.51823	-18.9078	-2.62112	18.9907	-3.41734	18.9578	-3.82519	18.8841	-4.13146	18.8839	-4.62551
-18.904	-1.32558	-18.8403	-1.61378	18.7274	-1.91507	-18.7668	-2.14061	-18.7264	-2.51813	-18.628	-2.62075	18.71	-3.4174	18.6771	-3.82531	18.605	-4.13173	18.6042	-4.62576
-18.6223	-1.32519	-18.5582	-1.61392	18.4469	-1.91459	-18.4861	-2.14027	-18.4471	-2.51799	-18.3482	-2.62033	18.4294	-3.41743	18.3964	-3.82539	18.3259	-4.13196	18.3245	-4.62597
-18.3405	-1.32478	-18.2761	-1.61403	18.1663	-1.91409	-18.2054	-2.1399	-18.1678	-2.51781	-18.0684	-2.61986	18.1488	-3.41742	18.1157	-3.82543	18.0468	-4.13215	18.0448	-4.62614
-18.0587	-1.32434	-17.994	-1.6141	17.8857	-1.91356	-17.9246	-2.1395	-17.8886	-2.5176	-17.7886	-2.61936	17.8681	-3.41737	17.8351	-3.82542	17.7677	-4.1323	17.7652	-4.62627
-17.777	-1.32388	-17.7119	-1.61415	17.6052	-1.913	-17.6439	-2.13907	-17.6093	-2.51734	-17.5089	-2.61881	17.5875	-3.41729	17.5544	-3.82537	17.4887	-4.1324	17.4855	-4.62635
-17.4952	-1.3234	-17.4298	-1.61416	17.3246	-1.91242	-17.3632	-2.13861	-17.3301	-2.51705	-17.2292	-2.61821	17.307	-3.41716	17.2738	-3.82527	17.2097	-4.13247	17.2059	-4.62638
-17.2134	-1.3229	-17.1477	-1.61415	17.0441	-1.91181	-17.0825	-2.13812	-17.0509	-2.51673	-16.9495	-2.61758	17.0264	-3.41701	16.9931	-3.82513	16.9307	-4.1325	16.9263	-4.62638
-16.9315	-1.32238	-16.8655	-1.61411	16.7635	-1.91117	-16.8017	-2.13759	-16.7717	-2.51636	-16.6698	-2.6169	16.7458	-3.41682	16.7125	-3.82495	16.6517	-4.13249	16.6467	-4.62634
-16.6497	-1.32184	-16.5834	-1.61403	16.483	-1.91051	-16.521	-2.13704	-16.4925	-2.51596	-16.3902	-2.61619	16.4652	-3.41659	16.4319	-3.82473	16.3727	-4.13243	16.3672	-4.62625
-16.3679	-1.32128	-16.3012	-1.61393	16.2025	-1.90982	-16.2403	-2.13647	-16.2133	-2.51552	-16.1105	-2.61543	16.1847	-3.41632	16.1513	-3.82447	16.0938	-4.13234	16.0876	-4.62612
-16.086	-1.32069	-16.0191	-1.6138	15.9219	-1.90911	-15.9595	-2.13586	-15.9341	-2.51505	-15.8309	-2.61463	15.9041	-3.41603	15.8707	-3.82416	15.8148	-4.13221	15.8081	-4.62595
-15.8041	-1.32009	-15.7369	-1.61364	15.6414	-1.90838	-15.6788	-2.13523	-15.655	-2.51454	-15.5513	-2.6138	15.6236	-3.41569	15.5902	-3.82382	15.5359	-4.13204	15.5285	-4.62574
-15.5222	-1.31947	-15.4547	-1.61346	15.3609	-1.90762	-15.3981	-2.13457	-15.3758	-2.514	-15.2717	-2.61293	15.343	-3.41533	15.3096	-3.82343	15.257	-4.13184	15.249	-4.62549
-15.2403	-1.31883	-15.1725	-1.61324	15.0803	-1.90684	-15.1173	-2.13388	-15.0966	-2.51343	-14.9921	-2.61202	15.0625	-3.41493	15.029	-3.82301	14.9781	-4.13159	14.9695	-4.6252
-14.9584	-1.31818	-14.8903	-1.613	14.7998	-1.90604	-14.8366	-2.13317	-14.8174	-2.51282	-14.7125	-2.61107	14.7819	-3.41449	14.7485	-3.82254	14.6992	-4.13131	14.69	-4.62487
-14.6765	-1.3175	-14.608	-1.61274	14.5193	-1.90522	-14.5558	-2.13243	-14.5382	-2.51218	-14.4329	-2.61009	14.5014	-3.41403	14.4679	-3.82204	14.4204	-4.13099	14.4105	-4.6245
-14.3946	-1.31681	-14.3258	-1.61244	14.2387	-1.90437	-14.2751	-2.13167	-14.2591	-2.5115	-14.1534	-2.60908	14.2209	-3.41353	14.1874	-3.8215	14.1415	-4.13064	14.131	-4.62409
-14.1126	-1.3161	-14.0436	-1.61212	13.9582	-1.90351	-13.9943	-2.13088	-13.9799	-2.5108	-13.8738	-2.60802	13.9403	-3.413	13.9069	-3.82092	13.8626	-4.13025	13.8515	-4.62364
-13.8306	-1.31538	-13.7613	-1.61178	13.6777	-1.90262	-13.7135	-2.13007	-13.7007	-2.51006	-13.5943	-2.60694	13.6598	-3.41243	13.6263	-3.8203	13.5838	-4.12982	13.5721	-4.62316
-13.5486	-1.31463	-13.479	-1.6114	13.3971	-1.90172	-13.4327	-2.12923	-13.4215	-2.50929	-13.3147	-2.60582	13.3793	-3.41184	13.3458	-3.81965	13.3049	-4.12935	13.2926	-4.62263
-13.2666	-1.31388	-13.1967	-1.61101	13.1166	-1.90079	-13.1519	-2.12838	-13.1423	-2.50849	-13.0352	-2.60467	13.0987	-3.41121	13.0653	-3.81896	13.0261	-4.12885	13.0131	-4.62207
-12.9846	-1.3131	-12.9144	-1.61059	12.836	-1.89985	-12.8711	-2.1275	-12.8631	-2.50766	-12.7557	-2.60349	12.8182	-3.41055	12.7848	-3.81824	12.7472	-4.12832	12.7337	-4.62147
-12.7026	-1.31231	-12.6321	-1.61014	12.5555	-1.89889	-12.5903	-2.1266	-12.5839	-2.5068	-12.4761	-2.60227	12.5376	-3.40986	12.5042	-3.81747	12.4684	-4.12775	12.4542	-4.62083
-12.4206	-1.31151	-12.3498	-1.60967	12.2749	-1.89791	-12.3095	-2.12568	-12.3046	-2.50591	-12.1966	-2.60103	12.2571	-3.40914	12.2237	-3.81668	12.1896	-4.12714	12.1747	-4.62016
-12.1385	-1.31069	-12.0674	-1.60918	11.9944	-1.89691	-12.0286	-2.12473	-12.0254	-2.50499	-11.917	-2.59975	11.9765	-3.40839	11.9432	-3.81585	11.9107	-4.1265	11.8953	-4.61945
-11.8564	-1.30986	-11.7851	-1.60866	11.7138	-1.8959	-11.7478	-2.12377	-11.7461	-2.50404	-11.6375	-2.59845	11.6959	-3.40761	11.6626	-3.81498	11.6319	-4.12583	11.6158	-4.6187
-11.5743	-1.30902	-11.5027	-1.60812	11.4332	-1.89487	-11.4669	-2.12279	-11.4669	-2.50306	-11.358	-2.59712	11.4154	-3.4068	11.3821	-3.81409	11.353	-4.12512	11.3364	-4.61792
-11.2922	-1.30816	-11.2203	-1.60756	11.1527	-1.89383	-11.186	-2.12178	-11.1876	-2.50206	-11.0784	-2.59575	11.1348	-3.40596	11.1016	-3.81316	11.0742	-4.12438	11.0569	-4.6171
-11.0101	-1.30729	-10.9379	-1.60698	10.8721	-1.89277	-10.9051	-2.12076	-10.9083	-2.50102	-10.7989	-2.59437	10.8542	-3.40509	10.821	-3.81219	10.7953	-4.12361	10.7774	-4.61625
-10.7279	-1.30641	-10.6555	-1.60637	10.5915	-1.89169	-10.6242	-2.11972	-10.629	-2.49996	-10.5193	-2.59295	10.5736	-3.40419	10.5405	-3.8112	10.5165	-4.1228	10.498	-4.61536
-10.4458	-1.30551	-10.3731	-1.60574	10.3109	-1.8906	-10.3433	-2.11867	-10.3496	-2.49888	-10.2397	-2.59151	10.293	-3.40327	10.26	-3.81017	10.2376	-4.12196	10.2185	-4.61443
-10.1636	-1.30461	-10.0906	-1.60509	10.0303	-1.8895	-10.0624	-2.11759	-10.0703	-2.49777	-9.96014	-2.59005	10.0123	-3.40232	9.9794	-3.80911	9.95876	-4.12109	9.93902	-4.61347
-9.88137	-1.30369	-9.80818	-1.60442	9.74965	-1.88838	-9.78139	-2.1165	-9.79091	-2.49663	-9.68054	-2.58855	9.73171	-3.40134	9.69884	-3.80802	9.67989	-4.12019	9.65954	-4.61248
-9.59916	-1.30276	-9.52571	-1.60373	9.46903	-1.88725	-9.50041	-2.11539	-9.51151	-2.49547	-9.40094	-2.58704	9.45106	-3.40033	9.41827	-3.8069	9.401	-4.11925	9.38004	-4.61146
-9.31692	-1.30182	-9.24322	-1.60302	9.18839	-1.88611	-9.21941	-2.11427	-9.23208	-2.49428	-9.12132	-2.5855	9.17039	-3.39929	9.13769	-3.80575	9.12211	-4.11828	9.10054	-4.6104
-9.03466	-1.30087	-8.96071	-1.60229	8.90774	-1.88495	-8.93839	-2.11313	-8.95264	-2.49307	-8.84168	-2.58394	8.88971	-3.39823	8.85711	-3.80457	8.8432	-4.11729	8.82104	-4.6093
-8.75238	-1.29991	-8.67819	-1.60154	8.62708	-1.88379	-8.65734	-2.11198	-8.67316	-2.49184	-8.56203	-2.58236	8.60902	-3.39714	8.57651	-3.80336	8.56428	-4.11626	8.54152	-4.60818
-8.47009	-1.29894	-8.39565	-1.60076	8.34641	-1.88261	-8.37628	-2.11081	-8.39366	-2.49058	-8.28237	-2.58075	8.32831	-3.39603	8.2959	-3.80212	8.28534	-4.1152	8.26199	-4.60702
-8.18777	-1.29796	-8.11309	-1.59997	8.06573	-1.88143	-8.09519	-2.10963	-8.11413	-2.4893	-8.00268	-2.57913	8.04758	-3.39489	8.01529	-3.80085	8.0064	-4.11411	7.98245	-4.60583
-7.90544	-1.29698	-7.83052	-1.59917	7.78503	-1.88023	-7.81408	-2.10844	-7.83456	-2.48799	-7.72298	-2.57749	7.76683	-3.39373	7.73466	-3.79956	7.72743	-4.11299	7.7029	-4.6046
-7.62308	-1.29598	-7.54793	-1.59834	7.50433	-1.87902	-7.53295	-2.10723	-7.55497	-2.48667	-7.44325	-2.57582	7.48606	-3.39254	7.45401	-3.79824	7.44845	-4.11185	7.42333	-4.60335
-7.3407	-1.29498	-7.26532	-1.59749	7.2236	-1.87781	-7.25179	-2.10602	-7.27535	-2.48532	-7.16351	-2.57414	7.20528	-3.39132	7.17336	-3.79689	7.16945	-4.11067	7.14375	-4.60206
-7.05831	-1.29397	-6.9827	-1.59663	6.94287	-1.87659	-6.9706	-2.10479	-6.99569	-2.48395	-6.88374	-2.57244	6.92447	-3.39009	6.89269	-3.79552	6.89043	-4.10946	6.86416	-4.60075
-6.77589	-1.29295	-6.70006	-1.59575	6.66212	-1.87535	-6.68939	-2.10355	-6.716	-2.48256	-6.60394	-2.57072	6.64364	-3.38882	6.612	-3.79412	6.61139	-4.10823	6.58455	-4.5994
-6.49345	-1.29193	-6.4174	-1.59486	6.38135	-1.87412	-6.40816	-2.10229	-6.43627	-2.48115	-6.32412	-2.56898	6.36279	-3.38754	6.3313	-3.79269	6.33233	-4.10697	6.30492	-4.59802
-6.21099	-1.2909	-6.13472	-1.59394	6.10057	-1.87287	-6.12689	-2.10103	-6.15651	-2.47972	-6.04428	-2.56723	6.08191	-3.38623	6.05058	-3.79124	6.05325	-4.10568	6.02528	-4.59661
-5.92851	-1.28987	-5.85203	-1.59301	5.81977	-1.87162	-5.8456	-2.09976	-5.8767	-2.47827	-5.7644	-2.56547	5.80101	-3.38489	5.76984	-3.78977	5.77415	-4.10436	5.74562	-4.59518
-5.64601	-1.28882	-5.56932	-1.59207	5.53896	-1.87036	-5.56428	-2.09848	-5.59686	-2.4768	-5.4845	-2.56368	5.52009	-3.38354	5.48909	-3.78827	5.49502	-4.10301	5.46594	-4.59371
-5.36348	-1.28778	-5.28659	-1.59111	5.25813	-1.8691	-5.28293	-2.09719	-5.31698	-2.47532	-5.20457	-2.56189	5.23914	-3.38216	5.20832	-3.78675	5.21586	-4.10164	5.18624	-4.59221
-5.08094	-1.28673	-5.00383	-1.59013	4.97728	-1.86783	-5.00155	-2.09589	-5.03705	-2.47381	-4.9246	-2.56008	4.95816	-3.38076	4.92753	-3.7852	4.93668	-4.10024	4.90652	-4.59069
-4.79837	-1.28567	-4.72107	-1.58914	4.69641	-1.86655	-4.72014	-2.09459	-4.75708	-2.47229	-4.64461	-2.55826	4.67716	-3.37934	4.64671	-3.78363	4.65747	-4.09882	4.62678	-4.58913
-4.51577	-1.28461	-4.43828	-1.58813	4.41552	-1.86528	-4.4387	-2.09328	-4.47707	-2.47075	-4.36458	-2.55643	4.39613	-3.3779	4.36588	-3.78204	4.37824	-4.09736	4.34701	-4.58755
-4.23316	-1.28355	-4.15547	-1.58711	4.13462	-1.864	-4.15723	-2.09196	-4.19701	-2.46919	-4.08451	-2.55458	4.11507	-3.37643	4.08502	-3.78043	4.09897	-4.09589	4.06722	-4.58594
-3.95052	-1.28248	-3.87264	-1.58608	3.85369	-1.86271	-3.87572	-2.09063	-3.91691	-2.46762	-3.80441	-2.55272	3.83398	-3.37495	3.80415	-3.7788	3.81967	-4.09438	3.78741	-4.5843
-3.66786	-1.28141	-3.5898	-1.58503	3.57275	-1.86143	-3.59418	-2.08931	-3.63676	-2.46603	-3.52427	-2.55086	3.55286	-3.37345	3.52324	-3.77715	3.54034	-4.09286	3.50757	-4.58264
-3.38517	-1.28034	-3.30693	-1.58397	3.29178	-1.86014	-3.31261	-2.08797	-3.35656	-2.46443	-3.24409	-2.54898	3.2717	-3.37192	3.24232	-3.77547	3.26098	-4.0913	3.22771	-4.58094
-3.10246	-1.27927	-3.02404	-1.58289	3.01079	-1.85885	-3.031	-2.08663	-3.07631	-2.46281	-2.96387	-2.5471	2.99052	-3.37038	2.96137	-3.77378	2.98159	-4.08973	2.94782	-4.57922
-2.81972	-1.27819	-2.74113	-1.58181	2.72978	-1.85756	-2.74935	-2.08529	-2.796	-2.46117	-2.68361	-2.5452	2.7093	-3.36881	2.68039	-3.77206	2.70216	-4.08812	2.6679	-4.57748
-2.53697	-1.27711	-2.45821	-1.58071	2.44875	-1.85626	-2.46767	-2.08394	-2.51565	-2.45953	-2.40331	-2.5433	2.42805	-3.36723	2.39939	-3.77033	2.42269	-4.0865	2.38796	-4.57571
-2.25418	-1.27604	-2.17526	-1.5796	2.1677	-1.85497	-2.18595	-2.08259	-2.23524	-2.45787	-2.12297	-2.5414	2.14676	-3.36563	2.11836	-3.76858	2.14319	-4.08485	2.10798	-4.57391
-1.97137	-1.27496	-1.89229	-1.57848	1.88662	-1.85368	-1.90419	-2.08124	-1.95478	-2.45619	-1.84258	-2.53948	1.86544	-3.36401	1.8373	-3.76681	1.86365	-4.08318	1.82798	-4.57209
-1.68854	-1.27388	-1.6093	-1.57734	1.60552	-1.85239	-1.6224	-2.07988	-1.67426	-2.4545	-1.56215	-2.53757	1.58408	-3.36237	1.55622	-3.76503	1.58407	-4.08148	1.54794	-4.57024
-1.40568	-1.2728	-1.32629	-1.5762	1.32439	-1.8511	-1.34056	-2.07853	-1.39368	-2.4528	-1.28166	-2.53564	1.30269	-3.36071	1.2751	-3.76322	1.30444	-4.07977	1.26788	-4.56837
-1.12279	-1.27172	-1.04325	-1.57504	1.04324	-1.84981	-1.05869	-2.07717	-1.11304	-2.45109	-1.00113	-2.53372	1.02125	-3.35904	0.993957	-3.7614	1.02478	-4.07803	0.987777	-4.56647
-0.839881	-1.27064	-0.760196	-1.57388	0.762064	-1.84853	-0.776772	-2.07582	-0.832347	-2.44937	-0.720555	-2.53178	0.739778	-3.35735	0.712781	-3.75956	0.745079	-4.07626	0.707644	-4.56455
-0.556944	-1.26957	-0.477119	-1.5727	0.480862	-1.84725	-0.494815	-2.07446	-0.55159	-2.44763	-0.439926	-2.52985	0.458264	-3.35564	0.431573	-3.75771	0.465332	-4.07448	0.427477	-4.5626
-0.273979	-1.26849	-0.194019	-1.57152	0.199634	-1.84597	-0.212816	-2.0731	-0.270771	-2.44589	-0.159244	-2.52791	0.176711	-3.35391	0.150333	-3.75584	0.18554	-4.07267	0.147274	-4.56063
0.00901147	-1.26742	0.0891027	-1.57032	-0.0816217	-1.84469	0.0692261	-2.07175	0.0101116	-2.44413	0.12149	-2.52598	-0.104884	-3.35217	-0.13094	-3.75396	-0.0942971	-4.07085	-0.132965	-4.55864
0.292029	-1.26635	0.372247	-1.56912	-0.362904	-1.84342	0.351312	-2.07039	0.291058	-2.44237	0.402278	-2.52404	-0.386522	-3.35042	-0.412247	-3.75206	-0.374181	-4.069	-0.41324	-4.55663
0.575073	-1.26528	0.655413	-1.56791	-0.644214	-1.84216	0.63344	-2.06904	0.572069	-2.44059	0.68312	-2.5221	-0.6682	-3.34864	-0.693587	-3.75015	-0.65411	-4.06713	-0.693551	-4.55459
0.858143	-1.26422	0.938601	-1.56669	-0.925551	-1.84089	0.915611	-2.06769	0.853143	-2.43881	0.964015	-2.52015	-0.94992	-3.34685	-0.97496	-3.74822	-0.934085	-4.06524	-0.973899	-4.55252
1.14124	-1.26315	1.22181	-1.56546	-1.20691	-1.83963	1.19782	-2.06633	1.13428	-2.43701	1.24496	-2.51821	-1.23168	-3.34505	-1.25637	-3.74628	-1.2141	-4.06333	-1.25428	-4.55044
1.42436	-1.26209	1.50504	-1.56422	-1.48831	-1.83837	1.48008	-2.06498	1.41548	-2.4352	1.52596	-2.51626	-1.51348	-3.34322	-1.5378	-3.74432	-1.49417	-4.06139	-1.5347	-4.54832
1.7075	-1.26103	1.78829	-1.56296	-1.76972	-1.83712	1.76237	-2.06363	1.69673	-2.43338	1.80701	-2.51431	-1.79532	-3.34138	-1.81927	-3.74234	-1.77428	-4.05943	-1.81515	-4.54618
1.99067	-1.25997	2.07156	-1.5617	-2.05117	-1.83586	2.04471	-2.06227	1.97805	-2.43155	2.08812	-2.51236	-2.0772	-3.33952	-2.10077	-3.74034	-2.05443	-4.05745	-2.09564	-4.54402
2.27386	-1.2589	2.35485	-1.56043	-2.33263	-1.83461	2.32708	-2.06091	2.25943	-2.42971	2.36927	-2.5104	-2.35911	-3.33764	-2.38231	-3.73833	-2.33462	-4.05544	-2.37616	-4.54182
2.55708	-1.25784	2.63815	-1.55915	-2.61413	-1.83335	2.60949	-2.05955	2.54087	-2.42785	2.65047	-2.50843	-2.64107	-3.33573	-2.66387	-3.73629	-2.61486	-4.05341	-2.65671	-4.5396
2.84032	-1.25678	2.92148	-1.55786	-2.89565	-1.8321	2.89194	-2.05819	2.82236	-2.42598	2.93172	-2.50646	-2.92306	-3.33381	-2.94546	-3.73424	-2.89514	-4.05135	-2.93729	-4.53735
3.12358	-1.25571	3.20482	-1.55656	-3.1772	-1.83084	3.17443	-2.05682	3.10391	-2.4241	3.21302	-2.50448	-3.20508	-3.33187	-3.22708	-3.73216	-3.17546	-4.04926	-3.21791	-4.53507
3.40686	-1.25465	3.48818	-1.55524	-3.45877	-1.82959	3.45696	-2.05544	3.38552	-2.4222	3.49437	-2.5025	-3.48715	-3.32991	-3.50873	-3.73007	-3.45582	-4.04715	-3.49856	-4.53276
3.69016	-1.25358	3.77156	-1.55392	-3.74037	-1.82833	3.73952	-2.05407	3.66718	-2.42029	3.77577	-2.50051	-3.76924	-3.32792	-3.79041	-3.72795	-3.73622	-4.04501	-3.77924	-4.53042
3.97348	-1.25251	4.05495	-1.55258	-4.02199	-1.82707	4.02212	-2.05268	3.9489	-2.41836	4.05722	-2.49851	-4.05138	-3.32591	-4.07212	-3.72581	-4.01666	-4.04284	-4.05995	-4.52804
4.25682	-1.25144	4.33836	-1.55123	-4.30364	-1.82581	4.30476	-2.05129	4.23067	-2.41642	4.33871	-2.49651	-4.33354	-3.32388	-4.35386	-3.72364	-4.29714	-4.04065	-4.34069	-4.52564
4.54018	-1.25036	4.62178	-1.54987	-4.58531	-1.82455	4.58742	-2.04989	4.51249	-2.41447	4.62024	-2.49449	-4.61574	-3.32182	-4.63562	-3.72145	-4.57765	-4.03843	-4.62146	-4.5232
4.82356	-1.24929	4.90522	-1.5485	-4.86701	-1.82328	4.87013	-2.04849	4.79437	-2.41249	4.90183	-2.49247	-4.89797	-3.31975	-4.91741	-3.71924	-4.85821	-4.03617	-4.90226	-4.52073
5.10696	-1.2482	5.18867	-1.54711	-5.14873	-1.82201	5.15286	-2.04708	5.07629	-2.41051	5.18346	-2.49043	-5.18023	-3.31764	-5.19923	-3.717	-5.1388	-4.03389	-5.18308	-4.51823
5.39037	-1.24712	5.47214	-1.54571	-5.43047	-1.82073	5.43563	-2.04566	5.35827	-2.4085	5.46513	-2.48839	-5.46253	-3.31551	-5.48107	-3.71474	-5.41943	-4.03158	-5.46394	-4.51569
5.6738	-1.24603	5.75562	-1.5443	-5.71224	-1.81945	5.71844	-2.04423	5.6403	-2.40648	5.74685	-2.48633	-5.74485	-3.31336	-5.76294	-3.71245	-5.7001	-4.02923	-5.74482	-4.51311
5.95725	-1.24494	6.03911	-1.54288	-5.99404	-1.81816	6.00127	-2.04279	5.92238	-2.40444	6.02861	-2.48427	-6.02721	-3.31118	-6.04484	-3.71014	-5.9808	-4.02686	-6.02573	-4.5105
6.24072	-1.24384	6.32262	-1.54144	-6.27585	-1.81687	6.28414	-2.04134	6.20451	-2.40239	6.31041	-2.48219	-6.30959	-3.30897	-6.32676	-3.70779	-6.26154	-4.02445	-6.30666	-4.50786
6.5242	-1.24273	6.60613	-1.53999	-6.55769	-1.81557	6.56703	-2.03988	6.48668	-2.40031	6.59226	-2.4801	-6.59201	-3.30674	-6.6087	-3.70542	-6.54231	-4.02201	-6.58763	-4.50518
6.80769	-1.24162	6.88966	-1.53853	-6.83956	-1.81427	6.84996	-2.03841	6.7689	-2.39822	6.87415	-2.478	-6.87445	-3.30448	-6.89067	-3.70302	-6.82312	-4.01954	-6.86861	-4.50245
7.0912	-1.24051	7.1732	-1.53705	-7.12145	-1.81295	7.13292	-2.03693	7.05117	-2.39611	7.15608	-2.47588	-7.15692	-3.30219	-7.17266	-3.70059	-7.10396	-4.01703	-7.14963	-4.49969
7.37473	-1.23939	7.45675	-1.53556	-7.40336	-1.81163	7.4159	-2.03543	7.33348	-2.39398	7.43805	-2.47375	-7.43941	-3.29987	-7.45468	-3.69813	-7.38483	-4.01449	-7.43066	-4.4969
7.65826	-1.23826	7.7403	-1.53405	-7.68529	-1.8103	7.69891	-2.03392	7.61584	-2.39183	7.72007	-2.4716	-7.72194	-3.29753	-7.73672	-3.69564	-7.66574	-4.01191	-7.71173	-4.49406
7.94181	-1.23712	8.02387	-1.53253	-7.96724	-1.80896	7.98196	-2.0324	7.89824	-2.38966	8.00212	-2.46944	-8.00449	-3.29515	-8.01878	-3.69312	-7.94668	-4.0093	-7.99281	-4.49118
8.22538	-1.23598	8.30745	-1.531	-8.24922	-1.80762	8.26502	-2.03087	8.18068	-2.38747	8.28421	-2.46727	-8.28706	-3.29275	-8.30086	-3.69057	-8.22765	-4.00666	-8.27392	-4.48826
8.50895	-1.23483	8.59103	-1.52945	-8.53122	-1.80626	8.54812	-2.02932	8.46317	-2.38525	8.56634	-2.46507	-8.56966	-3.29031	-8.58296	-3.68798	-8.50865	-4.00397	-8.55505	-4.4853
8.79254	-1.23367	8.87463	-1.52788	-8.81324	-1.80489	8.83124	-2.02775	8.7457	-2.38302	8.84851	-2.46287	-8.85228	-3.28784	-8.86509	-3.68536	-8.78969	-4.00126	-8.8362	-4.4823
9.07614	-1.23251	9.15823	-1.5263	-9.09529	-1.80351	9.11439	-2.02617	9.02827	-2.38077	9.13072	-2.46064	-9.13493	-3.28534	-9.14723	-3.68271	-9.07075	-3.9985	-9.11738	-4.47925
9.35975	-1.23133	9.44183	-1.52471	-9.37735	-1.80212	9.39756	-2.02458	9.31087	-2.37849	9.41296	-2.4584	-9.4176	-3.28281	-9.4294	-3.68002	-9.35184	-3.9957	-9.39858	-4.47616
9.64336	-1.23015	9.72544	-1.5231	-9.65944	-1.80072	9.68076	-2.02296	9.59352	-2.3762	9.69525	-2.45614	-9.70029	-3.28025	-9.71159	-3.6773	-9.63296	-3.99287	-9.67979	-4.47303
9.92699	-1.22895	10.0091	-1.52147	-9.94155	-1.79931	9.96398	-2.02133	9.87621	-2.37388	9.97756	-2.45386	-9.98301	-3.27765	-9.99379	-3.67455	-9.91411	-3.99	-9.96103	-4.46985
10.2106	-1.22775	10.2927	-1.51983	-10.2237	-1.79788	10.2472	-2.01968	10.1589	-2.37153	10.2599	-2.45156	-10.2657	-3.27502	-10.276	-3.67175	-10.1953	-3.98709	-10.2423	-4.46662
10.4943	-1.22654	10.5763	-1.51817	-10.5058	-1.79644	10.5305	-2.01801	10.4417	-2.36917	10.5423	-2.44924	-10.5485	-3.27236	-10.5583	-3.66892	-10.4765	-3.98414	-10.5236	-4.46335
10.7779	-1.22531	10.8599	-1.51649	-10.788	-1.79499	10.8138	-2.01633	10.7245	-2.36678	10.8247	-2.4469	-10.8313	-3.26966	-10.8405	-3.66605	-10.7577	-3.98115	-10.8049	-4.46004
11.0616	-1.22408	11.1436	-1.5148	-11.0702	-1.79352	11.0971	-2.01462	11.0073	-2.36437	11.1072	-2.44454	-11.1141	-3.26692	-11.1228	-3.66315	-11.039	-3.97811	-11.0862	-4.45667
11.3453	-1.22283	11.4272	-1.51309	-11.3524	-1.79204	11.3804	-2.0129	11.2902	-2.36193	11.3897	-2.44216	-11.3969	-3.26415	-11.4051	-3.6602	-11.3203	-3.97504	-11.3675	-4.45326
11.6289	-1.22158	11.7109	-1.51137	-11.6346	-1.79055	11.6638	-2.01115	11.5731	-2.35946	11.6722	-2.43976	-11.6797	-3.26135	-11.6874	-3.65722	-11.6016	-3.97192	-11.6488	-4.4498
11.9126	-1.22031	11.9945	-1.50962	-11.9169	-1.78903	11.9471	-2.00938	11.856	-2.35698	11.9548	-2.43733	-11.9626	-3.2585	-11.9697	-3.6542	-11.8829	-3.96877	-11.9302	-4.44629
12.1963	-1.21903	12.2782	-1.50786	-12.1992	-1.7875	12.2305	-2.00759	12.139	-2.35446	12.2374	-2.43489	-12.2454	-3.25563	-12.2521	-3.65113	-12.1643	-3.96556	-12.2116	-4.44273
12.48	-1.21773	12.5618	-1.50608	-12.4815	-1.78596	12.5139	-2.00578	12.422	-2.35192	12.52	-2.43241	-12.5283	-3.25271	-12.5344	-3.64803	-12.4457	-3.96232	-12.493	-4.43912
12.7637	-1.21642	12.8455	-1.50428	-12.7638	-1.7844	12.7974	-2.00395	12.705	-2.34936	12.8026	-2.42992	-12.8112	-3.24975	-12.8168	-3.64488	-12.7271	-3.95903	-12.7744	-4.43546
13.0474	-1.2151	13.1291	-1.50247	-13.0461	-1.78282	13.0808	-2.00209	12.9881	-2.34677	13.0853	-2.4274	-13.0941	-3.24676	-13.0992	-3.64169	-13.0085	-3.95569	-13.0558	-4.43174
13.3311	-1.21377	13.4128	-1.50064	-13.3285	-1.78122	13.3643	-2.00021	13.2712	-2.34415	13.368	-2.42486	-13.377	-3.24372	-13.3816	-3.63846	-13.2899	-3.95231	-13.3373	-4.42798
13.6148	-1.21242	13.6964	-1.49878	-13.6108	-1.7796	13.6477	-1.9983	13.5543	-2.3415	13.6508	-2.42229	-13.66	-3.24065	-13.664	-3.63518	-13.5714	-3.94889	-13.6187	-4.42416
13.8985	-1.21106	13.9801	-1.49691	-13.8932	-1.77797	13.9312	-1.99637	13.8374	-2.33883	13.9335	-2.41969	-13.9429	-3.23754	-13.9465	-3.63186	-13.8529	-3.94542	-13.9002	-4.42028
14.1822	-1.20969	14.2637	-1.49502	-14.1756	-1.77631	14.2147	-1.99441	14.1206	-2.33612	14.2163	-2.41707	-14.2259	-3.23438	-14.2289	-3.6285	-14.1344	-3.9419	-14.1817	-4.41635
14.4659	-1.20829	14.5474	-1.49312	-14.4581	-1.77464	14.4983	-1.99243	14.4038	-2.33339	14.4992	-2.41442	-14.5089	-3.23119	-14.5114	-3.62509	-14.416	-3.93833	-14.4632	-4.41237
14.7496	-1.20689	14.831	-1.49119	-14.7405	-1.77294	14.7818	-1.99042	14.687	-2.33063	14.782	-2.41174	-14.7919	-3.22795	-14.7939	-3.62163	-14.6975	-3.93472	-14.7447	-4.40833
15.0333	-1.20547	15.1146	-1.48924	-15.023	-1.77122	15.0653	-1.98838	14.9703	-2.32784	15.0649	-2.40904	-15.0749	-3.22467	-15.0763	-3.61813	-14.9791	-3.93106	-15.0262	-4.40424
15.317	-1.20403	15.3983	-1.48727	-15.3055	-1.76949	15.3489	-1.98631	15.2536	-2.32502	15.3478	-2.40631	-15.3579	-3.22135	-15.3588	-3.61457	-15.2607	-3.92735	-15.3077	-4.40009
15.6007	-1.20257	15.6819	-1.48529	-15.588	-1.76773	15.6325	-1.98422	15.5368	-2.32217	15.6308	-2.40354	-15.6409	-3.21799	-15.6413	-3.61097	-15.5423	-3.92358	-15.5893	-4.39588
15.8844	-1.2011	15.9655	-1.48328	-15.8705	-1.76594	15.9161	-1.9821	15.8202	-2.3193	15.9137	-2.40075	-15.9239	-3.21458	-15.9239	-3.60733	-15.8239	-3.91977	-15.8708	-4.39161
16.1681	-1.19961	16.2492	-1.48125	-16.153	-1.76414	16.1996	-1.97994	16.1035	-2.31638	16.1967	-2.39793	-16.207	-3.21112	-16.2064	-3.60363	-16.1056	-3.91591	-16.1524	-4.38728
16.4518	-1.19811	16.5328	-1.4792	-16.4356	-1.76231	16.4833	-1.97776	16.3869	-2.31344	16.4797	-2.39508	-16.49	-3.20763	-16.4889	-3.59988	-16.3872	-3.912	-16.4339	-4.3829
16.7355	-1.19658	16.8164	-1.47713	-16.7181	-1.76046	16.7669	-1.97555	16.6702	-2.31047	16.7627	-2.3922	-16.7731	-3.20408	-16.7715	-3.59609	-16.6689	-3.90804	-16.7155	-4.37845
17.0192	-1.19504	17.1	-1.47504	-17.0007	-1.75858	17.0505	-1.9733	16.9536	-2.30747	17.0458	-2.38928	-17.0561	-3.20049	-17.054	-3.59224	-16.9506	-3.90402	-16.9971	-4.37394
17.3029	-1.19348	17.3836	-1.47293	-17.2833	-1.75668	17.3341	-1.97103	17.2371	-2.30443	17.3289	-2.38633	-17.3392	-3.19686	-17.3366	-3.58834	-17.2323	-3.89995	-17.2787	-4.36937
17.5866	-1.1919	17.6672	-1.4708	-17.5659	-1.75475	17.6178	-1.96872	17.5205	-2.30136	17.612	-2.38335	-17.6223	-3.19318	-17.6191	-3.58438	-17.514	-3.89583	-17.5603	-4.36474
17.8703	-1.1903	17.9508	-1.46865	-17.8486	-1.7528	17.9014	-1.96638	17.804	-2.29826	17.8951	-2.38034	-17.9053	-3.18945	-17.9017	-3.58038	-17.7958	-3.89165	-17.8419	-4.36005
18.154	-1.18869	18.2343	-1.46647	-18.1312	-1.75082	18.1851	-1.964	18.0874	-2.29512	18.1783	-2.37729	-18.1884	-3.18567	-18.1843	-3.57632	-18.0775	-3.88742	-18.1235	-4.35529
18.4377	-1.18705	18.5179	-1.46427	-18.4139	-1.74881	18.4687	-1.96159	18.3709	-2.29195	18.4614	-2.37421	-18.4715	-3.18184	-18.4669	-3.57221	-18.3593	-3.88314	-18.4051	-4.35047
18.7213	-1.18539	18.8015	-1.46205	-18.6966	-1.74678	18.7524	-1.95915	18.6544	-2.28874	18.7446	-2.37109	-18.7546	-3.17797	-18.7495	-3.56804	-18.641	-3.8788	-18.6867	-4.34558
19.005	-1.18371	19.085	-1.45981	-18.9793	-1.74472	19.0361	-1.95667	18.9379	-2.28551	19.0278	-2.36794	-19.0377	-3.17405	-19.0321	-3.56381	-18.9228	-3.8744	-18.9684	-4.34063
19.2886	-1.18201	19.3685	-1.45754	-19.262	-1.74263	19.3198	-1.95416	19.2214	-2.28223	19.311	-2.36475	-19.3208	-3.17007	-19.3147	-3.55953	-19.2046	-3.86995	-19.25	-4.33561
19.5723	-1.18029	19.6521	-1.45525	-19.5447	-1.74051	19.6034	-1.9516	19.505	-2.27892	19.5943	-2.36153	-19.6038	-3.16605	-19.5973	-3.5552	-19.4864	-3.86544	-19.5316	-4.33053
19.8559	-1.17855	19.9356	-1.45294	-19.8275	-1.73836	19.8871	-1.94902	19.7885	-2.27558	19.8775	-2.35827	-19.8869	-3.16197	-19.8799	-3.5508	-19.7682	-3.86087	-19.8133	-4.32538
20.1395	-1.17679	20.2191	-1.45061	-20.1102	-1.73618	20.1708	-1.94639	20.0721	-2.2722	20.1608	-2.35497	-20.17	-3.15785	-20.1626	-3.54635	-20.0501	-3.85624	-20.0949	-4.32016
20.4231	-1.175	20.5026	-1.44825	-20.393	-1.73398	20.4545	-1.94373	20.3557	-2.26878	20.4441	-2.35163	-20.4531	-3.15367	-20.4452	-3.54184	-20.3319	-3.85156	-20.3765	-4.31487
20.7067	-1.17319	20.786	-1.44587	-20.6758	-1.73174	20.7382	-1.94103	20.6392	-2.26533	20.7274	-2.34826	-20.7362	-3.14944	-20.7278	-3.53727	-20.6137	-3.84682	-20.6582	-4.30951
20.9903	-1.17136	21.0695	-1.44346	-20.9586	-1.72947	21.0219	-1.93829	20.9228	-2.26183	21.0108	-2.34485	-21.0193	-3.14516	-21.0105	-3.53264	-20.8956	-3.84202	-20.9398	-4.30409
21.2739	-1.1695	21.353	-1.44103	-21.2414	-1.72717	21.3056	-1.93551	21.2064	-2.25831	21.2941	-2.34139	-21.3024	-3.14082	-21.2931	-3.52795	-21.1774	-3.83715	-21.2215	-4.29859
21.5575	-1.16762	21.6364	-1.43858	-21.5243	-1.72484	21.5893	-1.93269	21.49	-2.25474	21.5775	-2.3379	-21.5855	-3.13643	-21.5757	-3.5232	-21.4593	-3.83223	-21.5031	-4.29302
21.841	-1.16572	21.9198	-1.4361	-21.8071	-1.72247	21.873	-1.92983	21.7736	-2.25113	21.8608	-2.33437	-21.8685	-3.13199	-21.8584	-3.51839	-21.7412	-3.82725	-21.7848	-4.28738
22.1246	-1.16379	22.2032	-1.4336	-22.09	-1.72007	22.1566	-1.92693	22.0573	-2.24749	22.1442	-2.33079	-22.1516	-3.12749	-22.141	-3.51351	-22.0231	-3.8222	-22.0664	-4.28167
22.4081	-1.16184	22.4866	-1.43107	-22.3729	-1.71764	22.4403	-1.92398	22.3409	-2.24381	22.4276	-2.32717	-22.4347	-3.12293	-22.4237	-3.50857	-22.3049	-3.81709	-22.3481	-4.27588
22.6916	-1.15986	22.77	-1.42852	-22.6557	-1.71517	22.724	-1.921	22.6245	-2.24008	22.711	-2.32352	-22.7177	-3.11832	-22.7063	-3.50357	-22.5868	-3.81192	-22.6297	-4.27002
22.9751	-1.15786	23.0533	-1.42594	-22.9386	-1.71267	23.0077	-1.91797	22.9081	-2.23632	22.9945	-2.31981	-23.0008	-3.11365	-22.9889	-3.4985	-22.8687	-3.80669	-22.9113	-4.26409
23.2586	-1.15583	23.3367	-1.42334	-23.2216	-1.71013	23.2914	-1.9149	23.1918	-2.23252	23.2779	-2.31607	-23.2838	-3.10893	-23.2716	-3.49337	-23.1506	-3.80139	-23.193	-4.25808
23.5421	-1.15378	23.62	-1.42071	-23.5045	-1.70756	23.5751	-1.91178	23.4754	-2.22868	23.5613	-2.31228	-23.5669	-3.10415	-23.5542	-3.48818	-23.4325	-3.79602	-23.4746	-4.252
23.8256	-1.1517	23.9033	-1.41805	-23.7874	-1.70495	23.8587	-1.90862	23.759	-2.22479	23.8448	-2.30845	-23.8499	-3.09931	-23.8369	-3.48291	-23.7144	-3.7906	-23.7562	-4.24583
24.109	-1.14959	24.1866	-1.41537	-24.0704	-1.70231	24.1424	-1.90541	24.0427	-2.22087	24.1283	-2.30457	-24.1329	-3.09441	-24.1195	-3.47759	-23.9963	-3.7851	-24.0379	-4.2396
24.3924	-1.14745	24.4698	-1.41266	-24.3534	-1.69963	24.4261	-1.90216	24.3263	-2.2169	24.4118	-2.30065	-24.416	-3.08945	-24.4021	-3.47219	-24.2782	-3.77954	-24.3195	-4.23328
24.6758	-1.14529	24.7531	-1.40993	-24.6363	-1.69691	24.7097	-1.89886	24.6099	-2.21289	24.6952	-2.29668	-24.699	-3.08443	-24.6848	-3.46672	-24.5601	-3.77392	-24.6011	-4.22689
24.9592	-1.1431	25.0363	-1.40717	-24.9193	-1.69415	24.9934	-1.89552	24.8936	-2.20884	24.9787	-2.29267	-24.982	-3.07936	-24.9674	-3.46119	-24.842	-3.76823	-24.8827	-4.22042
25.2426	-1.14088	25.3195	-1.40438	-25.2023	-1.69136	25.277	-1.89213	25.1772	-2.20475	25.2622	-2.28861	-25.2649	-3.07422	-25.25	-3.45559	-25.1239	-3.76247	-25.1643	-4.21386
25.526	-1.13863	25.6027	-1.40156	-25.4853	-1.68852	25.5606	-1.88869	25.4608	-2.20061	25.5458	-2.2845	-25.5479	-3.06902	-25.5327	-3.44992	-25.4058	-3.75664	-25.4459	-4.20723
25.8093	-1.13636	25.8859	-1.39872	-25.7684	-1.68565	25.8442	-1.8852	25.7444	-2.19643	25.8293	-2.28034	-25.8309	-3.06376	-25.8153	-3.44418	-25.6877	-3.75074	-25.7275	-4.20052
26.0926	-1.13405	26.169	-1.39585	-26.0514	-1.68273	26.1279	-1.88166	26.028	-2.1922	26.1128	-2.27614	-26.1138	-3.05844	-26.0979	-3.43836	-25.9696	-3.74477	-26.0091	-4.19373
26.3759	-1.13172	26.4521	-1.39295	-26.3345	-1.67978	26.4115	-1.87808	26.3116	-2.18793	26.3963	-2.27188	-26.3968	-3.05306	-26.3805	-3.43248	-26.2515	-3.73874	-26.2907	-4.18685
26.6592	-1.12935	26.7352	-1.39003	-26.6175	-1.67679	26.6951	-1.87444	26.5952	-2.18362	26.6799	-2.26758	-26.6797	-3.04761	-26.6631	-3.42652	-26.5334	-3.73263	-26.5722	-4.17989
26.9424	-1.12695	27.0183	-1.38707	-26.9006	-1.67375	26.9786	-1.87075	26.8788	-2.17926	26.9634	-2.26323	-26.9626	-3.0421	-26.9457	-3.42049	-26.8153	-3.72646	-26.8538	-4.17285
27.2256	-1.12453	27.3013	-1.38409	-27.1837	-1.67067	27.2622	-1.86701	27.1624	-2.17486	27.247	-2.25882	-27.2455	-3.03652	-27.2283	-3.41439	-27.0972	-3.72021	-27.1353	-4.16572
27.5089	-1.12207	27.5843	-1.38108	-27.4668	-1.66755	27.5458	-1.86322	27.446	-2.17041	27.5305	-2.25437	-27.5284	-3.03088	-27.5109	-3.40821	-27.3791	-3.71389	-27.4169	-4.15851
27.792	-1.11958	27.8673	-1.37804	-27.7499	-1.66439	27.8293	-1.85938	27.7296	-2.16591	27.8141	-2.24986	-27.8112	-3.02518	-27.7935	-3.40196	-27.661	-3.7075	-27.6984	-4.15122
28.0752	-1.11706	28.1503	-1.37497	-28.033	-1.66118	28.1128	-1.85548	28.0131	-2.16137	28.0976	-2.2453	-28.0941	-3.01941	-28.076	-3.39563	-27.9429	-3.70103	-27.9799	-4.14383
28.3583	-1.11451	28.4333	-1.37187	-28.3161	-1.65793	28.3963	-1.85153	28.2966	-2.15678	28.3812	-2.24069	-28.3769	-3.01357	-28.3586	-3.38922	-28.2247	-3.69449	-28.2614	-4.13637
28.6414	-1.11193	28.7162	-1.36875	-28.5992	-1.65463	28.6798	-1.84753	28.5802	-2.15214	28.6648	-2.23603	-28.6597	-3.00767	-28.6411	-3.38274	-28.5066	-3.68788	-28.5429	-4.12881
28.9245	-1.10931	28.9991	-1.36559	-28.8824	-1.65129	28.9633	-1.84347	28.8637	-2.14745	28.9483	-2.23131	-28.9425	-3.0017	-28.9237	-3.37619	-28.7885	-3.68119	-28.8244	-4.12117
29.2076	-1.10666	29.2819	-1.36241	-29.1655	-1.64791	29.2468	-1.83936	29.1472	-2.14272	29.2319	-2.22654	-29.2252	-2.99567	-29.2062	-3.36956	-29.0703	-3.67444	-29.1058	-4.11344
29.4906	-1.10398	29.5648	-1.35919	-29.4487	-1.64449	29.5303	-1.8352	29.4307	-2.13795	29.5154	-2.22173	-29.508	-2.98957	-29.4887	-3.36285	-29.3522	-3.66761	-29.3873	-4.10563
29.7736	-1.10127	29.8476	-1.35595	-29.7318	-1.64102	29.8137	-1.83099	29.7142	-2.13313	29.799	-2.21686	-29.7907	-2.98341	-29.7713	-3.35607	-29.634	-3.66071	-29.6687	-4.09774
30.0566	-1.09853	30.1304	-1.35268	-30.015	-1.63751	30.0971	-1.82673	29.9976	-2.12826	30.0826	-2.21194	-30.0734	-2.97719	-30.0538	-3.34922	-29.9158	-3.65374	-29.9502	-4.08976
30.3396	-1.09576	30.4131	-1.34939	-30.2982	-1.63396	30.3805	-1.82242	30.2811	-2.12336	30.3661	-2.20697	-30.3561	-2.9709	-30.3363	-3.3423	-30.1976	-3.6467	-30.2316	-4.0817
30.6225	-1.09296	30.6958	-1.34607	-30.5814	-1.63037	30.6639	-1.81806	30.5645	-2.1184	30.6497	-2.20196	-30.6388	-2.96456	-30.6187	-3.33531	-30.4795	-3.63959	-30.513	-4.07356
30.9054	-1.09014	30.9785	-1.34272	-30.8646	-1.62674	30.9473	-1.81365	30.8479	-2.11341	30.9332	-2.19689	-30.9214	-2.95815	-30.9012	-3.32825	-30.7613	-3.63242	-30.7944	-4.06535
31.1883	-1.08728	31.2612	-1.33935	-31.1478	-1.62307	31.2306	-1.8092	31.1313	-2.10838	31.2168	-2.19179	-31.2041	-2.95169	-31.1837	-3.32112	-31.0431	-3.62518	-31.0758	-4.05705
31.4712	-1.0844	31.5439	-1.33595	-31.431	-1.61936	31.5139	-1.80469	31.4147	-2.1033	31.5003	-2.18663	-31.4867	-2.94517	-31.4661	-3.31393	-31.3249	-3.61787	-31.3572	-4.04867
31.754	-1.08149	31.8265	-1.33253	-31.7142	-1.61562	31.7972	-1.80015	31.6981	-2.09819	31.7838	-2.18143	-31.7693	-2.93859	-31.7486	-3.30667	-31.6067	-3.6105	-31.6385	-4.04022
32.0368	-1.07855	32.1091	-1.32909	-31.9974	-1.61183	32.0805	-1.79556	31.9814	-2.09303	32.0674	-2.17619	-32.0518	-2.93196	-32.031	-3.29934	-31.8884	-3.60307	-31.9199	-4.0317
32.3196	-1.07558	32.3917	-1.32562	-32.2806	-1.60801	32.3638	-1.79092	32.2648	-2.08784	32.3509	-2.1709	-32.3344	-2.92526	-32.3134	-3.29195	-32.1702	-3.59557	-32.2013	-4.0231
32.6024	-1.07259	32.6742	-1.32213	-32.5638	-1.60415	32.647	-1.78624	32.5481	-2.08261	32.6344	-2.16557	-32.6169	-2.91852	-32.5958	-3.28449	-32.452	-3.58801	-32.4826	-4.01442
32.8851	-1.06958	32.9567	-1.31861	-32.847	-1.60026	32.9303	-1.78152	32.8314	-2.07734	32.9179	-2.16019	-32.8994	-2.91172	-32.8782	-3.27698	-32.7337	-3.58039	-32.7639	-4.00567
33.1679	-1.06654	33.2392	-1.31507	-33.1302	-1.59633	33.2135	-1.77676	33.1146	-2.07203	33.2014	-2.15478	-33.1818	-2.90487	-33.1605	-3.2694	-33.0155	-3.57271	-33.0452	-3.99685
33.4505	-1.06347	33.5217	-1.31152	-33.4134	-1.59236	33.4966	-1.77195	33.3979	-2.06669	33.4849	-2.14932	-33.4643	-2.89796	-33.4429	-3.26176	-33.2972	-3.56497	-33.3266	-3.98796
33.7332	-1.06038	33.8041	-1.30793	-33.6967	-1.58836	33.7798	-1.76711	33.6811	-2.06131	33.7683	-2.14383	-33.7467	-2.89101	-33.7252	-3.25406	-33.5789	-3.55717	-33.6079	-3.979
34.0159	-1.05727	34.0865	-1.30433	-33.9799	-1.58433	34.0629	-1.76222	33.9643	-2.05589	34.0518	-2.13829	-34.0291	-2.884	-34.0075	-3.2463	-33.8607	-3.54932	-33.8892	-3.96997
34.2985	-1.05413	34.3689	-1.30071	-34.2631	-1.58026	34.346	-1.7573	34.2475	-2.05045	34.3352	-2.13272	-34.3115	-2.87694	-34.2898	-3.23848	-34.1424	-3.5414	-34.1704	-3.96088
34.5811	-1.05097	34.6513	-1.29707	-34.5463	-1.57616	34.6291	-1.75234	34.5307	-2.04496	34.6186	-2.1271	-34.5938	-2.86984	-34.5721	-3.23061	-34.4241	-3.53343	-34.4517	-3.95171
34.8636	-1.04779	34.9336	-1.29341	-34.8295	-1.57203	34.9122	-1.74734	34.8138	-2.03945	34.9021	-2.12145	-34.8762	-2.86269	-34.8544	-3.22268	-34.7058	-3.52541	-34.733	-3.94248
35.1462	-1.04459	35.2159	-1.28973	-35.1127	-1.56786	35.1952	-1.74231	35.0969	-2.0339	35.1854	-2.11577	-35.1585	-2.85549	-35.1366	-3.2147	-34.9875	-3.51733	-35.0142	-3.93319
35.4287	-1.04136	35.4982	-1.28603	-35.3959	-1.56367	35.4782	-1.73724	35.38	-2.02832	35.4688	-2.11005	-35.4407	-2.84824	-35.4189	-3.20666	-35.2691	-3.50919	-35.2955	-3.92383
35.7112	-1.03812	35.7804	-1.28231	-35.6791	-1.55944	35.7612	-1.73213	35.6631	-2.02271	35.7522	-2.10429	-35.723	-2.84095	-35.7011	-3.19856	-35.5508	-3.501	-35.5767	-3.9144
35.9936	-1.03485	36.0626	-1.27857	-35.9623	-1.55518	36.0441	-1.727	35.9462	-2.01707	36.0355	-2.0985	-36.0052	-2.83361	-35.9833	-3.19042	-35.8325	-3.49276	-35.858	-3.90492
36.2761	-1.03156	36.3448	-1.27482	-36.2455	-1.55089	36.327	-1.72182	36.2292	-2.0114	36.3189	-2.09267	-36.2874	-2.82623	-36.2655	-3.18222	-36.1141	-3.48447	-36.1392	-3.89537
36.5585	-1.02826	36.627	-1.27105	-36.5287	-1.54658	36.6099	-1.71662	36.5122	-2.0057	36.6022	-2.08682	-36.5696	-2.81881	-36.5476	-3.17398	-36.3957	-3.47613	-36.4204	-3.88577
36.8409	-1.02493	36.9091	-1.26726	-36.8119	-1.54223	36.8928	-1.71138	36.7951	-1.99997	36.8855	-2.08093	-36.8517	-2.81135	-36.8297	-3.16568	-36.6774	-3.46774	-36.7016	-3.8761
37.1233	-1.02159	37.1913	-1.26346	-37.0951	-1.53786	37.1756	-1.70612	37.0781	-1.99421	37.1687	-2.075	-37.1338	-2.80384	-37.1119	-3.15734	-36.959	-3.4593	-36.9828	-3.86638
37.4056	-1.01823	37.4733	-1.25964	-37.3783	-1.53346	37.4584	-1.70082	37.361	-1.98843	37.452	-2.06905	-37.4159	-2.7963	-37.394	-3.14895	-37.2406	-3.45082	-37.264	-3.8566
37.6879	-1.01485	37.7554	-1.25581	-37.6614	-1.52903	37.7412	-1.69549	37.6439	-1.98262	37.7352	-2.06307	-37.698	-2.78871	-37.676	-3.14051	-37.5222	-3.44228	-37.5452	-3.84676
37.9702	-1.01145	38.0374	-1.25196	-37.9446	-1.52458	38.024	-1.69014	37.9268	-1.97678	38.0184	-2.05706	-37.98	-2.78109	-37.9581	-3.13203	-37.8038	-3.4337	-37.8264	-3.83686
38.2525	-1.00804	38.3194	-1.2481	-38.2277	-1.5201	38.3067	-1.68475	38.2096	-1.97092	38.3016	-2.05102	-38.262	-2.77343	-38.2401	-3.1235	-38.0854	-3.42508	-38.1076	-3.82692
38.5347	-1.00461	38.6014	-1.24422	-38.5109	-1.51559	38.5893	-1.67934	38.4924	-1.96503	38.5847	-2.04495	-38.544	-2.76573	-38.5221	-3.11493	-38.3669	-3.41641	-38.3888	-3.81691
38.8169	-1.00116	38.8834	-1.24034	-38.794	-1.51106	38.872	-1.6739	38.7752	-1.95912	38.8679	-2.03885	-38.826	-2.75799	-38.8041	-3.10631	-38.6485	-3.4077	-38.6699	-3.80686
39.0991	-0.997701	39.1653	-1.23643	-39.0771	-1.50651	39.1546	-1.66844	39.0579	-1.95319	39.151	-2.03273	-39.1079	-2.75022	-39.0861	-3.09765	-38.93	-3.39894	-38.9511	-3.79676
39.3813	-0.994225	39.4472	-1.23252	-39.3602	-1.50193	39.4372	-1.66295	39.3407	-1.94723	39.434	-2.02658	-39.3898	-2.74242	-39.3681	-3.08896	-39.2116	-3.39014	-39.2323	-3.7866
39.6634	-0.990734	39.7291	-1.22859	-39.6433	-1.49733	39.7197	-1.65744	39.6233	-1.94125	39.7171	-2.02041	-39.6716	-2.73458	-39.65	-3.08022	-39.4931	-3.3813	-39.5134	-3.77639
39.9455	-0.987229	40.0109	-1.22465	-39.9264	-1.49271	40.0023	-1.65191	39.906	-1.93525	40.0001	-2.01421	-39.9534	-2.72671	-39.9319	-3.07144	-39.7746	-3.37242	-39.7946	-3.76614
40.2276	-0.983711	40.2927	-1.2207	-40.2095	-1.48806	40.2847	-1.64635	40.1886	-1.92923	40.2831	-2.00799	-40.2352	-2.71881	-40.2137	-3.06263	-40.0561	-3.36351	-40.0757	-3.75584
40.5097	-0.980179	40.5745	-1.21674	-40.4926	-1.48339	40.5672	-1.64077	40.4712	-1.92319	40.566	-2.00175	-40.517	-2.71088	-40.4956	-3.05377	-40.3376	-3.35455	-40.3568	-3.74549
40.7917	-0.976635	40.8563	-1.21277	-40.7756	-1.47871	40.8496	-1.63517	40.7538	-1.91713	40.849	-1.99549	-40.7987	-2.70292	-40.7774	-3.04488	-40.6191	-3.34555	-40.638	-3.73509
41.0737	-0.973079	41.138	-1.20879	-41.0586	-1.474	41.132	-1.62955	41.0363	-1.91105	41.1319	-1.9892	-41.0804	-2.69492	-41.0592	-3.03596	-40.9005	-3.33652	-40.9191	-3.72465
41.3557	-0.96951	41.4197	-1.2048	-41.3417	-1.46927	41.4143	-1.62391	41.3188	-1.90495	41.4147	-1.98289	-41.3621	-2.6869	-41.341	-3.027	-41.182	-3.32745	-41.2002	-3.71417
41.6377	-0.965931	41.7014	-1.2008	-41.6247	-1.46452	41.6966	-1.61825	41.6013	-1.89884	41.6976	-1.97656	-41.6437	-2.67885	-41.6227	-3.01801	-41.4634	-3.31835	-41.4813	-3.70364
41.9196	-0.962341	41.9831	-1.1968	-41.9077	-1.45975	41.9789	-1.61257	41.8837	-1.89271	41.9804	-1.97022	-41.9253	-2.67078	-41.9044	-3.00898	-41.7449	-3.30921	-41.7624	-3.69307
42.2015	-0.95874	42.2647	-1.19278	-42.1906	-1.45497	42.2611	-1.60688	42.1661	-1.88656	42.2631	-1.96385	-42.2069	-2.66268	-42.1861	-2.99993	-42.0263	-3.30004	-42.0435	-3.68246
42.4834	-0.955129	42.5463	-1.18876	-42.4736	-1.45016	42.5433	-1.60116	42.4484	-1.88039	42.5459	-1.95747	-42.4885	-2.65455	-42.4678	-2.99084	-42.3077	-3.29084	-42.3246	-3.67181
42.7653	-0.951509	42.8279	-1.18473	-42.7565	-1.44534	42.8254	-1.59544	42.7308	-1.87421	42.8286	-1.95107	-42.77	-2.6464	-42.7494	-2.98172	-42.5891	-3.2816	-42.6057	-3.66112
43.0471	-0.94788	43.1094	-1.18069	-43.0395	-1.4405	43.1075	-1.5897	43.0131	-1.86802	43.1112	-1.94465	-43.0514	-2.63823	-43.0311	-2.97258	-42.8705	-3.27234	-42.8868	-3.65039
43.3289	-0.944243	43.3909	-1.17665	-43.3224	-1.43565	43.3896	-1.58394	43.2953	-1.86181	43.3938	-1.93822	-43.3329	-2.63004	-43.3126	-2.9634	-43.1519	-3.26304	-43.1679	-3.63963
43.6107	-0.940597	43.6724	-1.1726	-43.6053	-1.43078	43.6716	-1.57817	43.5775	-1.85559	43.6764	-1.93177	-43.6143	-2.62182	-43.5942	-2.9542	-43.4332	-3.25371	-43.449	-3.62883
43.8925	-0.936944	43.9539	-1.16854	-43.8881	-1.4259	43.9536	-1.57239	43.8597	-1.84936	43.959	-1.92531	-43.8956	-2.61358	-43.8757	-2.94498	-43.7146	-3.24436	-43.7301	-3.61799
44.1742	-0.933283	44.2353	-1.16448	-44.171	-1.421	44.2356	-1.5666	44.1418	-1.84312	44.2415	-1.91884	-44.177	-2.60532	-44.1572	-2.93572	-43.9959	-3.23498	-44.0112	-3.60712
44.4559	-0.929616	44.5167	-1.16042	-44.4538	-1.41608	44.5175	-1.56079	44.4239	-1.83686	44.5239	-1.91235	-44.4583	-2.59705	-44.4387	-2.92645	-44.2772	-3.22557	-44.2923	-3.59621
44.7376	-0.925943	44.7981	-1.15635	-44.7366	-1.41116	44.7993	-1.55498	44.706	-1.8306	44.8064	-1.90585	-44.7395	-2.58875	-44.7201	-2.91715	-44.5585	-3.21614	-44.5733	-3.58528
45.0193	-0.922264	45.0795	-1.15228	-45.0194	-1.40622	45.0811	-1.54915	44.988	-1.82432	45.0887	-1.89934	-45.0208	-2.58044	-45.0015	-2.90783	-44.8398	-3.20668	-44.8544	-3.57431
45.3009	-0.918579	45.3608	-1.14821	-45.3022	-1.40127	45.3629	-1.54332	45.27	-1.81804	45.3711	-1.89282	-45.302	-2.57211	-45.2829	-2.89848	-45.1211	-3.19719	-45.1355	-3.56331
45.5825	-0.91489	45.6421	-1.14413	-45.585	-1.3963	45.6446	-1.53748	45.5519	-1.81174	45.6534	-1.88628	-45.5831	-2.56377	-45.5642	-2.88912	-45.4024	-3.18769	-45.4165	-3.55228
45.8641	-0.911196	45.9234	-1.14005	-45.8677	-1.39133	45.9263	-1.53163	45.8338	-1.80544	45.9356	-1.87974	-45.8642	-2.55541	-45.8455	-2.87974	-45.6836	-3.17816	-45.6976	-3.54123
46.1457	-0.907498	46.2046	-1.13597	-46.1504	-1.38634	46.208	-1.52578	46.1157	-1.79913	46.2178	-1.87319	-46.1453	-2.54703	-46.1268	-2.87034	-45.9649	-3.1686	-45.9787	-3.53014
46.4272	-0.903797	46.4859	-1.13189	-46.4331	-1.38135	46.4896	-1.51992	46.3975	-1.79282	46.5	-1.86664	-46.4264	-2.53865	-46.408	-2.86092	-46.2461	-3.15903	-46.2597	-3.51903
46.7087	-0.900092	46.767	-1.1278	-46.7157	-1.37634	46.7711	-1.51405	46.6793	-1.7865	46.7821	-1.86007	-46.7074	-2.53025	-46.6892	-2.85148	-46.5273	-3.14944	-46.5408	-3.50789
46.9902	-0.896386	47.0482	-1.12372	-46.9983	-1.37133	47.0526	-1.50818	46.961	-1.78017	47.0642	-1.8535	-46.9883	-2.52184	-46.9704	-2.84203	-46.8085	-3.13983	-46.8219	-3.49673
47.2716	-0.892677	47.3293	-1.11963	-47.2809	-1.3663	47.3341	-1.50231	47.2427	-1.77384	47.3462	-1.84693	-47.2693	-2.51342	-47.2515	-2.83257	-47.0897	-3.1302	-47.1029	-3.48555
47.5531	-0.888966	47.6105	-1.11555	-47.5635	-1.36127	47.6155	-1.49643	47.5243	-1.76751	47.6282	-1.84035	-47.5502	-2.50499	-47.5327	-2.82309	-47.3709	-3.12055	-47.384	-3.47434
47.8345	-0.885254	47.8915	-1.11147	-47.8461	-1.35623	47.8968	-1.49055	47.8059	-1.76117	47.9101	-1.83376	-47.831	-2.49655	-47.8137	-2.8136	-47.652	-3.11089	-47.665	-3.46311
48.1158	-0.881542	48.1726	-1.10739	-48.1286	-1.35119	48.1782	-1.48468	48.0875	-1.75483	48.192	-1.82717	-48.1118	-2.4881	-48.0948	-2.80409	-47.9331	-3.10121	-47.9461	-3.45186
48.3972	-0.877829	48.4536	-1.10331	-48.4111	-1.34614	48.4594	-1.4788	48.369	-1.74849	48.4738	-1.82058	-48.3926	-2.47964	-48.3758	-2.79458	-48.2143	-3.09151	-48.2272	-3.44059
48.6785	-0.874116	48.7346	-1.09923	-48.6936	-1.34108	48.7406	-1.47292	48.6504	-1.74214	48.7556	-1.81399	-48.6733	-2.47118	-48.6567	-2.78505	-48.4954	-3.0818	-48.5082	-3.4293
48.9598	-0.870404	49.0156	-1.09515	-48.976	-1.33601	49.0218	-1.46704	48.9319	-1.7358	49.0373	-1.8074	-48.954	-2.46272	-48.9377	-2.77552	-48.7765	-3.07208	-48.7893	-3.41799
49.2411	-0.866693	49.2965	-1.09108	-49.2584	-1.33095	49.3029	-1.46117	49.2132	-1.72945	49.319	-1.8008	-49.2347	-2.45425	-49.2185	-2.76598	-49.0576	-3.06235	-49.0703	-3.40666
49.5223	-0.862984	49.5775	-1.08701	-49.5408	-1.32587	49.584	-1.45529	49.4946	-1.72311	49.6006	-1.79421	-49.5153	-2.44577	-49.4994	-2.75643	-49.3386	-3.0526	-49.3514	-3.39532
49.8036	-0.859276	49.8584	-1.08295	-49.8232	-1.3208	49.865	-1.44942	49.7758	-1.71677	49.8821	-1.78761	-49.7959	-2.43729	-49.7802	-2.74687	-49.6197	-3.04284	-49.6324	-3.38397
50.0848	-0.855571	50.1392	-1.07889	-50.1055	-1.31572	50.146	-1.44356	50.0571	-1.71042	50.1636	-1.78102	-50.0764	-2.42881	-50.061	-2.73731	-49.9007	-3.03308	-49.9135	-3.3726
50.3659	-0.851869	50.4201	-1.07484	-50.3878	-1.31064	50.4269	-1.4377	50.3382	-1.70409	50.4451	-1.77443	-50.3569	-2.42033	-50.3417	-2.72774	-50.1817	-3.0233	-50.1946	-3.36121
50.6471	-0.848171	50.7009	-1.07079	-50.67	-1.30555	50.7077	-1.43185	50.6194	-1.69775	50.7265	-1.76784	-50.6373	-2.41185	-50.6224	-2.71817	-50.4627	-3.01352	-50.4756	-3.34982
50.9282	-0.844476	50.9816	-1.06674	-50.9523	-1.30047	50.9885	-1.426	50.9005	-1.69142	51.0078	-1.76126	-50.9177	-2.40337	-50.9031	-2.7086	-50.7437	-3.00372	-50.7567	-3.33841
51.2093	-0.840786	51.2624	-1.0627	-51.2345	-1.29538	51.2693	-1.42016	51.1815	-1.68509	51.2891	-1.75468	-51.1981	-2.39489	-51.1837	-2.69903	-51.0247	-2.99393	-51.0377	-3.32699
51.4904	-0.8371	51.5431	-1.05867	-51.5166	-1.29029	51.55	-1.41433	51.4625	-1.67877	51.5703	-1.74811	-51.4784	-2.38641	-51.4643	-2.68946	-51.3057	-2.98412	-51.3188	-3.31557
51.7714	-0.83342	51.8238	-1.05465	-51.7988	-1.2852	51.8306	-1.4085	51.7434	-1.67245	51.8514	-1.74154	-51.7587	-2.37794	-51.7449	-2.67988	-51.5866	-2.97431	-51.5999	-3.30413
52.0524	-0.829745	52.1045	-1.05063	-52.0809	-1.28012	52.1112	-1.40269	52.0243	-1.66614	52.1325	-1.73498	-52.0389	-2.36947	-52.0254	-2.67031	-51.8675	-2.9645	-51.8809	-3.29269
52.3334	-0.826076	52.3851	-1.04662	-52.3629	-1.27503	52.3917	-1.39689	52.3051	-1.65984	52.4136	-1.72843	-52.3191	-2.361	-52.3058	-2.66074	-52.1484	-2.95468	-52.162	-3.28124
52.6144	-0.822414	52.6658	-1.04262	-52.6449	-1.26995	52.6722	-1.39109	52.5859	-1.65354	52.6945	-1.72188	-52.5993	-2.35254	-52.5863	-2.65117	-52.4293	-2.94487	-52.4431	-3.26979
52.8953	-0.81876	52.9463	-1.03863	-52.9269	-1.26487	52.9526	-1.38531	52.8666	-1.64726	52.9754	-1.71535	-52.8794	-2.34409	-52.8666	-2.64161	-52.7102	-2.93505	-52.7241	-3.25833
53.1762	-0.815112	53.2269	-1.03465	-53.2089	-1.25979	53.233	-1.37955	53.1473	-1.64098	53.2563	-1.70882	-53.1594	-2.33564	-53.147	-2.63205	-52.9911	-2.92523	-53.0052	-3.24686
53.4571	-0.811473	53.5074	-1.03068	-53.4908	-1.25471	53.5133	-1.37379	53.4279	-1.63471	53.5371	-1.7023	-53.4394	-2.3272	-53.4273	-2.6225	-53.2719	-2.91541	-53.2863	-3.2354
53.738	-0.807842	53.7879	-1.02672	-53.7727	-1.24964	53.7935	-1.36805	53.7085	-1.62845	53.8178	-1.6958	-53.7194	-2.31877	-53.7075	-2.61295	-53.5527	-2.90559	-53.5674	-3.22393
54.0188	-0.80422	54.0684	-1.02276	-54.0545	-1.24457	54.0737	-1.36233	53.989	-1.62221	54.0984	-1.68931	-53.9993	-2.31035	-53.9877	-2.60341	-53.8336	-2.89577	-53.8484	-3.21246
54.2996	-0.800607	54.3489	-1.01882	-54.3363	-1.23951	54.3539	-1.35662	54.2694	-1.61597	54.379	-1.68282	-54.2792	-2.30194	-54.2679	-2.59388	-54.1144	-2.88595	-54.1295	-3.201
54.5804	-0.797004	54.6293	-1.0149	-54.6181	-1.23445	54.6339	-1.35093	54.5498	-1.60975	54.6595	-1.67636	-54.559	-2.29355	-54.548	-2.58436	-54.3951	-2.87614	-54.4106	-3.18953
54.8612	-0.793412	54.9097	-1.01098	-54.8998	-1.2294	54.9139	-1.34525	54.8302	-1.60354	54.94	-1.6699	-54.8388	-2.28516	-54.8281	-2.57485	-54.6759	-2.86634	-54.6917	-3.17807
55.1419	-0.78983	55.1901	-1.00707	-55.1815	-1.22436	55.1939	-1.3396	55.1104	-1.59734	55.2203	-1.66346	-55.1186	-2.27679	-55.1081	-2.56536	-54.9566	-2.85654	-54.9728	-3.16661
55.4226	-0.786259	55.4704	-1.00318	-55.4631	-1.21932	55.4738	-1.33396	55.3907	-1.59116	55.5006	-1.65704	-55.3982	-2.26843	-55.3881	-2.55587	-55.2374	-2.84674	-55.2539	-3.15515
55.7033	-0.7827	55.7507	-0.999305	-55.7447	-1.21429	55.7536	-1.32834	55.6708	-1.58499	55.7809	-1.65063	-55.6779	-2.26009	-55.6681	-2.5464	-55.5181	-2.83695	-55.535	-3.1437
55.9839	-0.779153	56.031	-0.995441	-56.0263	-1.20927	56.0334	-1.32274	55.9509	-1.57884	56.061	-1.64424	-55.9575	-2.25176	-55.948	-2.53694	-55.7987	-2.82717	-55.8161	-3.13225
56.2646	-0.775619	56.3113	-0.99159	-56.3078	-1.20426	56.3131	-1.31716	56.231	-1.5727	56.3411	-1.63786	-56.237	-2.24345	-56.2278	-2.5275	-56.0794	-2.8174	-56.0972	-3.12081
56.5452	-0.772098	56.5915	-0.987755	-56.5893	-1.19926	56.5927	-1.31161	56.511	-1.56658	56.6212	-1.63151	-56.5165	-2.23515	-56.5076	-2.51808	-56.3601	-2.80764	-56.3783	-3.10938
56.8257	-0.76859	56.8717	-0.983934	-56.8707	-1.19426	56.8723	-1.30608	56.7909	-1.56048	56.9011	-1.62517	-56.796	-2.22688	-56.7874	-2.50867	-56.6407	-2.79788	-56.6594	-3.09796
57.1063	-0.765095	57.1519	-0.980129	-57.1521	-1.18928	57.1518	-1.30056	57.0708	-1.55439	57.181	-1.61885	-57.0754	-2.21862	-57.0671	-2.49927	-56.9213	-2.78814	-56.9406	-3.08655
57.3868	-0.761613	57.432	-0.976337	-57.4335	-1.1843	57.4313	-1.29508	57.3506	-1.54832	57.4608	-1.61255	-57.3547	-2.21038	-57.3468	-2.4899	-57.2019	-2.77841	-57.2217	-3.07514
57.6673	-0.758144	57.7121	-0.972559	-57.7148	-1.17934	57.7106	-1.28961	57.6304	-1.54227	57.7405	-1.60627	-57.6341	-2.20215	-57.6264	-2.48054	-57.4825	-2.76868	-57.5028	-3.06374
57.9478	-0.754687	57.9922	-0.968795	-57.996	-1.17438	57.99	-1.28416	57.9101	-1.53623	58.0202	-1.6	-57.9133	-2.19394	-57.906	-2.47119	-57.7631	-2.75896	-57.7839	-3.05235
58.2282	-0.751243	58.2723	-0.965044	-58.2772	-1.16943	58.2693	-1.27873	58.1898	-1.53021	58.2998	-1.59375	-58.1925	-2.18575	-58.1855	-2.46186	-58.0436	-2.74925	-58.0651	-3.04096
58.5087	-0.74781	58.5524	-0.961305	-58.5584	-1.16449	58.5485	-1.27332	58.4694	-1.5242	58.5793	-1.58751	-58.4717	-2.17757	-58.465	-2.45253	-58.3242	-2.73955	-58.3462	-3.02958
58.7891	-0.744388	58.8324	-0.957578	-58.8396	-1.15955	58.8277	-1.26794	58.7489	-1.5182	58.8588	-1.58129	-58.7509	-2.1694	-58.7445	-2.44323	-58.6047	-2.72985	-58.6274	-3.0182
59.0695	-0.740978	59.1124	-0.953864	-59.1207	-1.15463	59.1068	-1.26256	59.0285	-1.51222	59.1382	-1.57508	-59.03	-2.16125	-59.0239	-2.43393	-58.8852	-2.72016	-58.9085	-3.00683
59.3498	-0.737579	59.3924	-0.95016	-59.4017	-1.14971	59.3858	-1.25721	59.3079	-1.50625	59.4176	-1.56889	-59.309	-2.15311	-59.3033	-2.42465	-59.1657	-2.71047	-59.1897	-2.99546
59.6302	-0.73419	59.6723	-0.946468	-59.6828	-1.14479	59.6648	-1.25188	59.5873	-1.50029	59.6969	-1.56271	-59.5881	-2.14498	-59.5826	-2.41537	-59.4462	-2.70078	-59.4709	-2.98409
59.9105	-0.730812	59.9522	-0.942786	-59.9638	-1.13989	59.9438	-1.24656	59.8667	-1.49434	59.9761	-1.55654	-59.8671	-2.13686	-59.8619	-2.40611	-59.7267	-2.6911	-59.7521	-2.97273
60.1908	-0.727444	60.2321	-0.939114	-60.2447	-1.13499	60.2227	-1.24125	60.146	-1.4884	60.2553	-1.55039	-60.146	-2.12875	-60.1412	-2.39685	-60.0072	-2.68142	-60.0333	-2.96137
60.4711	-0.724086	60.512	-0.935451	-60.5256	-1.13009	60.5016	-1.23596	60.4253	-1.48248	60.5344	-1.54424	-60.4249	-2.12065	-60.4205	-2.38761	-60.2876	-2.67174	-60.3144	-2.95001
60.7513	-0.720737	60.7919	-0.931799	-60.8065	-1.1252	60.7804	-1.23069	60.7045	-1.47656	60.8135	-1.53811	-60.7038	-2.11256	-60.6997	-2.37837	-60.5681	-2.66206	-60.5956	-2.93865
61.0316	-0.717397	61.0717	-0.928154	-61.0874	-1.12032	61.0592	-1.22543	60.9837	-1.47065	61.0925	-1.53199	-60.9827	-2.10447	-60.9789	-2.36914	-60.8485	-2.65238	-60.8768	-2.92729
61.3118	-0.714067	61.3516	-0.924519	-61.3682	-1.11544	61.3379	-1.22019	61.2629	-1.46475	61.3715	-1.52588	-61.2615	-2.0964	-61.258	-2.35991	-61.129	-2.6427	-61.1581	-2.91592
61.592	-0.710745	61.6314	-0.920891	-61.649	-1.11056	61.6166	-1.21496	61.542	-1.45886	61.6504	-1.51977	-61.5403	-2.08833	-61.5372	-2.35069	-61.4094	-2.63303	-61.4393	-2.90456
61.8722	-0.707431	61.9112	-0.917271	-61.9297	-1.10569	61.8953	-1.20974	61.8211	-1.45297	61.9293	-1.51368	-61.8191	-2.08027	-61.8163	-2.34148	-61.6898	-2.62335	-61.7205	-2.8932
62.1523	-0.704125	62.1909	-0.913658	-62.2104	-1.10083	62.1739	-1.20453	62.1002	-1.4471	62.2081	-1.50759	-62.0978	-2.07221	-62.0953	-2.33227	-61.9703	-2.61366	-62.0018	-2.88183
62.4325	-0.700828	62.4707	-0.910052	-62.4911	-1.09596	62.4525	-1.19934	62.3792	-1.44122	62.4869	-1.50151	-62.3766	-2.06416	-62.3744	-2.32306	-62.2507	-2.60398	-62.283	-2.87046
62.7126	-0.697538	62.7504	-0.906452	-62.7718	-1.0911	62.731	-1.19416	62.6582	-1.43536	62.7656	-1.49544	-62.6553	-2.05611	-62.6534	-2.31386	-62.5311	-2.59429	-62.5643	-2.85909
62.9928	-0.694255	63.0301	-0.902858	-63.0524	-1.08624	63.0095	-1.18898	62.9371	-1.4295	63.0443	-1.48937	-62.9339	-2.04806	-62.9324	-2.30466	-62.8115	-2.58459	-62.8455	-2.84771
63.2729	-0.690979	63.3098	-0.89927	-63.333	-1.08139	63.288	-1.18382	63.2161	-1.42364	63.3229	-1.48331	-63.2126	-2.04002	-63.2114	-2.29546	-63.0919	-2.57489	-63.1268	-2.83632
63.553	-0.68771	63.5895	-0.895687	-63.6135	-1.07654	63.5665	-1.17867	63.495	-1.41779	63.6016	-1.47726	-63.4912	-2.03198	-63.4903	-2.28626	-63.3723	-2.56519	-63.4081	-2.82494
63.833	-0.684447	63.8692	-0.892108	-63.8941	-1.07169	63.8449	-1.17353	63.7738	-1.41194	63.8801	-1.47121	-63.7698	-2.02394	-63.7693	-2.27706	-63.6528	-2.55548	-63.6894	-2.81354
64.1131	-0.68119	64.1488	-0.888534	-64.1746	-1.06684	64.1233	-1.16839	64.0527	-1.40609	64.1587	-1.46516	-64.0484	-2.0159	-64.0482	-2.26787	-63.9332	-2.54576	-63.9707	-2.80214
64.3932	-0.677939	64.4285	-0.884963	-64.455	-1.06199	64.4016	-1.16326	64.3315	-1.40025	64.4372	-1.45912	-64.327	-2.00786	-64.3271	-2.25867	-64.2136	-2.53603	-64.252	-2.79073
64.6732	-0.674694	64.7081	-0.881396	-64.7355	-1.05714	64.6799	-1.15814	64.6103	-1.39441	64.7156	-1.45308	-64.6055	-1.99982	-64.606	-2.24947	-64.494	-2.5263	-64.5333	-2.77932
64.9532	-0.671453	64.9877	-0.877832	-65.0159	-1.0523	64.9582	-1.15303	64.8891	-1.38857	64.9941	-1.44704	-64.8841	-1.99178	-64.8849	-2.24027	-64.7744	-2.51656	-64.8146	-2.76789
65.2333	-0.668218	65.2673	-0.874271	-65.2963	-1.04745	65.2365	-1.14792	65.1678	-1.38273	65.2725	-1.441	-65.1626	-1.98373	-65.1637	-2.23106	-65.0549	-2.5068	-65.096	-2.75646
65.5133	-0.664988	65.5469	-0.870711	-65.5767	-1.0426	65.5148	-1.14282	65.4466	-1.37689	65.5509	-1.43497	-65.4411	-1.97569	-65.4426	-2.22185	-65.3353	-2.49704	-65.3773	-2.74501
65.7933	-0.661762	65.8264	-0.867154	-65.857	-1.03776	65.793	-1.13772	65.7253	-1.37105	65.8292	-1.42894	-65.7196	-1.96764	-65.7214	-2.21264	-65.6157	-2.48727	-65.6587	-2.73356
66.0732	-0.65854	66.106	-0.863597	-66.1373	-1.03291	66.0712	-1.13263	66.004	-1.36521	66.1075	-1.4229	-65.9981	-1.95958	-66.0002	-2.20342	-65.8962	-2.47748	-65.9401	-2.7221
66.3532	-0.655322	66.3855	-0.860042	-66.4176	-1.02806	66.3494	-1.12755	66.2826	-1.35936	66.3858	-1.41687	-66.2766	-1.95152	-66.279	-2.1942	-66.1766	-2.46768	-66.2215	-2.71062
66.6332	-0.652107	66.6651	-0.856487	-66.6979	-1.02322	66.6276	-1.12246	66.5613	-1.35352	66.6641	-1.41083	-66.555	-1.94346	-66.5578	-2.18497	-66.4571	-2.45787	-66.5028	-2.69913
66.9131	-0.648896	66.9446	-0.852933	-66.9781	-1.01837	66.9057	-1.11738	66.84	-1.34767	66.9423	-1.4048	-66.8335	-1.93539	-66.8366	-2.17573	-66.7375	-2.44805	-66.7843	-2.68763
67.1931	-0.645688	67.2241	-0.849378	-67.2583	-1.01351	67.1838	-1.1123	67.1186	-1.34182	67.2206	-1.39876	-67.112	-1.92731	-67.1154	-2.16649	-67.018	-2.43821	-67.0657	-2.67612
67.473	-0.642482	67.5036	-0.845822	-67.5385	-1.00866	67.462	-1.10723	67.3972	-1.33597	67.4988	-1.39271	-67.3904	-1.91922	-67.3942	-2.15724	-67.2985	-2.42836	-67.3471	-2.66459
67.753	-0.639279	67.7831	-0.842265	-67.8187	-1.0038	67.7401	-1.10215	67.6759	-1.33011	67.777	-1.38667	-67.6689	-1.91113	-67.673	-2.14798	-67.5789	-2.41849	-67.6286	-2.65305
68.0329	-0.636078	68.0626	-0.838706	-68.0988	-0.998944	68.0182	-1.09708	67.9545	-1.32424	68.0551	-1.38062	-67.9473	-1.90303	-67.9518	-2.13871	-67.8594	-2.4086	-67.91	-2.64149
68.3128	-0.632879	68.3421	-0.835146	-68.379	-0.994082	68.2963	-1.092	68.2331	-1.31837	68.3333	-1.37457	-68.2258	-1.89492	-68.2306	-2.12943	-68.14	-2.3987	-68.1915	-2.62992
68.5927	-0.629681	68.6216	-0.831583	-68.6591	-0.989216	68.5743	-1.08693	68.5117	-1.3125	68.6114	-1.36851	-68.5042	-1.88679	-68.5093	-2.12014	-68.4205	-2.38878	-68.473	-2.61833
68.8727	-0.626485	68.901	-0.828017	-68.9392	-0.984347	68.8524	-1.08185	68.7903	-1.30662	68.8896	-1.36244	-68.7826	-1.87866	-68.7881	-2.11083	-68.701	-2.37884	-68.7545	-2.60672
69.1526	-0.62329	69.1805	-0.824448	-69.2192	-0.979474	69.1305	-1.07677	69.0689	-1.30073	69.1677	-1.35637	-69.0611	-1.87051	-69.0669	-2.10152	-68.9816	-2.36888	-69.036	-2.5951
69.4325	-0.620095	69.4599	-0.820876	-69.4993	-0.974596	69.4085	-1.07169	69.3474	-1.29483	69.4458	-1.35029	-69.3395	-1.86236	-69.3457	-2.09219	-69.2621	-2.3589	-69.3175	-2.58346
69.7124	-0.616901	69.7394	-0.817299	-69.7793	-0.969713	69.6866	-1.06661	69.626	-1.28893	69.7239	-1.34421	-69.618	-1.85419	-69.6244	-2.08285	-69.5427	-2.34891	-69.599	-2.5718
69.9923	-0.613707	70.0188	-0.813718	-70.0593	-0.964826	69.9646	-1.06153	69.9046	-1.28301	70.002	-1.33812	-69.8964	-1.846	-69.9032	-2.07349	-69.8233	-2.33889	-69.8806	-2.56012
70.2722	-0.610513	70.2983	-0.810131	-70.3393	-0.959933	70.2427	-1.05644	70.1832	-1.27709	70.2801	-1.33201	-70.1749	-1.8378	-70.182	-2.06412	-70.1039	-2.32885	-70.1621	-2.54842
70.552	-0.607318	70.5777	-0.80654	-70.6193	-0.955035	70.5207	-1.05135	70.4618	-1.27116	70.5582	-1.3259	-70.4534	-1.82959	-70.4608	-2.05474	-70.3845	-2.31878	-70.4437	-2.5367
70.8319	-0.604123	70.8571	-0.802943	-70.8993	-0.950131	70.7988	-1.04625	70.7404	-1.26521	70.8363	-1.31978	-70.7318	-1.82136	-70.7396	-2.04533	-70.6652	-2.3087	-70.7253	-2.52496
71.1118	-0.600927	71.1366	-0.799339	-71.1793	-0.945221	71.0768	-1.04115	71.019	-1.25926	71.1143	-1.31365	-71.0103	-1.81311	-71.0185	-2.03591	-70.9458	-2.29859	-71.0069	-2.5132
71.3917	-0.597729	71.416	-0.795729	-71.4592	-0.940304	71.3549	-1.03604	71.2976	-1.25329	71.3924	-1.30751	-71.2888	-1.80485	-71.2973	-2.02648	-71.2265	-2.28846	-71.2885	-2.50142
71.6716	-0.59453	71.6954	-0.792112	-71.7391	-0.93538	71.6329	-1.03093	71.5762	-1.24731	71.6705	-1.30136	-71.5673	-1.79657	-71.5761	-2.01702	-71.5072	-2.2783	-71.5702	-2.48961
71.9515	-0.591329	71.9748	-0.788488	-72.019	-0.930449	71.911	-1.02581	71.8549	-1.24132	71.9486	-1.2952	-71.8459	-1.78827	-71.855	-2.00755	-71.7879	-2.26811	-71.8518	-2.47778
72.2314	-0.588126	72.2542	-0.784856	-72.2989	-0.925511	72.1891	-1.02068	72.1335	-1.23532	72.2267	-1.28902	-72.1244	-1.77995	-72.1338	-1.99806	-72.0687	-2.2579	-72.1335	-2.46592
72.5113	-0.584921	72.5337	-0.781215	-72.5788	-0.920565	72.4672	-1.01554	72.4122	-1.2293	72.5048	-1.28283	-72.403	-1.77161	-72.4127	-1.98854	-72.3494	-2.24766	-72.4152	-2.45404
72.7911	-0.581713	72.8131	-0.777566	-72.8587	-0.91561	72.7453	-1.0104	72.6908	-1.22326	72.7829	-1.27663	-72.6815	-1.76326	-72.6916	-1.97901	-72.6302	-2.2374	-72.6969	-2.44214
73.071	-0.578502	73.0925	-0.773908	-73.1385	-0.910648	73.0234	-1.00524	72.9695	-1.21722	73.061	-1.27041	-72.9601	-1.75488	-72.9705	-1.96945	-72.911	-2.22711	-72.9786	-2.43021
73.3509	-0.575287	73.3719	-0.77024	-73.4184	-0.905676	73.3015	-1.00008	73.2482	-1.21115	73.3391	-1.26418	-73.2387	-1.74647	-73.2494	-1.95987	-73.1919	-2.21678	-73.2603	-2.41825
73.6308	-0.572069	73.6513	-0.766562	-73.6982	-0.900696	73.5796	-0.994903	73.5269	-1.20507	73.6172	-1.25793	-73.5173	-1.73805	-73.5284	-1.95027	-73.4727	-2.20643	-73.542	-2.40627
73.9107	-0.568848	73.9307	-0.762874	-73.9781	-0.895706	73.8578	-0.989719	73.8057	-1.19898	73.8954	-1.25167	-73.796	-1.7296	-73.8074	-1.94065	-73.7536	-2.19605	-73.8238	-2.39426
74.1906	-0.565622	74.2102	-0.759176	-74.2579	-0.890706	74.1359	-0.984523	74.0844	-1.19286	74.1736	-1.24539	-74.0747	-1.72113	-74.0864	-1.931	-74.0345	-2.18564	-74.1056	-2.38222
74.4706	-0.562392	74.4896	-0.755466	-74.5377	-0.885697	74.4141	-0.979315	74.3632	-1.18673	74.4517	-1.23909	-74.3534	-1.71263	-74.3654	-1.92132	-74.3155	-2.17519	-74.3874	-2.37015
74.7505	-0.559157	74.769	-0.751744	-74.8175	-0.880677	74.6923	-0.974095	74.642	-1.18058	74.7299	-1.23277	-74.6321	-1.70411	-74.6444	-1.91163	-74.5965	-2.16472	-74.6692	-2.35805
75.0304	-0.555917	75.0484	-0.748011	-75.0973	-0.875647	74.9705	-0.968862	74.9208	-1.17442	75.0081	-1.22644	-74.9108	-1.69557	-74.9235	-1.9019	-74.8775	-2.15421	-74.951	-2.34593
75.3103	-0.552672	75.3279	-0.744265	-75.3771	-0.870605	75.2488	-0.963615	75.1996	-1.16823	75.2864	-1.22009	-75.1896	-1.68699	-75.2025	-1.89215	-75.1585	-2.14366	-75.2329	-2.33377
75.5903	-0.549421	75.6073	-0.740506	-75.6569	-0.865553	75.527	-0.958355	75.4785	-1.16202	75.5646	-1.21372	-75.4684	-1.67839	-75.4817	-1.88237	-75.4395	-2.13308	-75.5147	-2.32158
75.8702	-0.546165	75.8868	-0.736734	-75.9367	-0.860488	75.8053	-0.95308	75.7574	-1.15579	75.8429	-1.20733	-75.7472	-1.66976	-75.7608	-1.87256	-75.7206	-2.12247	-75.7966	-2.30936
76.1501	-0.542902	76.1662	-0.732948	-76.2164	-0.855412	76.0836	-0.94779	76.0363	-1.14954	76.1212	-1.20092	-76.0261	-1.6611	-76.04	-1.86272	-76.0017	-2.11182	-76.0785	-2.29711
76.4301	-0.539633	76.4457	-0.729149	-76.4962	-0.850324	76.362	-0.942484	76.3153	-1.14327	76.3995	-1.19448	-76.3049	-1.65242	-76.3192	-1.85286	-76.2829	-2.10114	-76.3604	-2.28482
76.7101	-0.536358	76.7251	-0.725334	-76.776	-0.845223	76.6403	-0.937162	76.5943	-1.13698	76.6779	-1.18803	-76.5839	-1.6437	-76.5984	-1.84296	-76.5641	-2.09042	-76.6424	-2.2725
76.99	-0.533075	77.0046	-0.721505	-77.0557	-0.84011	76.9187	-0.931824	76.8733	-1.13067	76.9563	-1.18155	-76.8628	-1.63495	-76.8776	-1.83303	-76.8453	-2.07966	-76.9243	-2.26015
77.27	-0.529786	77.2841	-0.717661	-77.3355	-0.834983	77.1972	-0.926468	77.1523	-1.12433	77.2347	-1.17505	-77.1418	-1.62617	-77.1569	-1.82307	-77.1265	-2.06886	-77.2063	-2.24776
77.55	-0.526488	77.5635	-0.7138	-77.6152	-0.829843	77.4756	-0.921094	77.4314	-1.11796	77.5131	-1.16853	-77.4208	-1.61736	-77.4363	-1.81308	-77.4078	-2.05802	-77.4883	-2.23533
77.83	-0.523183	77.843	-0.709924	-77.895	-0.824689	77.7541	-0.915702	77.7105	-1.11158	77.7916	-1.16199	-77.6999	-1.60851	-77.7156	-1.80306	-77.6892	-2.04715	-77.7703	-2.22287
78.11	-0.51987	78.1225	-0.706031	-78.1747	-0.819521	78.0326	-0.910291	77.9897	-1.10516	78.0701	-1.15542	-77.979	-1.59964	-77.995	-1.793	-77.9705	-2.03623	-78.0524	-2.21038
78.39	-0.516548	78.402	-0.702121	-78.4545	-0.814339	78.3112	-0.90486	78.2689	-1.09873	78.3486	-1.14882	-78.2581	-1.59072	-78.2745	-1.78291	-78.2519	-2.02527	-78.3344	-2.19784
78.6701	-0.513218	78.6816	-0.698193	-78.7342	-0.809142	78.5898	-0.89941	78.5481	-1.09226	78.6272	-1.1422	-78.5373	-1.58178	-78.5539	-1.77278	-78.5333	-2.01427	-78.6165	-2.18527
78.9501	-0.509879	78.9611	-0.694248	-79.014	-0.80393	78.8684	-0.893939	78.8274	-1.08577	78.9058	-1.13555	-78.8165	-1.5728	-78.8335	-1.76262	-78.8148	-2.00323	-78.8986	-2.17266
79.2302	-0.506531	79.2406	-0.690285	-79.2937	-0.798702	79.1471	-0.888446	79.1067	-1.07925	79.1845	-1.12888	-79.0958	-1.56378	-79.113	-1.75242	-79.0963	-1.99215	-79.1807	-2.16001
79.5103	-0.503173	79.5202	-0.686302	-79.5735	-0.793459	79.4258	-0.882933	79.3861	-1.07271	79.4632	-1.12217	-79.3751	-1.55472	-79.3926	-1.74218	-79.3779	-1.98102	-79.4628	-2.14732
79.7904	-0.499805	79.7997	-0.682301	-79.8532	-0.7882	79.7046	-0.877396	79.6655	-1.06613	79.7419	-1.11545	-79.6544	-1.54563	-79.6723	-1.73191	-79.6595	-1.96985	-79.745	-2.1346
80.0705	-0.496428	80.0793	-0.67828	-80.133	-0.782925	79.9834	-0.871838	79.945	-1.05953	80.0207	-1.10869	-79.9338	-1.5365	-79.9519	-1.7216	-79.9411	-1.95863	-80.0272	-2.12183
80.3506	-0.49304	80.3589	-0.67424	-80.4127	-0.777633	80.2622	-0.866255	80.2245	-1.0529	80.2995	-1.1019	-80.2133	-1.52733	-80.2317	-1.71125	-80.2228	-1.94737	-80.3094	-2.10902
80.6307	-0.489641	80.6385	-0.670178	-80.6925	-0.772324	80.5411	-0.86065	80.504	-1.04624	80.5784	-1.09508	-80.4928	-1.51812	-80.5114	-1.70086	-80.5045	-1.93606	-80.5916	-2.09616
80.9109	-0.486231	80.9181	-0.666097	-80.9722	-0.766998	80.8201	-0.855019	80.7837	-1.03954	80.8573	-1.08824	-80.7723	-1.50887	-80.7913	-1.69042	-80.7863	-1.92471	-80.8738	-2.08327
81.191	-0.482811	81.1977	-0.661994	-81.252	-0.761655	81.0991	-0.849364	81.0633	-1.03282	81.1363	-1.08136	-81.0519	-1.49958	-81.0711	-1.67995	-81.0681	-1.9133	-81.1561	-2.07033
81.4712	-0.479378	81.4774	-0.657869	-81.5318	-0.756293	81.3781	-0.843683	81.343	-1.02606	81.4153	-1.07445	-81.3316	-1.49025	-81.3511	-1.66944	-81.3499	-1.90185	-81.4384	-2.05735
81.7514	-0.475934	81.757	-0.653722	-81.8116	-0.750914	81.6572	-0.837976	81.6228	-1.01927	81.6944	-1.06751	-81.6113	-1.48087	-81.631	-1.65889	-81.6318	-1.89035	-81.7207	-2.04432
82.0316	-0.472478	82.0367	-0.649553	-82.0914	-0.745516	81.9364	-0.832243	81.9026	-1.01245	81.9736	-1.06054	-81.891	-1.47145	-81.9111	-1.64829	-81.9138	-1.8788	-82.003	-2.03125
82.3119	-0.46901	82.3164	-0.645361	-82.3711	-0.740099	82.2155	-0.826482	82.1825	-1.0056	82.2527	-1.05353	-82.1708	-1.46199	-82.1911	-1.63765	-82.1958	-1.8672	-82.2854	-2.01813
82.5921	-0.465529	82.5961	-0.641146	-82.6509	-0.734663	82.4948	-0.820694	82.4624	-0.998712	82.532	-1.04649	-82.4507	-1.45249	-82.4713	-1.62696	-82.4778	-1.85555	-82.5677	-2.00497
82.8724	-0.462035	82.8758	-0.636907	-82.9307	-0.729208	82.7741	-0.814878	82.7424	-0.991789	82.8113	-1.03942	-82.7306	-1.44294	-82.7515	-1.61623	-82.7599	-1.84385	-82.8501	-1.99176
83.1527	-0.458527	83.1556	-0.632645	-83.2106	-0.723733	83.0535	-0.809032	83.0225	-0.984832	83.0907	-1.03231	-83.0106	-1.43334	-83.0317	-1.60545	-83.042	-1.83209	-83.1326	-1.9785
83.433	-0.455007	83.4353	-0.628357	-83.4904	-0.718238	83.3329	-0.803158	83.3026	-0.977838	83.3701	-1.02517	-83.2906	-1.4237	-83.312	-1.59463	-83.3242	-1.82028	-83.415	-1.9652
83.7133	-0.451472	83.7151	-0.624045	-83.7702	-0.712722	83.6124	-0.797253	83.5828	-0.970809	83.6496	-1.01799	-83.5707	-1.41401	-83.5924	-1.58376	-83.6065	-1.80842	-83.6975	-1.95185
83.9937	-0.447924	83.9949	-0.619707	-84.0501	-0.707186	83.8919	-0.791319	83.863	-0.963743	83.9291	-1.01077	-83.8509	-1.40427	-83.8728	-1.57285	-83.8887	-1.79651	-83.98	-1.93844
84.2741	-0.444361	84.2747	-0.615344	-84.3299	-0.701629	84.1715	-0.785353	84.1433	-0.956639	84.2087	-1.00352	-84.1311	-1.39448	-84.1533	-1.56188	-84.1711	-1.78454	-84.2625	-1.92499
84.5545	-0.440784	84.5545	-0.610954	-84.6098	-0.696051	84.4512	-0.779355	84.4237	-0.949498	84.4884	-0.996226	-84.4114	-1.38465	-84.4338	-1.55087	-84.4535	-1.77251	-84.545	-1.91149
84.8349	-0.437191	84.8344	-0.606538	-84.8897	-0.690451	84.731	-0.773326	84.7041	-0.942319	84.7682	-0.988897	-84.6917	-1.37476	-84.7144	-1.5398	-84.7359	-1.76043	-84.8276	-1.89793
85.1153	-0.433584	85.1143	-0.602096	-85.1695	-0.68483	85.0108	-0.767265	84.9846	-0.935102	85.048	-0.98153	-84.9722	-1.36483	-84.9951	-1.52869	-85.0184	-1.74829	-85.1102	-1.88433
85.3958	-0.429963	85.3941	-0.597627	-85.4494	-0.679188	85.2906	-0.761174	85.2652	-0.927847	85.3278	-0.974127	-85.2526	-1.35485	-85.2758	-1.51753	-85.301	-1.7361	-85.3928	-1.87068
85.6763	-0.426327	85.6741	-0.593134	-85.7293	-0.673525	85.5706	-0.755051	85.5459	-0.920556	85.6078	-0.966687	-85.5332	-1.34482	-85.5566	-1.50632	-85.5836	-1.72385	-85.6754	-1.85697
85.9568	-0.422677	85.954	-0.588615	-86.0093	-0.667842	85.8505	-0.748898	85.8266	-0.913228	85.8878	-0.959211	-85.8138	-1.33474	-85.8374	-1.49507	-85.8662	-1.71155	-85.958	-1.84322
86.2373	-0.419014	86.2339	-0.584072	-86.2892	-0.662139	86.1306	-0.742715	86.1073	-0.905865	86.1679	-0.951699	-86.0945	-1.32462	-86.1183	-1.48376	-86.1489	-1.69919	-86.2407	-1.82942
86.5179	-0.415336	86.5139	-0.579504	-86.5691	-0.656416	86.4107	-0.736503	86.3882	-0.898466	86.448	-0.944152	-86.3752	-1.31445	-86.3993	-1.47242	-86.4317	-1.68679	-86.5234	-1.81558
86.7984	-0.411645	86.7939	-0.574913	-86.8491	-0.650674	86.6909	-0.730263	86.669	-0.891033	86.7282	-0.936571	-86.656	-1.30423	-86.6803	-1.46102	-86.7145	-1.67433	-86.8061	-1.80168
87.079	-0.407941	87.0739	-0.570298	-87.1291	-0.644913	86.9711	-0.723993	86.95	-0.883566	87.0085	-0.928956	-86.9368	-1.29397	-86.9614	-1.44958	-86.9973	-1.66182	-87.0888	-1.78774
87.3596	-0.404224	87.3539	-0.56566	-87.409	-0.639133	87.2514	-0.717696	87.231	-0.876065	87.2888	-0.921307	-87.2177	-1.28366	-87.2425	-1.4381	-87.2802	-1.64926	-87.3715	-1.77376
87.6403	-0.400494	87.634	-0.560999	-87.689	-0.633335	87.5317	-0.711371	87.512	-0.86853	87.5691	-0.913626	-87.4986	-1.27331	-87.5237	-1.42657	-87.5631	-1.63665	-87.6543	-1.75972
87.9209	-0.396751	87.914	-0.556316	-87.969	-0.627519	87.8121	-0.70502	87.7932	-0.860964	87.8496	-0.905912	-87.7796	-1.26292	-87.8049	-1.415	-87.846	-1.62399	-87.937	-1.74565
88.2016	-0.392996	88.1941	-0.551611	-88.249	-0.621685	88.0925	-0.698641	88.0743	-0.853365	88.1301	-0.898166	-88.0607	-1.25249	-88.0861	-1.40339	-88.129	-1.61128	-88.2198	-1.73153
88.4823	-0.389228	88.4742	-0.546884	-88.5291	-0.615833	88.373	-0.692237	88.3555	-0.845735	88.4106	-0.890389	-88.3418	-1.24201	-88.3675	-1.39173	-88.412	-1.59853	-88.5026	-1.71736
88.763	-0.385449	88.7543	-0.542136	-88.8091	-0.609965	88.6536	-0.685807	88.6368	-0.838074	88.6912	-0.882582	-88.623	-1.23149	-88.6488	-1.38004	-88.695	-1.58572	-88.7853	-1.70315
89.0437	-0.381657	89.0344	-0.537367	-89.0891	-0.60408	88.9342	-0.679351	88.9181	-0.830382	88.9718	-0.874743	-88.9042	-1.22093	-88.9302	-1.3683	-88.9781	-1.57287	-89.0681	-1.6889
89.3245	-0.377854	89.3146	-0.532578	-89.3692	-0.598179	89.2148	-0.672871	89.1995	-0.822661	89.2525	-0.866876	-89.1854	-1.21033	-89.2117	-1.35652	-89.2612	-1.55998	-89.3509	-1.67461
89.6052	-0.374039	89.5947	-0.527769	-89.6492	-0.592261	89.4955	-0.666366	89.4809	-0.81491	89.5333	-0.858979	-89.4667	-1.19969	-89.4932	-1.3447	-89.5444	-1.54704	-89.6337	-1.66028
89.886	-0.370213	89.8749	-0.52294	-89.9293	-0.586328	89.7763	-0.659838	89.7624	-0.807131	89.8141	-0.851053	-89.7481	-1.18901	-89.7747	-1.33285	-89.8275	-1.53405	-89.9165	-1.6459
90.1668	-0.366376	90.1551	-0.518092	-90.2094	-0.580379	90.057	-0.653286	90.0439	-0.799323	90.0949	-0.843099	-90.0294	-1.1783	-90.0563	-1.32095	-90.1107	-1.52102	-90.1993	-1.63149
90.4477	-0.362528	90.4353	-0.513225	-90.4895	-0.574415	90.3379	-0.646711	90.3255	-0.791487	90.3758	-0.835117	-90.3109	-1.16754	-90.3379	-1.30902	-90.3939	-1.50795	-90.4821	-1.61704
90.7285	-0.35867	90.7155	-0.50834	-90.7696	-0.568436	90.6187	-0.640114	90.6071	-0.783624	90.6568	-0.827109	-90.5924	-1.15675	-90.6195	-1.29705	-90.6771	-1.49483	-90.7649	-1.60254
91.0094	-0.354801	90.9958	-0.503436	-91.0497	-0.562443	90.8997	-0.633495	90.8887	-0.775734	90.9377	-0.819073	-90.8739	-1.14592	-90.9012	-1.28504	-90.9604	-1.48167	-91.0476	-1.58801
91.2902	-0.350921	91.276	-0.498515	-91.3298	-0.556436	91.1806	-0.626854	91.1704	-0.767818	91.2188	-0.811012	-91.1554	-1.13506	-91.1829	-1.273	-91.2437	-1.46847	-91.3304	-1.57344
91.5711	-0.347032	91.5563	-0.493576	-91.6099	-0.550415	91.4616	-0.620192	91.4521	-0.759877	91.4999	-0.802925	-91.437	-1.12416	-91.4647	-1.26092	-91.527	-1.45523	-91.6132	-1.55883
91.852	-0.343133	91.8366	-0.488621	-91.8901	-0.54438	91.7427	-0.613509	91.7339	-0.75191	91.781	-0.794813	-91.7187	-1.11322	-91.7465	-1.2488	-91.8103	-1.44195	-91.896	-1.54419
92.133	-0.339224	92.1169	-0.483648	-92.1702	-0.538332	92.0237	-0.606806	92.0157	-0.743919	92.0621	-0.786677	-92.0003	-1.10225	-92.0283	-1.23666	-92.0936	-1.42863	-92.1788	-1.52951
92.4139	-0.335306	92.3972	-0.47866	-92.4504	-0.532272	92.3049	-0.600084	92.2975	-0.735904	92.3433	-0.778517	-92.282	-1.09125	-92.3102	-1.22447	-92.3769	-1.41526	-92.4615	-1.51479
92.6949	-0.331378	92.6775	-0.473656	-92.7306	-0.526199	92.586	-0.593342	92.5793	-0.727865	92.6246	-0.770333	-92.5638	-1.08022	-92.592	-1.21226	-92.6603	-1.40187	-92.7443	-1.50004
92.9759	-0.327441	92.9579	-0.468636	-93.0107	-0.520113	92.8672	-0.586581	92.8612	-0.719803	92.9058	-0.762126	-92.8455	-1.06915	-92.8739	-1.20001	-92.9436	-1.38843	-93.027	-1.48525
93.2568	-0.323496	93.2382	-0.463602	-93.2909	-0.514016	93.1484	-0.579802	93.1432	-0.711718	93.1872	-0.753897	-93.1273	-1.05805	-93.1559	-1.18773	-93.227	-1.37495	-93.3097	-1.47043
93.5379	-0.319542	93.5186	-0.458553	-93.5711	-0.507907	93.4297	-0.573004	93.4251	-0.703612	93.4685	-0.745646	-93.4092	-1.04692	-93.4378	-1.17541	-93.5104	-1.36144	-93.5924	-1.45558
93.8189	-0.315579	93.799	-0.453489	-93.8513	-0.501788	93.711	-0.56619	93.7071	-0.695484	93.7499	-0.737374	-93.6911	-1.03576	-93.7198	-1.16307	-93.7937	-1.3479	-93.8751	-1.44069
94.0999	-0.311608	94.0794	-0.448412	-94.1316	-0.495657	93.9923	-0.559358	93.9892	-0.687336	94.0313	-0.729081	-93.9729	-1.02457	-94.0018	-1.1507	-94.0771	-1.33431	-94.1578	-1.42577
94.381	-0.307629	94.3598	-0.443321	-94.4118	-0.489515	94.2736	-0.55251	94.2712	-0.679167	94.3128	-0.720767	-94.2549	-1.01334	-94.2839	-1.13829	-94.3605	-1.3207	-94.4405	-1.41082
94.662	-0.303642	94.6402	-0.438217	-94.692	-0.483364	94.555	-0.545645	94.5533	-0.670978	94.5943	-0.712434	-94.5368	-1.00209	-94.5659	-1.12586	-94.6439	-1.30705	-94.7231	-1.39583
94.9431	-0.299648	94.9206	-0.4331	-94.9723	-0.477202	94.8364	-0.538765	94.8354	-0.66277	94.8758	-0.704082	-94.8188	-0.990817	-94.848	-1.1134	-94.9273	-1.29336	-95.0057	-1.38082
95.2242	-0.295646	95.2011	-0.427971	-95.2525	-0.471031	95.1179	-0.53187	95.1175	-0.654543	95.1573	-0.695711	-95.1008	-0.979511	-95.1301	-1.1009	-95.2107	-1.27965	-95.2883	-1.36578
95.5053	-0.291637	95.4815	-0.422831	-95.5328	-0.464851	95.3993	-0.524959	95.3997	-0.646298	95.4389	-0.687322	-95.3828	-0.968178	-95.4122	-1.08839	-95.4941	-1.2659	-95.5709	-1.3507
95.7865	-0.287621	95.762	-0.417678	-95.813	-0.458662	95.6808	-0.518035	95.6818	-0.638035	95.7205	-0.678915	-95.6649	-0.956819	-95.6943	-1.07584	-95.7774	-1.25212	-95.8535	-1.3356
96.0676	-0.283598	96.0425	-0.412515	-96.0933	-0.452464	95.9623	-0.511097	95.964	-0.629755	96.0022	-0.670491	-95.947	-0.945434	-95.9765	-1.06327	-96.0608	-1.23831	-96.136	-1.32047
96.3487	-0.279568	96.3229	-0.40734	-96.3736	-0.446258	96.2438	-0.504145	96.2462	-0.621458	96.2838	-0.66205	-96.229	-0.934024	-96.2586	-1.05067	-96.3442	-1.22446	-96.4185	-1.30531
96.6299	-0.275532	96.6034	-0.402155	-96.6539	-0.440043	96.5254	-0.49718	96.5285	-0.613146	96.5655	-0.653593	-96.5112	-0.922589	-96.5408	-1.03805	-96.6275	-1.21059	-96.701	-1.29012
96.9111	-0.27149	96.884	-0.396961	-96.9342	-0.433822	96.807	-0.490203	96.8107	-0.604817	96.8472	-0.645121	-96.7933	-0.91113	-96.823	-1.0254	-96.9109	-1.19669	-96.9835	-1.27491
97.1923	-0.267441	97.1645	-0.391756	-97.2145	-0.427593	97.0886	-0.483214	97.093	-0.596474	97.129	-0.636634	-97.0754	-0.899648	-97.1052	-1.01273	-97.1942	-1.18277	-97.2659	-1.25967
97.4735	-0.263387	97.445	-0.386543	-97.4949	-0.421357	97.3702	-0.476213	97.3753	-0.588116	97.4107	-0.628132	-97.3576	-0.888143	-97.3874	-1.00004	-97.4775	-1.16881	-97.5483	-1.2444
97.7547	-0.259327	97.7255	-0.38132	-97.7752	-0.415114	97.6518	-0.469202	97.6575	-0.579744	97.6925	-0.619616	-97.6398	-0.876615	-97.6696	-0.987321	-97.7608	-1.15483	-97.8306	-1.22911
98.0359	-0.255262	98.0061	-0.376089	-98.0555	-0.408865	97.9335	-0.462179	97.9398	-0.571359	97.9743	-0.611087	-97.922	-0.865066	-97.9518	-0.974581	-98.0441	-1.14082	-98.113	-1.2138
98.3172	-0.251192	98.2867	-0.37085	-98.3359	-0.40261	98.2152	-0.455146	98.2222	-0.56296	98.2561	-0.602545	-98.2042	-0.853496	-98.234	-0.961819	-98.3274	-1.12678	-98.3953	-1.19846
98.5984	-0.247116	98.5672	-0.365603	-98.6162	-0.396349	98.4968	-0.448104	98.5045	-0.55455	98.538	-0.59399	-98.4864	-0.841906	-98.5162	-0.949036	-98.6106	-1.11272	-98.6775	-1.18309
98.8797	-0.243036	98.8478	-0.360349	-98.8966	-0.390083	98.7785	-0.441052	98.7868	-0.546127	98.8198	-0.585424	-98.7686	-0.830295	-98.7985	-0.936233	-98.8939	-1.09864	-98.9597	-1.16771
99.161	-0.238951	99.1284	-0.355088	-99.177	-0.383812	99.0602	-0.433991	99.0691	-0.537693	99.1017	-0.576846	-99.0508	-0.818666	-99.0807	-0.923409	-99.1771	-1.08453	-99.2419	-1.1523
99.4422	-0.234861	99.409	-0.349821	-99.4573	-0.377536	99.342	-0.426922	99.3515	-0.529248	99.3836	-0.568257	-99.3331	-0.807017	-99.3629	-0.910566	-99.4602	-1.0704	-99.5241	-1.13687
99.7235	-0.230768	99.6896	-0.344547	-99.7377	-0.371255	99.6237	-0.419845	99.6338	-0.520793	99.6655	-0.559658	-99.6153	-0.795351	-99.6451	-0.897705	-99.7434	-1.05624	-99.8062	-1.12142
100.005	-0.22667	99.9702	-0.339268	-100.018	-0.364971	99.9054	-0.412761	99.9162	-0.512328	99.9474	-0.55105	-99.8976	-0.783667	-99.9274	-0.884824	-100.027	-1.04207	-100.088	-1.10594
100.286	-0.222568	100.251	-0.333983	-100.299	-0.358683	100.187	-0.40567	100.199	-0.503854	100.229	-0.542432	-100.18	-0.771966	-100.21	-0.871926	-100.31	-1.02787	-100.37	-1.09045
100.567	-0.218463	100.531	-0.328693	-100.579	-0.352392	100.469	-0.398572	100.481	-0.495372	100.511	-0.533805	-100.462	-0.760249	-100.492	-0.859011	-100.593	-1.01365	-100.652	-1.07494
100.849	-0.214355	100.812	-0.323399	-100.859	-0.346097	100.751	-0.391467	100.763	-0.486881	100.793	-0.52517	-100.744	-0.748517	-100.774	-0.84608	-100.876	-0.999414	-100.934	-1.05941
101.13	-0.210243	101.093	-0.3181	-101.14	-0.3398	101.033	-0.384358	101.046	-0.478382	101.075	-0.516528	-101.027	-0.736769	-101.056	-0.833132	-101.159	-0.985157	-101.216	-1.04386
101.412	-0.206128	101.373	-0.312798	-101.42	-0.3335	101.314	-0.377243	101.328	-0.469877	101.357	-0.507878	-101.309	-0.725007	-101.338	-0.820169	-101.442	-0.97088	-101.498	-1.02829
101.693	-0.202011	101.654	-0.307492	-101.701	-0.327198	101.596	-0.370123	101.61	-0.461364	101.639	-0.499222	-101.591	-0.713231	-101.621	-0.807191	-101.725	-0.956586	-101.78	-1.01271
101.974	-0.19789	101.935	-0.302183	-101.981	-0.320895	101.878	-0.362999	101.893	-0.452846	101.921	-0.49056	-101.873	-0.701441	-101.903	-0.794199	-102.008	-0.942274	-102.061	-0.997104
102.256	-0.193768	102.215	-0.296871	-102.262	-0.314589	102.16	-0.355871	102.175	-0.444322	102.203	-0.481892	-102.156	-0.689639	-102.185	-0.781193	-102.29	-0.927945	-102.343	-0.981486
102.537	-0.189643	102.496	-0.291557	-102.542	-0.308283	102.441	-0.348739	102.457	-0.435794	102.485	-0.473219	-102.438	-0.677825	-102.467	-0.768175	-102.573	-0.9136	-102.625	-0.965852
102.818	-0.185516	102.777	-0.286241	-102.822	-0.301976	102.723	-0.341605	102.74	-0.42726	102.767	-0.464541	-102.72	-0.666	-102.749	-0.755143	-102.856	-0.899239	-102.906	-0.950203
103.1	-0.181387	103.057	-0.280924	-103.103	-0.295669	103.005	-0.334468	103.022	-0.418723	103.049	-0.45586	-103.002	-0.654163	-103.031	-0.7421	-103.139	-0.884864	-103.188	-0.93454
103.381	-0.177257	103.338	-0.275605	-103.383	-0.289361	103.287	-0.32733	103.304	-0.410183	103.331	-0.447175	-103.285	-0.642317	-103.314	-0.729045	-103.421	-0.870474	-103.469	-0.918862
103.663	-0.173125	103.619	-0.270286	-103.664	-0.283054	103.569	-0.320189	103.587	-0.401639	103.613	-0.438487	-103.567	-0.63046	-103.596	-0.71598	-103.704	-0.85607	-103.751	-0.903171
103.944	-0.168992	103.9	-0.264966	-103.944	-0.276746	103.85	-0.313048	103.869	-0.393094	103.895	-0.429797	-103.849	-0.618595	-103.878	-0.702904	-103.987	-0.841654	-104.032	-0.887467
104.226	-0.164859	104.18	-0.259647	-104.225	-0.27044	104.132	-0.305906	104.151	-0.384546	104.177	-0.421105	-104.131	-0.606721	-104.16	-0.689819	-104.269	-0.827225	-104.313	-0.871751
104.507	-0.160724	104.461	-0.254327	-104.505	-0.264135	104.414	-0.298764	104.433	-0.375997	104.459	-0.412411	-104.414	-0.594839	-104.442	-0.676725	-104.552	-0.812784	-104.595	-0.856023
104.788	-0.156589	104.742	-0.249009	-104.786	-0.257832	104.696	-0.291622	104.716	-0.367448	104.741	-0.403717	-104.696	-0.58295	-104.724	-0.663622	-104.834	-0.798332	-104.876	-0.840284
105.07	-0.152453	105.022	-0.243692	-105.066	-0.25153	104.977	-0.28448	104.998	-0.358898	105.023	-0.395022	-104.978	-0.571054	-105.006	-0.650511	-105.117	-0.783869	-105.157	-0.824534
105.351	-0.148317	105.303	-0.238376	-105.347	-0.24523	105.259	-0.27734	105.28	-0.350349	105.305	-0.386328	-105.26	-0.559152	-105.288	-0.637394	-105.399	-0.769397	-105.438	-0.808775
105.633	-0.144181	105.584	-0.233062	-105.628	-0.238933	105.541	-0.270202	105.562	-0.3418	105.587	-0.377634	-105.542	-0.547245	-105.57	-0.624269	-105.681	-0.754916	-105.719	-0.793005
105.914	-0.140045	105.865	-0.227751	-105.908	-0.232638	105.823	-0.263065	105.844	-0.333253	105.869	-0.368942	-105.824	-0.535333	-105.852	-0.611138	-105.963	-0.740425	-106	-0.777227
106.196	-0.13591	106.145	-0.222442	-106.189	-0.226347	106.104	-0.255931	106.127	-0.324708	106.151	-0.360251	-106.106	-0.523416	-106.134	-0.598002	-106.246	-0.725927	-106.281	-0.76144
106.477	-0.131775	106.426	-0.217136	-106.469	-0.220059	106.386	-0.2488	106.409	-0.316165	106.433	-0.351563	-106.389	-0.511496	-106.415	-0.584861	-106.528	-0.711422	-106.561	-0.745645
106.759	-0.127641	106.707	-0.211834	-106.75	-0.213775	106.668	-0.241673	106.691	-0.307625	106.715	-0.342877	-106.671	-0.499572	-106.697	-0.571715	-106.81	-0.69691	-106.842	-0.729843
107.04	-0.123509	106.988	-0.206536	-107.03	-0.207495	106.949	-0.234549	106.973	-0.299089	106.997	-0.334195	-106.953	-0.487647	-106.979	-0.558565	-107.092	-0.682391	-107.123	-0.714035
107.322	-0.119377	107.268	-0.201242	-107.311	-0.201219	107.231	-0.22743	107.255	-0.290556	107.279	-0.325517	-107.235	-0.475719	-107.261	-0.545412	-107.373	-0.667868	-107.403	-0.69822
107.603	-0.115247	107.549	-0.195953	-107.591	-0.194948	107.513	-0.220316	107.537	-0.282028	107.561	-0.316843	-107.517	-0.46379	-107.543	-0.532257	-107.655	-0.653339	-107.684	-0.682399
107.885	-0.111118	107.83	-0.190668	-107.872	-0.188682	107.794	-0.213206	107.819	-0.273506	107.842	-0.308174	-107.799	-0.45186	-107.824	-0.5191	-107.937	-0.638807	-107.964	-0.666574
108.166	-0.106991	108.111	-0.18539	-108.153	-0.182421	108.076	-0.206103	108.101	-0.264989	108.124	-0.299511	-108.081	-0.43993	-108.106	-0.50594	-108.219	-0.624271	-108.244	-0.650743
108.448	-0.102866	108.391	-0.180116	-108.433	-0.176166	108.357	-0.199006	108.383	-0.256478	108.406	-0.290854	-108.363	-0.428001	-108.388	-0.492781	-108.5	-0.609732	-108.525	-0.634909
108.729	-0.0987438	108.672	-0.17485	-108.714	-0.169917	108.639	-0.191915	108.665	-0.247973	108.688	-0.282203	-108.644	-0.416073	-108.669	-0.47962	-108.782	-0.59519	-108.805	-0.619072
109.011	-0.0946236	108.953	-0.169589	-108.994	-0.163675	108.92	-0.184831	108.946	-0.239476	108.97	-0.273559	-108.926	-0.404146	-108.951	-0.46646	-109.063	-0.580648	-109.085	-0.603232
109.292	-0.0905061	109.234	-0.164336	-109.275	-0.157439	109.202	-0.177755	109.228	-0.230987	109.252	-0.264923	-109.208	-0.392222	-109.232	-0.453301	-109.345	-0.566104	-109.365	-0.587389
109.574	-0.0863913	109.514	-0.15909	-109.556	-0.15121	109.483	-0.170687	109.51	-0.222506	109.533	-0.256295	-109.49	-0.380301	-109.514	-0.440143	-109.626	-0.55156	-109.645	-0.571545
109.855	-0.0822796	109.795	-0.153852	-109.836	-0.144988	109.765	-0.163628	109.792	-0.214034	109.815	-0.247675	-109.772	-0.368383	-109.795	-0.426987	-109.907	-0.537016	-109.925	-0.5557
110.137	-0.0781711	110.076	-0.148621	-110.117	-0.138774	110.046	-0.156577	110.073	-0.205571	110.097	-0.239065	-110.054	-0.356469	-110.077	-0.413834	-110.189	-0.522473	-110.204	-0.539854
110.418	-0.074066	110.357	-0.1434	-110.397	-0.132568	110.328	-0.149536	110.355	-0.197118	110.379	-0.230464	-110.335	-0.34456	-110.358	-0.400683	-110.47	-0.507931	-110.484	-0.524008
110.7	-0.0699646	110.637	-0.138187	-110.678	-0.12637	110.609	-0.142504	110.637	-0.188675	110.66	-0.221874	-110.617	-0.332656	-110.639	-0.387537	-110.751	-0.493392	-110.764	-0.508162
110.982	-0.065867	110.918	-0.132984	-110.959	-0.120181	110.89	-0.135483	110.918	-0.180243	110.942	-0.213294	-110.899	-0.320758	-110.92	-0.374395	-111.032	-0.478856	-111.043	-0.492318
111.263	-0.0617734	111.199	-0.12779	-111.239	-0.114001	111.172	-0.128472	111.2	-0.171823	111.223	-0.204726	-111.18	-0.308866	-111.202	-0.361257	-111.312	-0.464323	-111.323	-0.476475
111.545	-0.057684	111.48	-0.122606	-111.52	-0.10783	111.453	-0.121473	111.481	-0.163415	111.505	-0.196169	-111.462	-0.296982	-111.483	-0.348125	-111.593	-0.449794	-111.602	-0.460634
111.826	-0.0535991	111.761	-0.117433	-111.801	-0.101669	111.734	-0.114485	111.763	-0.155019	111.787	-0.187625	-111.743	-0.285105	-111.764	-0.334999	-111.874	-0.43527	-111.881	-0.444797
112.108	-0.0495188	112.041	-0.11227	-112.081	-0.0955175	112.015	-0.107509	112.044	-0.146636	112.068	-0.179093	-112.025	-0.273237	-112.045	-0.32188	-112.154	-0.420751	-112.16	-0.428962
112.389	-0.0454433	112.322	-0.107119	-112.362	-0.0893763	112.297	-0.100546	112.326	-0.138267	112.35	-0.170575	-112.306	-0.261377	-112.326	-0.308768	-112.435	-0.406239	-112.439	-0.413132
112.671	-0.0413729	112.603	-0.101979	-112.643	-0.0832458	112.578	-0.0935961	112.607	-0.129912	112.631	-0.162071	-112.587	-0.249527	-112.607	-0.295663	-112.715	-0.391733	-112.718	-0.397306
112.952	-0.0373076	112.884	-0.0968512	-112.923	-0.077126	112.859	-0.0866593	112.888	-0.121572	112.913	-0.153581	-112.869	-0.237687	-112.888	-0.282567	-112.995	-0.377234	-112.997	-0.381484
113.234	-0.0332474	113.164	-0.0917349	-113.204	-0.0710167	113.14	-0.0797356	113.169	-0.113245	113.194	-0.145105	-113.15	-0.225857	-113.169	-0.269479	-113.276	-0.362742	-113.276	-0.365668
113.515	-0.0291921	113.445	-0.0866299	-113.485	-0.0649177	113.421	-0.0728246	113.45	-0.104933	113.475	-0.136642	-113.431	-0.214036	-113.449	-0.256398	-113.556	-0.348256	-113.554	-0.349855
113.797	-0.0251413	113.726	-0.0815359	-113.765	-0.0588285	113.702	-0.065926	113.732	-0.0966338	113.757	-0.128193	-113.713	-0.202224	-113.73	-0.243325	-113.836	-0.333777	-113.833	-0.334047
114.079	-0.021095	114.007	-0.0764524	-114.046	-0.0527488	113.983	-0.0590395	114.013	-0.088348	114.038	-0.119756	-113.994	-0.190421	-114.011	-0.230258	-114.115	-0.319303	-114.111	-0.318242
114.36	-0.017053	114.287	-0.0713791	-114.327	-0.0466783	114.264	-0.0521646	114.294	-0.0800749	114.319	-0.111332	-114.275	-0.178626	-114.291	-0.217198	-114.395	-0.304835	-114.39	-0.30244
114.642	-0.0130151	114.568	-0.0663156	-114.607	-0.0406166	114.545	-0.0453011	114.575	-0.0718142	114.601	-0.10292	-114.556	-0.16684	-114.572	-0.204145	-114.675	-0.290371	-114.668	-0.286641
114.923	-0.00898098	114.849	-0.0612617	-114.888	-0.0345634	114.825	-0.0384485	114.855	-0.0635655	114.882	-0.0945189	-114.837	-0.155062	-114.852	-0.191097	-114.955	-0.275912	-114.946	-0.270845
115.205	-0.00495056	115.13	-0.0562169	-115.169	-0.0285182	115.106	-0.0316066	115.136	-0.0553285	115.163	-0.0861292	-115.118	-0.143291	-115.133	-0.178054	-115.234	-0.261457	-115.224	-0.25505
115.486	-0.000923612	115.41	-0.0511809	-115.45	-0.0224809	115.387	-0.0247749	115.417	-0.0471026	115.444	-0.0777502	-115.399	-0.131527	-115.413	-0.165017	-115.514	-0.247006	-115.502	-0.239258
115.768	0.00310006	115.691	-0.0461533	-115.73	-0.016451	115.668	-0.0179531	115.698	-0.0388877	115.725	-0.0693814	-115.68	-0.11977	-115.694	-0.151985	-115.793	-0.232558	-115.78	-0.223466
116.049	0.00712065	115.972	-0.0411338	-116.011	-0.0104282	115.949	-0.011141	115.979	-0.0306832	116.006	-0.0610225	-115.961	-0.10802	-115.974	-0.138957	-116.072	-0.218113	-116.058	-0.207676
116.331	0.0111384	116.253	-0.0361221	-116.292	-0.0044121	116.229	-0.00433797	116.259	-0.0224889	116.287	-0.052673	-116.242	-0.096276	-116.254	-0.125933	-116.352	-0.203671	-116.336	-0.191886
116.612	0.0151534	116.533	-0.0311178	-116.573	0.00159759	116.51	0.00245616	116.54	-0.0143043	116.569	-0.0443325	-116.523	-0.0845381	-116.534	-0.112913	-116.631	-0.189231	-116.614	-0.176097
116.894	0.0191659	116.814	-0.0261204	-116.853	0.00760123	116.791	0.00924179	116.821	-0.00612905	116.85	-0.0360006	-116.803	-0.0728058	-116.815	-0.0998957	-116.91	-0.174792	-116.891	-0.160307
117.176	0.0231761	117.095	-0.0211298	-117.134	0.0135992	117.071	0.0160193	117.101	0.00203719	117.131	-0.0276769	-117.084	-0.0610789	-117.095	-0.0868819	-117.189	-0.160355	-117.169	-0.144517
117.457	0.0271842	117.376	-0.0161455	-117.415	0.0195918	117.352	0.022789	117.382	0.0101948	117.412	-0.0193609	-117.365	-0.049357	-117.375	-0.0738707	-117.468	-0.145919	-117.446	-0.128726
117.739	0.0311905	117.656	-0.0111671	-117.696	0.0255794	117.632	0.0295512	117.662	0.0183442	117.693	-0.0110523	-117.646	-0.0376399	-117.655	-0.0608618	-117.747	-0.131483	-117.724	-0.112934
118.02	0.035195	117.937	-0.00619438	-117.976	0.0315623	117.913	0.0363064	117.943	0.0264857	117.974	-0.00275067	-117.926	-0.0259271	-117.935	-0.0478548	-118.026	-0.117048	-118.001	-0.0971404
118.302	0.039198	118.218	-0.0012269	-118.257	0.0375409	118.193	0.0430548	118.223	0.0346198	118.254	0.00554448	-118.207	-0.0142184	-118.215	-0.0348494	-118.304	-0.102612	-118.279	-0.0813448
118.583	0.0431996	118.499	0.00373567	-118.538	0.0435155	118.474	0.0497969	118.504	0.0427467	118.535	0.0138335	-118.488	-0.00251345	-118.495	-0.0218452	-118.583	-0.0881757	-118.556	-0.0655469
118.865	0.0472002	118.779	0.00869368	-118.819	0.0494866	118.754	0.0565329	118.784	0.0508669	118.816	0.0221169	-118.768	0.00918803	-118.775	-0.00884195	-118.862	-0.0737383	-118.833	-0.0497464
119.146	0.0511998	119.06	0.0136475	-119.099	0.0554543	119.035	0.0632633	119.065	0.0589807	119.097	0.030395	-119.049	0.0208864	-119.055	0.00416082	-119.14	-0.0592995	-119.11	-0.0339428
119.428	0.0551987	119.341	0.0185975	-119.38	0.0614191	119.315	0.0699883	119.345	0.0670886	119.378	0.0386682	-119.329	0.0325819	-119.335	0.0171634	-119.419	-0.0448589	-119.387	-0.0181359
119.71	0.059197	119.622	0.0235439	-119.661	0.0673814	119.596	0.0767084	119.625	0.0751909	119.659	0.046937	-119.61	0.0442749	-119.615	0.0301662	-119.697	-0.0304161	-119.664	-0.00232517
119.991	0.0631951	119.903	0.0284872	-119.942	0.0733413	119.876	0.0834238	119.906	0.0832879	119.94	0.0552017	-119.89	0.0559657	-119.894	0.0431696	-119.976	-0.0159706	-119.941	0.0134897
120.273	0.0671929	120.183	0.0334278	-120.223	0.0792995	120.156	0.0901351	120.186	0.0913801	120.22	0.0634629	-120.171	0.0676547	-120.174	0.0561738	-120.254	-0.00152221	-120.218	0.029309
120.554	0.0711909	120.464	0.0383659	-120.504	0.085256	120.437	0.0968424	120.466	0.0994678	120.501	0.0717208	-120.451	0.0793421	-120.454	0.0691793	-120.532	0.0129296	-120.495	0.0451331
120.836	0.075189	120.745	0.0433019	-120.784	0.0912114	120.717	0.103546	120.746	0.107551	120.782	0.079976	-120.731	0.0910282	-120.734	0.0821864	-120.81	0.0273852	-120.772	0.0609625
121.117	0.0791877	121.026	0.0482362	-121.065	0.0971659	120.997	0.110247	121.026	0.115631	121.063	0.0882288	-121.012	0.102713	-121.013	0.0951955	-121.089	0.041845	-121.049	0.0767974
121.399	0.0831869	121.307	0.0531691	-121.346	0.10312	121.278	0.116944	121.307	0.123708	121.343	0.0964796	-121.292	0.114398	-121.293	0.108207	-121.367	0.0563094	-121.326	0.0926383
121.681	0.087187	121.587	0.058101	-121.627	0.109074	121.558	0.12364	121.587	0.131781	121.624	0.104729	-121.573	0.126082	-121.573	0.121221	-121.645	0.0707788	-121.603	0.108486
121.962	0.0911881	121.868	0.0630322	-121.908	0.115028	121.838	0.130333	121.867	0.139852	121.905	0.112977	-121.853	0.137767	-121.852	0.134238	-121.923	0.0852536	-121.879	0.124339
122.244	0.0951905	122.149	0.0679631	-122.189	0.120982	122.119	0.137024	122.147	0.147921	122.185	0.121225	-122.133	0.149451	-122.132	0.147259	-122.201	0.0997341	-122.156	0.1402
122.525	0.0991943	122.43	0.072894	-122.47	0.126938	122.399	0.143714	122.427	0.155988	122.466	0.129472	-122.413	0.161137	-122.412	0.160283	-122.479	0.114221	-122.433	0.156069
122.807	0.1032	122.711	0.0778254	-122.75	0.132894	122.679	0.150403	122.707	0.164053	122.747	0.137719	-122.694	0.172823	-122.691	0.173311	-122.757	0.128714	-122.709	0.171945
123.088	0.107207	122.992	0.0827575	-123.031	0.138853	122.959	0.157091	122.987	0.172118	123.027	0.145967	-122.974	0.18451	-122.971	0.186344	-123.035	0.143214	-122.986	0.187829
123.37	0.111216	123.272	0.0876906	-123.312	0.144813	123.239	0.163779	123.267	0.180181	123.308	0.154216	-123.254	0.1962	-123.25	0.199382	-123.312	0.157722	-123.263	0.203722
123.651	0.115228	123.553	0.0926253	-123.593	0.150775	123.52	0.170466	123.547	0.188245	123.588	0.162466	-123.534	0.207891	-123.53	0.212425	-123.59	0.172237	-123.539	0.219623
123.933	0.119241	123.834	0.0975617	-123.874	0.15674	123.8	0.177154	123.827	0.196308	123.869	0.170718	-123.815	0.219584	-123.809	0.225473	-123.868	0.186761	-123.816	0.235534
124.215	0.123258	124.115	0.1025	-124.155	0.162708	124.08	0.183843	124.107	0.204372	124.15	0.178972	-124.095	0.23128	-124.089	0.238527	-124.146	0.201293	-124.092	0.251454
124.496	0.127277	124.396	0.107441	-124.436	0.16868	124.36	0.190533	124.387	0.212436	124.43	0.187229	-124.375	0.242978	-124.368	0.251588	-124.423	0.215833	-124.369	0.267385
124.778	0.131299	124.677	0.112385	-124.717	0.174655	124.64	0.197224	124.667	0.220502	124.711	0.195489	-124.655	0.25468	-124.648	0.264655	-124.701	0.230384	-124.645	0.283325
125.059	0.135325	124.958	0.117333	-124.998	0.180634	124.92	0.203917	124.947	0.228569	124.991	0.203752	-124.935	0.266386	-124.927	0.277729	-124.979	0.244944	-124.922	0.299277
125.341	0.139353	125.239	0.122283	-125.279	0.186617	125.2	0.210612	125.227	0.236638	125.272	0.212019	-125.215	0.278095	-125.207	0.29081	-125.256	0.259514	-125.198	0.315239
125.623	0.143386	125.519	0.127238	-125.56	0.192605	125.481	0.21731	125.507	0.24471	125.552	0.220291	-125.496	0.289808	-125.486	0.303899	-125.534	0.274094	-125.475	0.331213
125.904	0.147422	125.8	0.132197	-125.841	0.198598	125.761	0.22401	125.787	0.252784	125.833	0.228567	-125.776	0.301526	-125.766	0.316996	-125.811	0.288686	-125.751	0.347198
126.186	0.151462	126.081	0.13716	-126.122	0.204596	126.041	0.230713	126.067	0.260861	126.114	0.236848	-126.056	0.313248	-126.045	0.330101	-126.089	0.303289	-126.028	0.363196
126.467	0.155506	126.362	0.142129	-126.403	0.2106	126.321	0.23742	126.347	0.268941	126.394	0.245135	-126.336	0.324975	-126.325	0.343215	-126.367	0.317903	-126.304	0.379206
126.749	0.159555	126.643	0.147103	-126.684	0.216611	126.601	0.244131	126.627	0.277026	126.675	0.253428	-126.616	0.336708	-126.604	0.356338	-126.644	0.33253	-126.581	0.39523
127.03	0.163608	126.924	0.152083	-126.965	0.222627	126.881	0.250846	126.906	0.285114	126.955	0.261727	-126.896	0.348447	-126.884	0.369471	-126.922	0.347169	-126.857	0.411266
127.312	0.167666	127.205	0.157068	-127.246	0.228651	127.161	0.257566	127.186	0.293207	127.236	0.270033	-127.176	0.360191	-127.163	0.382613	-127.199	0.361821	-127.133	0.427316
127.594	0.171729	127.486	0.16206	-127.527	0.234681	127.441	0.264291	127.466	0.301306	127.516	0.278346	-127.456	0.371942	-127.443	0.395765	-127.476	0.376486	-127.41	0.44338
127.875	0.175797	127.767	0.167059	-127.808	0.240719	127.721	0.271021	127.746	0.309409	127.797	0.286666	-127.736	0.3837	-127.722	0.408928	-127.754	0.391165	-127.686	0.459458
128.157	0.179871	128.048	0.172065	-128.089	0.246765	128.001	0.277756	128.026	0.317518	128.077	0.294995	-128.016	0.395464	-128.002	0.422102	-128.031	0.405858	-127.963	0.475551
128.438	0.183949	128.329	0.177078	-128.37	0.252819	128.281	0.284498	128.306	0.325633	128.358	0.303332	-128.296	0.407236	-128.281	0.435287	-128.309	0.420566	-128.239	0.491659
128.72	0.188034	128.61	0.182099	-128.651	0.258881	128.562	0.291246	128.586	0.333754	128.638	0.311678	-128.576	0.419015	-128.56	0.448484	-128.586	0.435288	-128.516	0.507782
129.002	0.192125	128.891	0.187129	-128.932	0.264952	128.842	0.298001	128.866	0.341883	128.919	0.320033	-128.857	0.430803	-128.84	0.461692	-128.864	0.450026	-128.792	0.523922
129.283	0.196221	129.172	0.192167	-129.213	0.271033	129.122	0.304762	129.146	0.350018	129.199	0.328398	-129.137	0.442598	-129.119	0.474913	-129.141	0.464779	-129.069	0.540077
129.565	0.200325	129.453	0.197213	-129.495	0.277123	129.402	0.311531	129.426	0.358161	129.48	0.336773	-129.417	0.454402	-129.399	0.488146	-129.418	0.479549	-129.345	0.556249
129.846	0.204434	129.734	0.202269	-129.776	0.283223	129.682	0.318308	129.706	0.366312	129.76	0.345158	-129.697	0.466215	-129.678	0.501393	-129.696	0.494335	-129.622	0.572438
130.128	0.20855	130.015	0.207335	-130.057	0.289333	129.962	0.325093	129.985	0.374472	130.041	0.353555	-129.977	0.478037	-129.958	0.514652	-129.973	0.509137	-129.899	0.588644
130.41	0.212674	130.297	0.21241	-130.338	0.295453	130.242	0.331887	130.265	0.38264	130.321	0.361963	-130.257	0.489868	-130.237	0.527926	-130.251	0.523957	-130.175	0.604868
130.691	0.216804	130.578	0.217496	-130.619	0.301585	130.522	0.338689	130.545	0.390817	130.602	0.370382	-130.537	0.501709	-130.517	0.541213	-130.528	0.538795	-130.452	0.621109
130.973	0.220941	130.859	0.222592	-130.9	0.307728	130.802	0.345501	130.825	0.399003	130.882	0.378814	-130.817	0.513561	-130.796	0.554515	-130.806	0.55365	-130.728	0.637369
131.254	0.225086	131.14	0.2277	-131.181	0.313882	131.082	0.352322	131.105	0.407199	131.163	0.387258	-131.097	0.525422	-131.076	0.567832	-131.083	0.568524	-131.005	0.653648
131.536	0.229239	131.421	0.232818	-131.463	0.320049	131.363	0.359153	131.385	0.415406	131.443	0.395715	-131.377	0.537295	-131.356	0.581163	-131.36	0.583417	-131.282	0.669946
131.818	0.2334	131.702	0.237949	-131.744	0.326227	131.643	0.365994	131.665	0.423623	131.724	0.404186	-131.657	0.549179	-131.635	0.594511	-131.638	0.598329	-131.559	0.686263
132.099	0.237569	131.983	0.243091	-132.025	0.332419	131.923	0.372846	131.945	0.431851	132.004	0.41267	-131.937	0.561073	-131.915	0.607874	-131.915	0.613261	-131.836	0.7026
132.381	0.241746	132.265	0.248246	-132.306	0.338623	132.203	0.379708	132.225	0.44009	132.285	0.421169	-132.217	0.57298	-132.194	0.621253	-132.193	0.628212	-132.112	0.718957
132.662	0.245931	132.546	0.253414	-132.588	0.344841	132.483	0.386582	132.505	0.448341	132.565	0.429683	-132.498	0.584899	-132.474	0.634649	-132.47	0.643185	-132.389	0.735335
132.944	0.250125	132.827	0.258594	-132.869	0.351072	132.763	0.393468	132.785	0.456604	132.846	0.438211	-132.778	0.59683	-132.754	0.648061	-132.748	0.658177	-132.666	0.751733
133.226	0.254328	133.108	0.263789	-133.15	0.357318	133.043	0.400366	133.065	0.46488	133.127	0.446755	-133.058	0.608773	-133.033	0.661491	-133.025	0.673191	-132.943	0.768153
133.507	0.25854	133.389	0.268997	-133.431	0.363578	133.324	0.407276	133.345	0.473168	133.407	0.455315	-133.338	0.62073	-133.313	0.674939	-133.303	0.688227	-133.22	0.784595
133.789	0.262762	133.671	0.274219	-133.713	0.369852	133.604	0.414198	133.626	0.48147	133.688	0.463891	-133.618	0.632699	-133.593	0.688404	-133.581	0.703285	-133.497	0.801058
134.071	0.266993	133.952	0.279455	-133.994	0.376142	133.884	0.421134	133.906	0.489785	133.968	0.472484	-133.898	0.644683	-133.873	0.701888	-133.858	0.718365	-133.774	0.817544
134.352	0.271233	134.233	0.284707	-134.275	0.382447	134.164	0.428084	134.186	0.498114	134.249	0.481094	-134.178	0.65668	-134.152	0.71539	-134.136	0.733468	-134.052	0.834053
134.634	0.275483	134.515	0.289974	-134.557	0.388768	134.445	0.435047	134.466	0.506458	134.53	0.489722	-134.459	0.668691	-134.432	0.728912	-134.413	0.748594	-134.329	0.850584
134.916	0.279744	134.796	0.295256	-134.838	0.395105	134.725	0.442024	134.746	0.514816	134.81	0.498368	-134.739	0.680717	-134.712	0.742453	-134.691	0.763743	-134.606	0.86714
135.197	0.284014	135.077	0.300555	-135.119	0.401458	135.005	0.449015	135.026	0.523189	135.091	0.507032	-135.019	0.692758	-134.992	0.756013	-134.969	0.778917	-134.883	0.883719
135.479	0.288295	135.359	0.305869	-135.401	0.407828	135.285	0.456022	135.307	0.531578	135.372	0.515715	-135.299	0.704814	-135.272	0.769594	-135.246	0.794114	-135.161	0.900322
135.76	0.292587	135.64	0.3112	-135.682	0.414216	135.566	0.463044	135.587	0.539982	135.652	0.524417	-135.58	0.716885	-135.552	0.783195	-135.524	0.809337	-135.438	0.916949
136.042	0.296889	135.921	0.316549	-135.963	0.42062	135.846	0.470081	135.867	0.548403	135.933	0.533139	-135.86	0.728972	-135.832	0.796817	-135.802	0.824585	-135.716	0.933602
136.324	0.301203	136.203	0.321914	-136.245	0.427043	136.126	0.477134	136.147	0.55684	136.214	0.54188	-136.14	0.741076	-136.112	0.81046	-136.08	0.839858	-135.993	0.95028
136.605	0.305528	136.484	0.327298	-136.526	0.433484	136.407	0.484203	136.428	0.565295	136.494	0.550643	-136.42	0.753195	-136.392	0.824125	-136.358	0.855157	-136.271	0.966983
136.887	0.309864	136.766	0.332699	-136.808	0.439944	136.687	0.491289	136.708	0.573766	136.775	0.559426	-136.701	0.765332	-136.672	0.837811	-136.636	0.870483	-136.549	0.983713
137.169	0.314212	137.047	0.338119	-137.089	0.446422	136.968	0.498392	136.989	0.582256	137.056	0.56823	-136.981	0.777485	-136.952	0.85152	-136.914	0.885835	-136.827	1.00047
137.45	0.318571	137.329	0.343557	-137.37	0.452919	137.248	0.505513	137.269	0.590763	137.337	0.577057	-137.261	0.789656	-137.232	0.865251	-137.192	0.901215	-137.104	1.01725
137.732	0.322943	137.61	0.349015	-137.652	0.459437	137.528	0.512651	137.549	0.599289	137.617	0.585905	-137.542	0.801844	-137.513	0.879005	-137.47	0.916622	-137.382	1.03406
138.014	0.327326	137.892	0.354492	-137.933	0.465974	137.809	0.519806	137.83	0.607834	137.898	0.594776	-137.822	0.814051	-137.793	0.892783	-137.748	0.932057	-137.66	1.0509
138.295	0.331723	138.173	0.359989	-138.215	0.472531	138.089	0.526981	138.11	0.616398	138.179	0.60367	-138.103	0.826276	-138.073	0.906584	-138.026	0.94752	-137.938	1.06776
138.577	0.336131	138.455	0.365506	-138.496	0.479109	138.37	0.534174	138.391	0.624981	138.46	0.612587	-138.383	0.838519	-138.353	0.920409	-138.304	0.963012	-138.217	1.08466
138.859	0.340553	138.736	0.371044	-138.778	0.485708	138.65	0.541386	138.672	0.633585	138.741	0.621528	-138.664	0.850781	-138.634	0.934259	-138.582	0.978533	-138.495	1.10158
139.14	0.344987	139.018	0.376602	-139.059	0.492328	138.931	0.548618	138.952	0.642209	139.021	0.630494	-138.944	0.863063	-138.914	0.948133	-138.861	0.994083	-138.773	1.11853
139.422	0.349435	139.3	0.382182	-139.341	0.49897	139.212	0.555869	139.233	0.650853	139.302	0.639483	-139.225	0.875364	-139.195	0.962032	-139.139	1.00966	-139.052	1.13551
139.704	0.353896	139.581	0.387784	-139.623	0.505634	139.492	0.563141	139.514	0.659519	139.583	0.648498	-139.505	0.887685	-139.475	0.975957	-139.417	1.02527	-139.33	1.15252
139.985	0.358371	139.863	0.393407	-139.904	0.51232	139.773	0.570433	139.794	0.668206	139.864	0.657539	-139.786	0.900026	-139.756	0.989907	-139.696	1.04092	-139.609	1.16956
140.267	0.362859	140.145	0.399053	-140.186	0.519029	140.053	0.577745	140.075	0.676915	140.145	0.666605	-140.066	0.912388	-140.036	1.00388	-139.974	1.05659	-139.888	1.18663
140.549	0.367361	140.426	0.404721	-140.467	0.525761	140.334	0.58508	140.356	0.685646	140.426	0.675698	-140.347	0.924771	-140.317	1.01789	-140.253	1.07229	-140.166	1.20373
140.83	0.371878	140.708	0.410412	-140.749	0.532516	140.615	0.592435	140.637	0.6944	140.707	0.684817	-140.628	0.937174	-140.598	1.03192	-140.531	1.08803	-140.445	1.22086
141.112	0.376409	140.99	0.416127	-141.031	0.539295	140.896	0.599813	140.918	0.703177	140.988	0.693964	-140.909	0.949599	-140.878	1.04597	-140.81	1.1038	-140.724	1.23802
141.394	0.380954	141.272	0.421864	-141.312	0.546098	141.176	0.607212	141.199	0.711977	141.269	0.703137	-141.189	0.962046	-141.159	1.06006	-141.089	1.1196	-141.004	1.25522
141.675	0.385512	141.553	0.427625	-141.594	0.552923	141.457	0.614633	141.48	0.720799	141.55	0.712337	-141.47	0.974514	-141.44	1.07417	-141.368	1.13543	-141.283	1.27245
141.957	0.390085	141.835	0.433408	-141.876	0.559772	141.738	0.622075	141.761	0.729643	141.831	0.721563	-141.751	0.987003	-141.721	1.08831	-141.647	1.15129	-141.562	1.2897
142.239	0.394671	142.117	0.439213	-142.157	0.566643	142.019	0.629538	142.042	0.73851	142.113	0.730816	-142.032	0.999514	-142.002	1.10247	-141.925	1.16719	-141.841	1.30699
142.521	0.39927	142.399	0.44504	-142.439	0.573536	142.3	0.637022	142.323	0.747399	142.394	0.740095	-142.313	1.01205	-142.283	1.11666	-142.204	1.18312	-142.121	1.32431
142.802	0.403883	142.681	0.45089	-142.721	0.580451	142.581	0.644526	142.604	0.756309	142.675	0.7494	-142.593	1.0246	-142.564	1.13088	-142.483	1.19907	-142.401	1.34167
143.084	0.408508	142.963	0.45676	-143.002	0.587388	142.862	0.652051	142.885	0.765242	142.956	0.758731	-142.874	1.03717	-142.845	1.14513	-142.763	1.21506	-142.68	1.35905
143.366	0.413146	143.244	0.462652	-143.284	0.594346	143.143	0.659597	143.167	0.774195	143.237	0.768087	-143.155	1.04977	-143.126	1.1594	-143.042	1.23109	-142.96	1.37647
143.647	0.417796	143.526	0.468565	-143.566	0.601325	143.424	0.667162	143.448	0.78317	143.518	0.777468	-143.436	1.06239	-143.408	1.1737	-143.321	1.24714	-143.24	1.39391
143.929	0.422458	143.808	0.474499	-143.848	0.608325	143.705	0.674748	143.729	0.792166	143.8	0.786875	-143.717	1.07502	-143.689	1.18803	-143.6	1.26322	-143.52	1.41139
144.211	0.427133	144.09	0.480453	-144.129	0.615346	143.986	0.682353	144.011	0.801183	144.081	0.796306	-143.998	1.08768	-143.97	1.20238	-143.879	1.27934	-143.8	1.42891
144.492	0.431819	144.372	0.486428	-144.411	0.622387	144.267	0.689978	144.292	0.81022	144.362	0.805762	-144.279	1.10036	-144.251	1.21676	-144.159	1.29548	-144.08	1.44645
144.774	0.436517	144.654	0.492422	-144.693	0.629448	144.548	0.697622	144.573	0.819278	144.643	0.815243	-144.56	1.11307	-144.533	1.23116	-144.438	1.31166	-144.36	1.46402
145.056	0.441226	144.936	0.498437	-144.975	0.636528	144.829	0.705284	144.855	0.828356	144.925	0.824748	-144.841	1.12579	-144.814	1.24559	-144.717	1.32786	-144.64	1.48163
145.337	0.445946	145.218	0.50447	-145.257	0.643627	145.11	0.712966	145.136	0.837454	145.206	0.834277	-145.122	1.13853	-145.095	1.26005	-144.997	1.3441	-144.92	1.49927
145.619	0.450677	145.5	0.510523	-145.538	0.650746	145.391	0.720667	145.418	0.846572	145.487	0.84383	-145.403	1.1513	-145.377	1.27453	-145.276	1.36037	-145.201	1.51694
145.901	0.455419	145.782	0.516595	-145.82	0.657883	145.672	0.728386	145.699	0.85571	145.769	0.853407	-145.684	1.16408	-145.658	1.28904	-145.556	1.37666	-145.481	1.53464
146.182	0.460171	146.064	0.522685	-146.102	0.665039	145.954	0.736123	145.981	0.864867	146.05	0.863007	-145.966	1.17689	-145.94	1.30358	-145.835	1.39299	-145.761	1.55237
146.464	0.464933	146.346	0.528794	-146.384	0.672213	146.235	0.743878	146.262	0.874044	146.331	0.872631	-146.247	1.18972	-146.221	1.31814	-146.115	1.40935	-146.042	1.57014
146.746	0.469706	146.628	0.534921	-146.666	0.679405	146.516	0.751652	146.544	0.883239	146.613	0.882278	-146.528	1.20257	-146.503	1.33273	-146.395	1.42573	-146.323	1.58794
147.027	0.474488	146.91	0.541066	-146.947	0.686614	146.797	0.759442	146.825	0.892454	146.894	0.891947	-146.809	1.21544	-146.784	1.34734	-146.674	1.44215	-146.603	1.60577
147.309	0.47928	147.192	0.547228	-147.229	0.693841	147.078	0.767251	147.107	0.901687	147.175	0.90164	-147.09	1.22833	-147.066	1.36198	-146.954	1.4586	-146.884	1.62363
147.591	0.484081	147.475	0.553408	-147.511	0.701084	147.36	0.775076	147.389	0.910938	147.457	0.911354	-147.371	1.24124	-147.347	1.37665	-147.234	1.47507	-147.165	1.64152
147.872	0.488892	147.757	0.559605	-147.793	0.708344	147.641	0.782919	147.67	0.920208	147.738	0.921092	-147.652	1.25417	-147.629	1.39134	-147.513	1.49157	-147.445	1.65945
148.154	0.493711	148.039	0.565819	-148.075	0.715621	147.922	0.790778	147.952	0.929497	148.019	0.930851	-147.933	1.26712	-147.911	1.40606	-147.793	1.50811	-147.726	1.67741
148.436	0.49854	148.321	0.572049	-148.356	0.722913	148.203	0.798654	148.234	0.938803	148.301	0.940632	-148.215	1.2801	-148.192	1.4208	-148.073	1.52467	-148.007	1.6954
148.717	0.503376	148.603	0.578296	-148.638	0.730222	148.485	0.806547	148.515	0.948127	148.582	0.950435	-148.496	1.29309	-148.474	1.43557	-148.353	1.54126	-148.288	1.71342
148.999	0.508221	148.885	0.584558	-148.92	0.737546	148.766	0.814455	148.797	0.957468	148.863	0.960259	-148.777	1.30611	-148.756	1.45036	-148.633	1.55788	-148.569	1.73148
149.281	0.513075	149.167	0.590837	-149.202	0.744885	149.047	0.82238	149.079	0.966827	149.145	0.970105	-149.058	1.31914	-149.037	1.46518	-148.913	1.57453	-148.85	1.74956
149.562	0.517936	149.449	0.597131	-149.484	0.752238	149.329	0.830321	149.361	0.976202	149.426	0.979972	-149.339	1.3322	-149.319	1.48003	-149.192	1.5912	-149.131	1.76768
149.844	0.522804	149.731	0.60344	-149.766	0.759607	149.61	0.838277	149.642	0.985595	149.707	0.98986	-149.62	1.34528	-149.601	1.4949	-149.472	1.60791	-149.412	1.78583
150.125	0.52768	150.014	0.609765	-150.047	0.76699	149.891	0.846249	149.924	0.995005	149.989	0.999768	-149.901	1.35838	-149.883	1.50979	-149.752	1.62464	-149.693	1.80402
150.407	0.532564	150.296	0.616104	-150.329	0.774387	150.173	0.854236	150.206	1.00443	150.27	1.0097	-150.183	1.37149	-150.164	1.52471	-150.032	1.6414	-149.974	1.82223
150.688	0.537454	150.578	0.622458	-150.611	0.781797	150.454	0.862238	150.488	1.01387	150.551	1.01965	-150.464	1.38463	-150.446	1.53965	-150.312	1.65819	-150.256	1.84048
150.97	0.542351	150.86	0.628826	-150.893	0.789221	150.735	0.870254	150.769	1.02333	150.833	1.02962	-150.745	1.39779	-150.728	1.55462	-150.592	1.67501	-150.537	1.85876
151.252	0.547255	151.142	0.635207	-151.175	0.796658	151.017	0.878286	151.051	1.03281	151.114	1.0396	-151.026	1.41097	-151.009	1.56962	-150.872	1.69185	-150.818	1.87707
151.533	0.552165	151.424	0.641603	-151.456	0.804108	151.298	0.886331	151.333	1.0423	151.395	1.04961	-151.307	1.42417	-151.291	1.58464	-151.152	1.70872	-151.099	1.89542
151.815	0.557082	151.706	0.648012	-151.738	0.811571	151.579	0.894391	151.615	1.0518	151.676	1.05964	-151.588	1.4374	-151.573	1.59968	-151.432	1.72562	-151.381	1.9138
152.096	0.562004	151.988	0.654434	-152.02	0.819045	151.861	0.902465	151.897	1.06132	151.958	1.06969	-151.869	1.45064	-151.855	1.61475	-151.712	1.74255	-151.662	1.93221
152.378	0.566932	152.271	0.660869	-152.302	0.826532	152.142	0.910553	152.179	1.07086	152.239	1.07976	-152.15	1.4639	-152.136	1.62985	-151.992	1.7595	-151.943	1.95065
152.659	0.571865	152.553	0.667317	-152.583	0.83403	152.424	0.918655	152.46	1.08041	152.52	1.08984	-152.431	1.47718	-152.418	1.64497	-152.272	1.77648	-152.224	1.96912
152.941	0.576804	152.835	0.673778	-152.865	0.84154	152.705	0.92677	152.742	1.08998	152.802	1.09995	-152.712	1.49049	-152.7	1.66011	-152.552	1.79349	-152.506	1.98763
153.222	0.581748	153.117	0.68025	-153.147	0.849061	152.986	0.934898	153.024	1.09956	153.083	1.11007	-152.993	1.50381	-152.981	1.67528	-152.832	1.81052	-152.787	2.00617
153.504	0.586697	153.399	0.686734	-153.429	0.856592	153.268	0.943039	153.306	1.10916	153.364	1.12021	-153.274	1.51715	-153.263	1.69047	-153.112	1.82758	-153.068	2.02474
153.785	0.59165	153.681	0.69323	-153.71	0.864134	153.549	0.951192	153.588	1.11877	153.645	1.13037	-153.555	1.53052	-153.545	1.70569	-153.392	1.84467	-153.35	2.04335
154.066	0.596608	153.963	0.699737	-153.992	0.871686	153.83	0.959359	153.87	1.12839	153.926	1.14055	-153.836	1.5439	-153.827	1.72093	-153.672	1.86179	-153.631	2.06198
154.348	0.60157	154.245	0.706256	-154.274	0.879248	154.112	0.967538	154.151	1.13803	154.207	1.15074	-154.117	1.5573	-154.108	1.7362	-153.952	1.87893	-153.913	2.08065
154.629	0.606536	154.528	0.712785	-154.555	0.88682	154.393	0.975729	154.433	1.14768	154.489	1.16096	-154.398	1.57073	-154.39	1.75149	-154.232	1.89609	-154.194	2.09936
154.911	0.611506	154.81	0.719325	-154.837	0.8944	154.674	0.983932	154.715	1.15734	154.77	1.17119	-154.679	1.58417	-154.671	1.7668	-154.512	1.91328	-154.475	2.11809
155.192	0.616479	155.092	0.725875	-155.119	0.90199	154.956	0.992146	154.997	1.16702	155.051	1.18143	-154.96	1.59764	-154.953	1.78214	-154.792	1.9305	-154.757	2.13686
155.473	0.621456	155.374	0.732436	-155.4	0.909589	155.237	1.00037	155.279	1.17671	155.332	1.1917	-155.241	1.61112	-155.235	1.7975	-155.071	1.94774	-155.038	2.15566
155.755	0.626435	155.656	0.739006	-155.682	0.917196	155.518	1.00861	155.56	1.18642	155.613	1.20198	-155.522	1.62463	-155.516	1.81289	-155.351	1.96501	-155.319	2.1745
156.036	0.631418	155.938	0.745585	-155.964	0.924811	155.8	1.01686	155.842	1.19613	155.894	1.21227	-155.803	1.63815	-155.798	1.8283	-155.631	1.98231	-155.601	2.19336
156.317	0.636404	156.22	0.752174	-156.245	0.932434	156.081	1.02512	156.124	1.20586	156.175	1.22259	-156.083	1.6517	-156.079	1.84373	-155.911	1.99963	-155.882	2.21226
156.599	0.641392	156.502	0.758772	-156.527	0.940064	156.362	1.03339	156.406	1.2156	156.456	1.23292	-156.364	1.66527	-156.361	1.85919	-156.191	2.01697	-156.163	2.23119
156.88	0.646382	156.784	0.765379	-156.808	0.947702	156.643	1.04167	156.688	1.22536	156.737	1.24326	-156.645	1.67885	-156.642	1.87467	-156.471	2.03434	-156.445	2.25016
157.161	0.651374	157.066	0.771994	-157.09	0.955347	156.925	1.04996	156.969	1.23512	157.018	1.25362	-156.926	1.69246	-156.924	1.89018	-156.751	2.05174	-156.726	2.26916
157.443	0.656368	157.348	0.778617	-157.372	0.962998	157.206	1.05826	157.251	1.2449	157.299	1.264	-157.206	1.70608	-157.205	1.90571	-157.03	2.06916	-157.007	2.28819
157.724	0.661364	157.63	0.785249	-157.653	0.970655	157.487	1.06658	157.533	1.25469	157.58	1.27439	-157.487	1.71973	-157.487	1.92126	-157.31	2.0866	-157.288	2.30725
158.005	0.666361	157.912	0.791888	-157.935	0.978319	157.768	1.0749	157.814	1.26449	157.861	1.2848	-157.767	1.73339	-157.768	1.93683	-157.59	2.10407	-157.569	2.32635
158.286	0.671359	158.194	0.798535	-158.216	0.985988	158.05	1.08323	158.096	1.2743	158.141	1.29522	-158.048	1.74708	-158.049	1.95243	-157.87	2.12156	-157.851	2.34548
158.567	0.676359	158.476	0.805189	-158.497	0.993663	158.331	1.09157	158.378	1.28412	158.422	1.30566	-158.328	1.76078	-158.331	1.96806	-158.149	2.13908	-158.132	2.36464
158.848	0.681359	158.758	0.811849	-158.779	1.00134	158.612	1.09992	158.659	1.29396	158.703	1.31611	-158.609	1.77451	-158.612	1.9837	-158.429	2.15662	-158.413	2.38383
159.13	0.686359	159.04	0.818517	-159.06	1.00903	158.893	1.10828	158.941	1.3038	158.984	1.32657	-158.889	1.78825	-158.893	1.99937	-158.709	2.17419	-158.694	2.40306
159.411	0.69136	159.322	0.825191	-159.342	1.01672	159.174	1.11664	159.222	1.31365	159.264	1.33705	-159.17	1.80201	-159.174	2.01506	-158.988	2.19178	-158.975	2.42232
159.692	0.696361	159.604	0.831871	-159.623	1.02441	159.456	1.12502	159.504	1.32352	159.545	1.34755	-159.45	1.8158	-159.455	2.03078	-159.268	2.20939	-159.256	2.44162
159.973	0.701362	159.885	0.838557	-159.904	1.03211	159.737	1.1334	159.786	1.33339	159.826	1.35805	-159.73	1.8296	-159.736	2.04652	-159.547	2.22703	-159.537	2.46095
160.254	0.706363	160.167	0.845248	-160.186	1.03981	160.018	1.1418	160.067	1.34327	160.106	1.36857	-160.011	1.84343	-160.017	2.06228	-159.827	2.24469	-159.818	2.48031
160.535	0.711363	160.449	0.851945	-160.467	1.04752	160.299	1.1502	160.349	1.35317	160.387	1.37911	-160.291	1.85727	-160.298	2.07806	-160.106	2.26238	-160.099	2.4997
160.816	0.716362	160.731	0.858647	-160.748	1.05522	160.58	1.1586	160.63	1.36307	160.667	1.38965	-160.571	1.87113	-160.579	2.09387	-160.385	2.28008	-160.379	2.51913
161.097	0.721361	161.013	0.865354	-161.03	1.06293	160.861	1.16702	160.911	1.37298	160.948	1.40021	-160.851	1.88501	-160.86	2.1097	-160.665	2.29782	-160.66	2.53859
161.378	0.726358	161.295	0.872066	-161.311	1.07065	161.142	1.17544	161.193	1.3829	161.228	1.41079	-161.131	1.89892	-161.141	2.12556	-160.944	2.31557	-160.941	2.55808
161.659	0.731354	161.576	0.878782	-161.592	1.07836	161.423	1.18387	161.474	1.39283	161.508	1.42137	-161.411	1.91284	-161.422	2.14143	-161.223	2.33335	-161.222	2.57761
161.94	0.736348	161.858	0.885502	-161.873	1.08608	161.704	1.19231	161.756	1.40277	161.789	1.43197	-161.691	1.92678	-161.703	2.15733	-161.503	2.35115	-161.502	2.59717
162.221	0.741341	162.14	0.892225	-162.154	1.0938	161.985	1.20075	162.037	1.41272	162.069	1.44258	-161.971	1.94074	-161.983	2.17325	-161.782	2.36897	-161.783	2.61676
162.502	0.746331	162.421	0.898953	-162.435	1.10152	162.266	1.2092	162.318	1.42267	162.349	1.4532	-162.251	1.95472	-162.264	2.18919	-162.061	2.38681	-162.063	2.63639
162.782	0.751319	162.703	0.905683	-162.716	1.10924	162.547	1.21766	162.599	1.43263	162.63	1.46383	-162.531	1.96872	-162.545	2.20516	-162.34	2.40468	-162.344	2.65605
163.063	0.756305	162.985	0.912417	-162.998	1.11696	162.828	1.22612	162.881	1.44261	162.91	1.47447	-162.811	1.98274	-162.825	2.22115	-162.619	2.42257	-162.624	2.67574
163.344	0.761288	163.266	0.919154	-163.279	1.12469	163.108	1.23459	163.162	1.45258	163.19	1.48513	-163.091	1.99678	-163.106	2.23716	-162.898	2.44048	-162.904	2.69547
163.625	0.766268	163.548	0.925892	-163.56	1.13241	163.389	1.24306	163.443	1.46257	163.47	1.4958	-163.37	2.01083	-163.386	2.25319	-163.177	2.45841	-163.185	2.71523
163.906	0.771244	163.83	0.932634	-163.841	1.14013	163.67	1.25154	163.724	1.47256	163.75	1.50647	-163.65	2.02491	-163.666	2.26925	-163.456	2.47637	-163.465	2.73502
164.186	0.776218	164.111	0.939377	-164.121	1.14785	163.951	1.26003	164.005	1.48256	164.03	1.51716	-163.929	2.03901	-163.947	2.28532	-163.734	2.49435	-163.745	2.75485
164.467	0.781188	164.393	0.946122	-164.402	1.15557	164.232	1.26852	164.286	1.49257	164.31	1.52786	-164.209	2.05312	-164.227	2.30142	-164.013	2.51234	-164.025	2.77471
164.748	0.786154	164.674	0.952868	-164.683	1.1633	164.512	1.27701	164.567	1.50258	164.59	1.53857	-164.488	2.06726	-164.507	2.31755	-164.292	2.53036	-164.305	2.79461
165.028	0.791117	164.956	0.959616	-164.964	1.17101	164.793	1.28551	164.848	1.5126	164.869	1.54929	-164.768	2.08141	-164.787	2.33369	-164.57	2.54841	-164.585	2.81454
165.309	0.796075	165.237	0.966364	-165.245	1.17873	165.074	1.29401	165.129	1.52263	165.149	1.56002	-165.047	2.09559	-165.067	2.34985	-164.849	2.56647	-164.865	2.8345
165.589	0.801028	165.518	0.973114	-165.526	1.18645	165.354	1.30252	165.41	1.53266	165.429	1.57076	-165.326	2.10978	-165.347	2.36604	-165.127	2.58455	-165.144	2.85449
165.87	0.805977	165.8	0.979863	-165.806	1.19416	165.635	1.31103	165.691	1.5427	165.709	1.58151	-165.605	2.12399	-165.627	2.38225	-165.406	2.60266	-165.424	2.87452
166.151	0.810921	166.081	0.986613	-166.087	1.20187	165.915	1.31955	165.971	1.55274	165.988	1.59226	-165.885	2.13822	-165.907	2.39848	-165.684	2.62078	-165.704	2.89458
166.431	0.815861	166.363	0.993363	-166.368	1.20958	166.196	1.32807	166.252	1.56279	166.268	1.60303	-166.164	2.15247	-166.187	2.41473	-165.962	2.63893	-165.983	2.91468
166.712	0.820794	166.644	1.00011	-166.648	1.21729	166.476	1.33659	166.533	1.57285	166.547	1.61381	-166.443	2.16674	-166.466	2.43101	-166.241	2.65709	-166.262	2.93481
166.992	0.825723	166.925	1.00686	-166.929	1.22499	166.757	1.34512	166.813	1.58291	166.827	1.62459	-166.721	2.18103	-166.746	2.4473	-166.519	2.67528	-166.542	2.95497
167.272	0.830645	167.206	1.01361	-167.209	1.23268	167.037	1.35365	167.094	1.59297	167.106	1.63538	-167	2.19534	-167.025	2.46362	-166.797	2.69349	-166.821	2.97517
167.553	0.835562	167.488	1.02036	-167.49	1.24038	167.317	1.36218	167.374	1.60304	167.385	1.64618	-167.279	2.20966	-167.305	2.47996	-167.075	2.71172	-167.1	2.9954
167.833	0.840473	167.769	1.0271	-167.77	1.24807	167.598	1.37072	167.655	1.61312	167.665	1.65699	-167.558	2.22401	-167.584	2.49632	-167.353	2.72997	-167.379	3.01566
168.113	0.845377	168.05	1.03385	-168.051	1.25575	167.878	1.37926	167.935	1.62319	167.944	1.66781	-167.836	2.23837	-167.863	2.5127	-167.63	2.74823	-167.658	3.03596
168.394	0.850274	168.331	1.04059	-168.331	1.26343	168.158	1.3878	168.216	1.63328	168.223	1.67863	-168.115	2.25276	-168.142	2.5291	-167.908	2.76652	-167.937	3.05629
168.674	0.855165	168.612	1.04733	-168.612	1.27111	168.439	1.39634	168.496	1.64336	168.502	1.68946	-168.393	2.26716	-168.421	2.54552	-168.186	2.78483	-168.215	3.07666
168.954	0.860049	168.893	1.05406	-168.892	1.27878	168.719	1.40488	168.776	1.65345	168.781	1.7003	-168.672	2.28158	-168.7	2.56197	-168.463	2.80316	-168.494	3.09706
169.234	0.864926	169.174	1.0608	-169.172	1.28644	168.999	1.41343	169.056	1.66355	169.06	1.71115	-168.95	2.29602	-168.979	2.57843	-168.741	2.8215	-168.772	3.11749
169.515	0.869795	169.455	1.06753	-169.452	1.2941	169.279	1.42197	169.337	1.67364	169.339	1.722	-169.228	2.31048	-169.258	2.59492	-169.018	2.83987	-169.051	3.13796
169.795	0.874658	169.736	1.07426	-169.733	1.30175	169.559	1.43052	169.617	1.68374	169.618	1.73286	-169.506	2.32496	-169.537	2.61142	-169.296	2.85825	-169.329	3.15846
170.075	0.879514	170.017	1.08099	-170.013	1.3094	169.839	1.43907	169.897	1.69385	169.896	1.74373	-169.785	2.33945	-169.816	2.62795	-169.573	2.87665	-169.607	3.17899
170.355	0.884362	170.298	1.08771	-170.293	1.31704	170.119	1.44762	170.177	1.70395	170.175	1.7546	-170.063	2.35396	-170.094	2.64449	-169.85	2.89507	-169.885	3.19956
170.635	0.889205	170.578	1.09443	-170.573	1.32468	170.399	1.45618	170.457	1.71406	170.454	1.76549	-170.34	2.36849	-170.373	2.66106	-170.127	2.91351	-170.163	3.22015
170.915	0.89404	170.859	1.10115	-170.853	1.33231	170.679	1.46473	170.736	1.72418	170.732	1.77637	-170.618	2.38304	-170.651	2.67764	-170.404	2.93197	-170.441	3.24078
171.195	0.898869	171.14	1.10786	-171.133	1.33994	170.959	1.47329	171.016	1.73429	171.011	1.78727	-170.896	2.39761	-170.929	2.69425	-170.681	2.95045	-170.719	3.26144
171.475	0.903692	171.421	1.11458	-171.413	1.34756	171.238	1.48184	171.296	1.74441	171.289	1.79816	-171.174	2.41219	-171.207	2.71087	-170.958	2.96894	-170.996	3.28213
171.755	0.908508	171.701	1.12129	-171.693	1.35517	171.518	1.4904	171.576	1.75453	171.567	1.80907	-171.451	2.42679	-171.486	2.7275	-171.235	2.98745	-171.274	3.30284
172.035	0.913319	171.982	1.12799	-171.973	1.36279	171.798	1.49896	171.855	1.76466	171.846	1.81998	-171.729	2.4414	-171.764	2.74416	-171.511	3.00597	-171.551	3.32359
172.315	0.918123	172.262	1.1347	-172.253	1.37039	172.077	1.50752	172.135	1.77479	172.124	1.8309	-172.007	2.45603	-172.042	2.76083	-171.788	3.02451	-171.829	3.34436
172.594	0.922921	172.543	1.1414	-172.532	1.37799	172.357	1.51608	172.414	1.78491	172.402	1.84182	-172.284	2.47068	-172.319	2.77752	-172.064	3.04307	-172.106	3.36516
172.874	0.927713	172.823	1.14809	-172.812	1.38559	172.637	1.52464	172.694	1.79505	172.68	1.85275	-172.561	2.48534	-172.597	2.79422	-172.341	3.06164	-172.383	3.38599
173.154	0.9325	173.104	1.15479	-173.092	1.39318	172.916	1.5332	172.973	1.80518	172.958	1.86369	-172.839	2.50001	-172.875	2.81094	-172.617	3.08023	-172.66	3.40685
173.434	0.937281	173.384	1.16148	-173.372	1.40077	173.196	1.54176	173.253	1.81532	173.236	1.87463	-173.116	2.5147	-173.153	2.82768	-172.893	3.09883	-172.937	3.42773
173.713	0.942056	173.665	1.16817	-173.651	1.40835	173.475	1.55033	173.532	1.82546	173.514	1.88558	-173.393	2.52941	-173.43	2.84443	-173.17	3.11745	-173.214	3.44864
173.993	0.946826	173.945	1.17486	-173.931	1.41593	173.755	1.55889	173.811	1.8356	173.792	1.89653	-173.67	2.54413	-173.708	2.8612	-173.446	3.13609	-173.491	3.46958
174.273	0.951591	174.225	1.18154	-174.21	1.4235	174.034	1.56746	174.09	1.84574	174.07	1.90749	-173.947	2.55886	-173.985	2.87798	-173.722	3.15473	-173.767	3.49054
174.552	0.95635	174.506	1.18822	-174.49	1.43107	174.313	1.57602	174.369	1.85588	174.348	1.91845	-174.224	2.57361	-174.262	2.89477	-173.998	3.1734	-174.044	3.51152
174.832	0.961105	174.786	1.1949	-174.769	1.43864	174.593	1.58459	174.648	1.86603	174.625	1.92942	-174.501	2.58837	-174.54	2.91158	-174.274	3.19207	-174.32	3.53253
175.111	0.965854	175.066	1.20157	-175.049	1.4462	174.872	1.59315	174.927	1.87618	174.903	1.9404	-174.778	2.60314	-174.817	2.9284	-174.55	3.21076	-174.597	3.55356
175.391	0.970598	175.346	1.20824	-175.328	1.45376	175.151	1.60172	175.206	1.88633	175.181	1.95137	-175.055	2.61793	-175.094	2.94524	-174.825	3.22946	-174.873	3.57461
175.67	0.975338	175.626	1.21491	-175.608	1.46131	175.43	1.61028	175.485	1.89648	175.458	1.96236	-175.331	2.63273	-175.371	2.96208	-175.101	3.24818	-175.149	3.59569
175.949	0.980073	175.906	1.22157	-175.887	1.46886	175.71	1.61885	175.764	1.90663	175.736	1.97335	-175.608	2.64754	-175.648	2.97894	-175.377	3.26691	-175.425	3.61679
176.229	0.984803	176.186	1.22824	-176.166	1.4764	175.989	1.62742	176.043	1.91678	176.013	1.98434	-175.885	2.66236	-175.925	2.99581	-175.653	3.28565	-175.701	3.63791
176.508	0.989529	176.466	1.23489	-176.445	1.48395	176.268	1.63598	176.321	1.92694	176.291	1.99534	-176.161	2.6772	-176.201	3.0127	-175.928	3.3044	-175.977	3.65905
176.787	0.99425	176.746	1.24155	-176.725	1.49148	176.547	1.64455	176.6	1.9371	176.568	2.00634	-176.438	2.69205	-176.478	3.02959	-176.204	3.32316	-176.253	3.68021
177.067	0.998967	177.026	1.2482	-177.004	1.49902	176.826	1.65312	176.879	1.94725	176.845	2.01735	-176.714	2.70691	-176.755	3.04649	-176.479	3.34194	-176.529	3.70139
177.346	1.00368	177.306	1.25485	-177.283	1.50655	177.105	1.66168	177.157	1.95741	177.122	2.02836	-176.991	2.72178	-177.031	3.06341	-176.754	3.36073	-176.805	3.72259
177.625	1.00839	177.586	1.2615	-177.562	1.51408	177.384	1.67025	177.436	1.96757	177.4	2.03937	-177.267	2.73666	-177.308	3.08033	-177.03	3.37953	-177.08	3.74381
177.904	1.01309	177.865	1.26814	-177.841	1.5216	177.662	1.67881	177.714	1.97773	177.677	2.05039	-177.543	2.75155	-177.584	3.09727	-177.305	3.39833	-177.356	3.76505
178.183	1.0178	178.145	1.27478	-178.12	1.52912	177.941	1.68738	177.993	1.98789	177.954	2.06142	-177.819	2.76645	-177.861	3.11421	-177.58	3.41715	-177.631	3.78631
178.463	1.02249	178.425	1.28141	-178.399	1.53664	178.22	1.69595	178.271	1.99805	178.231	2.07245	-178.095	2.78136	-178.137	3.13116	-177.855	3.43598	-177.907	3.80758
178.742	1.02719	178.704	1.28805	-178.678	1.54415	178.499	1.70451	178.549	2.00822	178.508	2.08348	-178.372	2.79628	-178.413	3.14812	-178.13	3.45482	-178.182	3.82887
179.021	1.03188	178.984	1.29468	-178.957	1.55166	178.778	1.71307	178.827	2.01838	178.785	2.09452	-178.648	2.81121	-178.689	3.16509	-178.405	3.47367	-178.457	3.85018
179.3	1.03656	179.264	1.3013	-179.236	1.55917	179.056	1.72164	179.105	2.02854	179.062	2.10556	-178.924	2.82615	-178.965	3.18207	-178.68	3.49253	-178.733	3.8715
179.579	1.04125	179.543	1.30793	-179.515	1.56668	179.335	1.7302	179.384	2.0387	179.338	2.1166	-179.2	2.8411	-179.241	3.19905	-178.955	3.5114	-179.008	3.89284
179.858	1.04593	179.823	1.31455	-179.794	1.57418	179.614	1.73876	179.662	2.04887	179.615	2.12765	-179.476	2.85605	-179.517	3.21604	-179.23	3.53027	-179.283	3.9142
180.136	1.0506	180.102	1.32116	-180.072	1.58168	179.892	1.74732	179.94	2.05903	179.892	2.1387	-179.751	2.87102	-179.793	3.23304	-179.505	3.54916	-179.558	3.93557
180.415	1.05528	180.381	1.32777	-180.351	1.58918	180.171	1.75588	180.217	2.06919	180.169	2.14975	-180.027	2.88599	-180.069	3.25004	-179.779	3.56805	-179.832	3.95695
180.694	1.05995	180.661	1.33438	-180.63	1.59667	180.449	1.76444	180.495	2.07936	180.445	2.16081	-180.303	2.90097	-180.344	3.26705	-180.054	3.58695	-180.107	3.97834
180.973	1.06462	180.94	1.34099	-180.909	1.60416	180.728	1.773	180.773	2.08952	180.722	2.17187	-180.579	2.91596	-180.62	3.28407	-180.329	3.60586	-180.382	3.99975
181.252	1.06928	181.219	1.34759	-181.187	1.61165	181.006	1.78156	181.051	2.09968	180.998	2.18293	-180.854	2.93096	-180.896	3.30109	-180.603	3.62477	-180.657	4.02117
181.53	1.07394	181.498	1.35419	-181.466	1.61914	181.284	1.79011	181.329	2.10985	181.275	2.194	-181.13	2.94596	-181.171	3.31811	-180.878	3.6437	-180.931	4.04261
181.809	1.0786	181.777	1.36079	-181.744	1.62663	181.563	1.79867	181.606	2.12001	181.551	2.20507	-181.406	2.96097	-181.447	3.33514	-181.152	3.66263	-181.206	4.06405
182.088	1.08326	182.056	1.36738	-182.023	1.63411	181.841	1.80722	181.884	2.13017	181.828	2.21614	-181.681	2.97599	-181.722	3.35217	-181.427	3.68156	-181.48	4.08551
182.366	1.08792	182.335	1.37397	-182.301	1.64159	182.119	1.81578	182.161	2.14033	182.104	2.22722	-181.957	2.99101	-181.997	3.36921	-181.701	3.7005	-181.755	4.10698
182.645	1.09257	182.614	1.38055	-182.58	1.64907	182.398	1.82433	182.439	2.15049	182.38	2.23829	-182.232	3.00604	-182.273	3.38625	-181.975	3.71945	-182.029	4.12845
182.923	1.09722	182.893	1.38713	-182.858	1.65654	182.676	1.83288	182.716	2.16065	182.657	2.24937	-182.507	3.02107	-182.548	3.40329	-182.25	3.7384	-182.303	4.14994
183.202	1.10187	183.172	1.39371	-183.137	1.66402	182.954	1.84143	182.993	2.17081	182.933	2.26046	-182.783	3.03611	-182.823	3.42034	-182.524	3.75736	-182.577	4.17144
183.48	1.10652	183.451	1.40029	-183.415	1.67149	183.232	1.84997	183.271	2.18097	183.209	2.27154	-183.058	3.05115	-183.098	3.43739	-182.798	3.77633	-182.852	4.19294
183.759	1.11117	183.73	1.40686	-183.693	1.67896	183.51	1.85852	183.548	2.19113	183.485	2.28263	-183.334	3.0662	-183.373	3.45444	-183.072	3.7953	-183.126	4.21445
184.037	1.11581	184.009	1.41342	-183.972	1.68643	183.788	1.86706	183.825	2.20128	183.761	2.29372	-183.609	3.08125	-183.648	3.47149	-183.346	3.81427	-183.4	4.23597
184.315	1.12045	184.287	1.41999	-184.25	1.6939	184.066	1.8756	184.102	2.21144	184.037	2.30481	-183.884	3.09631	-183.923	3.48854	-183.62	3.83325	-183.674	4.2575
184.594	1.12509	184.566	1.42655	-184.528	1.70136	184.344	1.88414	184.379	2.22159	184.313	2.31591	-184.159	3.11137	-184.198	3.50559	-183.894	3.85223	-183.947	4.27903
184.872	1.12973	184.844	1.4331	-184.806	1.70883	184.622	1.89268	184.656	2.23175	184.589	2.327	-184.434	3.12644	-184.472	3.52264	-184.168	3.87121	-184.221	4.30057
185.15	1.13437	185.123	1.43966	-185.085	1.71629	184.9	1.90122	184.933	2.2419	184.865	2.3381	-184.709	3.14151	-184.747	3.5397	-184.442	3.8902	-184.495	4.32212
185.428	1.13901	185.401	1.44621	-185.363	1.72375	185.178	1.90975	185.21	2.25204	185.141	2.3492	-184.985	3.15658	-185.022	3.55675	-184.716	3.90919	-184.769	4.34367
185.707	1.14365	185.68	1.45275	-185.641	1.73121	185.456	1.91829	185.487	2.26219	185.417	2.3603	-185.26	3.17166	-185.296	3.5738	-184.99	3.92819	-185.042	4.36522
185.985	1.14828	185.958	1.45929	-185.919	1.73867	185.734	1.92682	185.764	2.27234	185.693	2.3714	-185.535	3.18673	-185.571	3.59085	-185.264	3.94718	-185.316	4.38678
186.263	1.15292	186.237	1.46583	-186.197	1.74613	186.011	1.93535	186.041	2.28248	185.969	2.38251	-185.81	3.20181	-185.845	3.6079	-185.538	3.96618	-185.59	4.40834
186.541	1.15755	186.515	1.47236	-186.475	1.75359	186.289	1.94387	186.317	2.29262	186.244	2.39361	-186.085	3.21689	-186.12	3.62495	-185.812	3.98518	-185.863	4.42991
186.819	1.16218	186.793	1.4789	-186.753	1.76105	186.567	1.9524	186.594	2.30276	186.52	2.40472	-186.36	3.23198	-186.394	3.642	-186.085	4.00419	-186.137	4.45148
187.097	1.16682	187.071	1.48542	-187.031	1.7685	186.845	1.96092	186.87	2.3129	186.796	2.41583	-186.634	3.24706	-186.669	3.65904	-186.359	4.02319	-186.41	4.47305
187.375	1.17145	187.349	1.49194	-187.309	1.77596	187.122	1.96944	187.147	2.32304	187.071	2.42694	-186.909	3.26215	-186.943	3.67608	-186.633	4.0422	-186.683	4.49462
187.653	1.17608	187.628	1.49846	-187.587	1.78341	187.4	1.97795	187.423	2.33317	187.347	2.43805	-187.184	3.27724	-187.217	3.69311	-186.906	4.0612	-186.957	4.51619
187.931	1.18071	187.906	1.50498	-187.865	1.79086	187.677	1.98647	187.7	2.3433	187.623	2.44916	-187.459	3.29233	-187.491	3.71015	-187.18	4.08021	-187.23	4.53776
188.208	1.18534	188.184	1.51149	-188.143	1.79832	187.955	1.99498	187.976	2.35343	187.898	2.46027	-187.734	3.30742	-187.765	3.72718	-187.453	4.09922	-187.503	4.55934
188.486	1.18998	188.461	1.518	-188.42	1.80577	188.232	2.00349	188.252	2.36356	188.174	2.47138	-188.009	3.32251	-188.039	3.7442	-187.727	4.11822	-187.776	4.58091
188.764	1.19461	188.739	1.5245	-188.698	1.81322	188.51	2.01199	188.528	2.37368	188.449	2.48249	-188.283	3.33759	-188.313	3.76122	-188	4.13723	-188.049	4.60248
189.042	1.19924	189.017	1.531	-188.976	1.82067	188.787	2.0205	188.805	2.3838	188.724	2.49361	-188.558	3.35268	-188.587	3.77823	-188.274	4.15624	-188.323	4.62405
189.319	1.20387	189.295	1.5375	-189.254	1.82812	189.065	2.029	189.081	2.39392	189	2.50472	-188.833	3.36777	-188.861	3.79524	-188.547	4.17524	-188.596	4.64562
189.597	1.2085	189.573	1.54399	-189.531	1.83558	189.342	2.03749	189.357	2.40404	189.275	2.51584	-189.107	3.38286	-189.135	3.81224	-188.821	4.19425	-188.869	4.66719
189.875	1.21314	189.85	1.55047	-189.809	1.84303	189.619	2.04599	189.633	2.41415	189.551	2.52695	-189.382	3.39795	-189.409	3.82924	-189.094	4.21325	-189.142	4.68875
190.152	1.21777	190.128	1.55696	-190.087	1.85048	189.897	2.05448	189.909	2.42426	189.826	2.53807	-189.657	3.41303	-189.683	3.84623	-189.368	4.23225	-189.414	4.71031
190.43	1.22241	190.405	1.56344	-190.364	1.85793	190.174	2.06297	190.184	2.43437	190.101	2.54918	-189.931	3.42811	-189.956	3.86321	-189.641	4.25125	-189.687	4.73187
190.707	1.22704	190.683	1.56991	-190.642	1.86538	190.451	2.07145	190.46	2.44447	190.376	2.5603	-190.206	3.4432	-190.23	3.88019	-189.914	4.27025	-189.96	4.75342
190.985	1.23168	190.96	1.57639	-190.919	1.87283	190.728	2.07994	190.736	2.45457	190.652	2.57141	-190.48	3.45827	-190.503	3.89715	-190.188	4.28924	-190.233	4.77497
191.262	1.23632	191.238	1.58285	-191.197	1.88028	191.005	2.08841	191.012	2.46466	190.927	2.58253	-190.755	3.47335	-190.777	3.91411	-190.461	4.30824	-190.506	4.79651
191.539	1.24096	191.515	1.58932	-191.474	1.88774	191.282	2.09689	191.287	2.47476	191.202	2.59364	-191.03	3.48843	-191.051	3.93106	-190.734	4.32722	-190.778	4.81805
191.817	1.2456	191.792	1.59578	-191.752	1.89519	191.559	2.10536	191.563	2.48485	191.477	2.60475	-191.304	3.5035	-191.324	3.94801	-191.007	4.34621	-191.051	4.83958
192.094	1.25024	192.069	1.60223	-192.029	1.90264	191.837	2.11383	191.838	2.49493	191.752	2.61587	-191.579	3.51856	-191.597	3.96494	-191.281	4.36519	-191.324	4.8611
192.371	1.25488	192.347	1.60868	-192.307	1.9101	192.114	2.1223	192.114	2.50501	192.027	2.62698	-191.853	3.53363	-191.871	3.98186	-191.554	4.38417	-191.596	4.88261
192.648	1.25953	192.624	1.61513	-192.584	1.91755	192.391	2.13076	192.389	2.51509	192.302	2.63809	-192.128	3.54869	-192.144	3.99877	-191.827	4.40314	-191.869	4.90412
192.926	1.26417	192.901	1.62157	-192.861	1.92501	192.667	2.13921	192.665	2.52517	192.577	2.64921	-192.402	3.56374	-192.417	4.01568	-192.1	4.42211	-192.142	4.92562
193.203	1.26882	193.178	1.62801	-193.139	1.93246	192.944	2.14767	192.94	2.53524	192.852	2.66032	-192.677	3.5788	-192.691	4.03257	-192.373	4.44108	-192.414	4.94711
193.48	1.27347	193.455	1.63445	-193.416	1.93992	193.221	2.15612	193.215	2.5453	193.127	2.67143	-192.951	3.59384	-192.964	4.04945	-192.646	4.46004	-192.687	4.96859
193.757	1.27812	193.732	1.64088	-193.693	1.94738	193.498	2.16457	193.49	2.55537	193.402	2.68254	-193.225	3.60888	-193.237	4.06632	-192.92	4.47899	-192.959	4.99006
194.034	1.28278	194.008	1.6473	-193.97	1.95484	193.775	2.17301	193.765	2.56542	193.677	2.69364	-193.5	3.62392	-193.51	4.08318	-193.193	4.49794	-193.232	5.01152
194.311	1.28743	194.285	1.65373	-194.248	1.9623	194.052	2.18145	194.041	2.57548	193.952	2.70475	-193.774	3.63895	-193.783	4.10002	-193.466	4.51688	-193.504	5.03297
194.588	1.29209	194.562	1.66014	-194.525	1.96976	194.328	2.18988	194.316	2.58552	194.227	2.71586	-194.049	3.65398	-194.056	4.11685	-193.739	4.53582	-193.776	5.05441
194.865	1.29675	194.838	1.66656	-194.802	1.97722	194.605	2.19831	194.59	2.59557	194.502	2.72696	-194.323	3.669	-194.329	4.13367	-194.012	4.55475	-194.049	5.07584
195.142	1.30142	195.115	1.67297	-195.079	1.98468	194.882	2.20674	194.865	2.60561	194.776	2.73806	-194.598	3.68401	-194.602	4.15048	-194.285	4.57367	-194.321	5.09725
195.418	1.30608	195.391	1.67937	-195.356	1.99215	195.159	2.21516	195.14	2.61564	195.051	2.74916	-194.872	3.69902	-194.875	4.16727	-194.558	4.59259	-194.593	5.11866
195.695	1.31075	195.668	1.68577	-195.633	1.99962	195.435	2.22358	195.415	2.62567	195.326	2.76026	-195.146	3.71402	-195.148	4.18405	-194.831	4.61149	-194.866	5.14004
195.972	1.31542	195.944	1.69217	-195.91	2.00709	195.712	2.23199	195.69	2.6357	195.601	2.77136	-195.421	3.72901	-195.421	4.20081	-195.104	4.6304	-195.138	5.16142
196.249	1.3201	196.221	1.69856	-196.187	2.01456	195.988	2.2404	195.964	2.64572	195.875	2.78245	-195.695	3.744	-195.694	4.21756	-195.377	4.64929	-195.41	5.18278
196.525	1.32478	196.497	1.70495	-196.464	2.02203	196.265	2.24881	196.239	2.65573	196.15	2.79355	-195.969	3.75898	-195.966	4.2343	-195.65	4.66817	-195.683	5.20412
196.802	1.32946	196.773	1.71133	-196.741	2.0295	196.541	2.25721	196.514	2.66574	196.425	2.80464	-196.244	3.77395	-196.239	4.25102	-195.923	4.68705	-195.955	5.22545
197.078	1.33414	197.049	1.71771	-197.018	2.03698	196.818	2.2656	196.788	2.67575	196.699	2.81573	-196.518	3.78891	-196.512	4.26772	-196.196	4.70592	-196.227	5.24677
197.355	1.33883	197.325	1.72408	-197.295	2.04445	197.094	2.27399	197.062	2.68575	196.974	2.82682	-196.793	3.80386	-196.784	4.28441	-196.469	4.72478	-196.499	5.26807
197.631	1.34352	197.601	1.73045	-197.572	2.05193	197.371	2.28238	197.337	2.69574	197.249	2.8379	-197.067	3.81881	-197.057	4.30108	-196.742	4.74363	-196.771	5.28935
197.908	1.34821	197.877	1.73682	-197.849	2.05941	197.647	2.29076	197.611	2.70573	197.523	2.84898	-197.341	3.83375	-197.33	4.31773	-197.015	4.76247	-197.044	5.31062
198.184	1.35291	198.153	1.74318	-198.126	2.06689	197.923	2.29914	197.885	2.71571	197.798	2.86006	-197.616	3.84867	-197.602	4.33437	-197.288	4.78131	-197.316	5.33187
198.461	1.35761	198.429	1.74953	-198.403	2.07438	198.2	2.30751	198.16	2.72569	198.072	2.87114	-197.89	3.8636	-197.875	4.35099	-197.561	4.80013	-197.588	5.35311
198.737	1.36231	198.705	1.75588	-198.679	2.08186	198.476	2.31587	198.434	2.73566	198.347	2.88221	-198.165	3.87851	-198.147	4.3676	-197.834	4.81895	-197.86	5.37433
199.013	1.36701	198.981	1.76222	-198.956	2.08935	198.752	2.32423	198.708	2.74562	198.621	2.89328	-198.439	3.89341	-198.42	4.38419	-198.107	4.83775	-198.132	5.39553
199.29	1.37171	199.257	1.76856	-199.233	2.09683	199.028	2.33258	198.982	2.75558	198.896	2.90435	-198.713	3.90831	-198.692	4.40077	-198.38	4.85655	-198.404	5.41672
199.566	1.37642	199.532	1.77489	-199.51	2.10432	199.305	2.34093	199.256	2.76553	199.17	2.91541	-198.988	3.9232	-198.965	4.41732	-198.653	4.87535	-198.676	5.4379
199.842	1.38113	199.808	1.78122	-199.786	2.1118	199.581	2.34927	199.53	2.77548	199.445	2.92647	-199.262	3.93808	-199.237	4.43387	-198.926	4.89413	-198.948	5.45906
200.118	1.38583	200.084	1.78754	-200.063	2.11929	199.857	2.3576	199.804	2.78542	199.719	2.93752	-199.537	3.95295	-199.509	4.45039	-199.2	4.9129	-199.221	5.4802
200.395	1.39054	200.359	1.79385	-200.34	2.12678	200.133	2.36593	200.078	2.79535	199.994	2.94857	-199.811	3.96782	-199.782	4.4669	-199.473	4.93167	-199.493	5.50133
200.671	1.39526	200.635	1.80016	-200.617	2.13426	200.409	2.37425	200.352	2.80527	200.268	2.95962	-200.085	3.98267	-200.054	4.4834	-199.746	4.95043	-199.765	5.52244
200.947	1.39997	200.91	1.80646	-200.893	2.14175	200.685	2.38256	200.626	2.81519	200.543	2.97066	-200.36	3.99752	-200.327	4.49988	-200.019	4.96917	-200.037	5.54354
201.223	1.40468	201.185	1.81275	-201.17	2.14923	200.962	2.39087	200.9	2.8251	200.817	2.98169	-200.634	4.01236	-200.599	4.51634	-200.292	4.98792	-200.309	5.56463
201.499	1.40939	201.461	1.81904	-201.447	2.15672	201.238	2.39916	201.173	2.835	201.092	2.99272	-200.909	4.0272	-200.871	4.53279	-200.565	5.00665	-200.581	5.5857
201.775	1.41411	201.736	1.82532	-201.723	2.1642	201.514	2.40746	201.447	2.8449	201.366	3.00375	-201.183	4.04202	-201.144	4.54921	-200.838	5.02537	-200.853	5.60675
202.051	1.41882	202.011	1.83159	-202	2.17169	201.79	2.41574	201.721	2.85478	201.641	3.01477	-201.458	4.05684	-201.416	4.56563	-201.111	5.04409	-201.125	5.62779
202.327	1.42354	202.287	1.83786	-202.276	2.17917	202.066	2.42401	201.995	2.86466	201.915	3.02578	-201.732	4.07164	-201.688	4.58203	-201.384	5.0628	-201.398	5.64882
202.603	1.42825	202.562	1.84411	-202.553	2.18665	202.342	2.43228	202.268	2.87453	202.19	3.03679	-202.007	4.08644	-201.961	4.59841	-201.658	5.0815	-201.67	5.66983
202.879	1.43296	202.837	1.85036	-202.83	2.19413	202.618	2.44054	202.542	2.8844	202.464	3.04779	-202.282	4.10124	-202.233	4.61477	-201.931	5.10019	-201.942	5.69083
203.155	1.43768	203.112	1.85661	-203.106	2.20161	202.894	2.44879	202.816	2.89425	202.739	3.05879	-202.556	4.11602	-202.506	4.63112	-202.204	5.11887	-202.214	5.71181
203.431	1.44239	203.387	1.86284	-203.383	2.20909	203.17	2.45703	203.089	2.9041	203.013	3.06978	-202.831	4.1308	-202.778	4.64745	-202.477	5.13755	-202.486	5.73277
203.707	1.4471	203.663	1.86906	-203.659	2.21657	203.446	2.46526	203.363	2.91394	203.288	3.08076	-203.105	4.14557	-203.05	4.66377	-202.751	5.15622	-202.759	5.75373
203.983	1.45181	203.938	1.87528	-203.936	2.22404	203.722	2.47349	203.637	2.92377	203.562	3.09173	-203.38	4.16033	-203.323	4.68007	-203.024	5.17488	-203.031	5.77467
204.259	1.45652	204.213	1.88149	-204.213	2.23151	203.998	2.4817	203.91	2.93359	203.837	3.1027	-203.655	4.17508	-203.595	4.69635	-203.298	5.19353	-203.303	5.79559
204.534	1.46123	204.488	1.88769	-204.489	2.23898	204.274	2.48991	204.184	2.9434	204.111	3.11367	-203.929	4.18982	-203.868	4.71262	-203.571	5.21217	-203.575	5.8165
204.81	1.46593	204.763	1.89388	-204.766	2.24645	204.55	2.4981	204.457	2.9532	204.386	3.12462	-204.204	4.20456	-204.14	4.72887	-203.844	5.23081	-203.848	5.8374
205.086	1.47064	205.038	1.90006	-205.042	2.25391	204.826	2.50629	204.731	2.963	204.66	3.13557	-204.479	4.21929	-204.413	4.74511	-204.118	5.24943	-204.12	5.85828
205.362	1.47534	205.313	1.90624	-205.319	2.26138	205.102	2.51447	205.004	2.97278	204.935	3.14651	-204.754	4.23401	-204.685	4.76132	-204.391	5.26805	-204.392	5.87915
205.638	1.48004	205.588	1.9124	-205.596	2.26883	205.378	2.52263	205.278	2.98255	205.209	3.15744	-205.028	4.24872	-204.958	4.77753	-204.665	5.28667	-204.665	5.9
205.914	1.48474	205.863	1.91855	-205.872	2.27629	205.654	2.53079	205.551	2.99232	205.484	3.16836	-205.303	4.26342	-205.23	4.79371	-204.939	5.30527	-204.937	5.92084
206.19	1.48944	206.138	1.9247	-206.149	2.28374	205.93	2.53894	205.825	3.00207	205.758	3.17928	-205.578	4.27812	-205.503	4.80988	-205.212	5.32387	-205.21	5.94167
206.465	1.49413	206.412	1.93083	-206.425	2.29119	206.206	2.54707	206.098	3.01182	206.033	3.19018	-205.853	4.29281	-205.775	4.82603	-205.486	5.34246	-205.482	5.96248
206.741	1.49882	206.687	1.93696	-206.702	2.29864	206.481	2.55519	206.372	3.02156	206.308	3.20108	-206.128	4.30749	-206.048	4.84217	-205.76	5.36104	-205.755	5.98328
207.017	1.50351	206.962	1.94307	-206.978	2.30608	206.757	2.56331	206.646	3.03128	206.582	3.21197	-206.403	4.32216	-206.321	4.85829	-206.033	5.37961	-206.027	6.00406
207.293	1.50819	207.237	1.94917	-207.255	2.31352	207.033	2.57141	206.919	3.041	206.857	3.22285	-206.678	4.33682	-206.593	4.87439	-206.307	5.39818	-206.3	6.02483
207.569	1.51288	207.512	1.95527	-207.532	2.32096	207.309	2.5795	207.193	3.0507	207.132	3.23372	-206.953	4.35148	-206.866	4.89048	-206.581	5.41674	-206.573	6.04559
207.845	1.51755	207.787	1.96135	-207.808	2.32839	207.585	2.58758	207.466	3.06039	207.406	3.24458	-207.228	4.36613	-207.139	4.90655	-206.855	5.43529	-206.845	6.06634
208.12	1.52223	208.062	1.96742	-208.085	2.33582	207.861	2.59565	207.74	3.07008	207.681	3.25543	-207.503	4.38077	-207.411	4.9226	-207.129	5.45383	-207.118	6.08707
208.396	1.5269	208.337	1.97348	-208.362	2.34324	208.137	2.60371	208.013	3.07975	207.956	3.26628	-207.778	4.3954	-207.684	4.93864	-207.403	5.47237	-207.391	6.10778
208.672	1.53157	208.611	1.97953	-208.638	2.35066	208.413	2.61175	208.287	3.08941	208.231	3.27711	-208.053	4.41003	-207.957	4.95466	-207.677	5.49089	-207.664	6.12849
208.948	1.53623	208.886	1.98557	-208.915	2.35808	208.689	2.61978	208.56	3.09906	208.506	3.28793	-208.329	4.42464	-208.23	4.97067	-207.951	5.50941	-207.936	6.14918
209.224	1.54089	209.161	1.9916	-209.192	2.36549	208.965	2.6278	208.834	3.1087	208.78	3.29874	-208.604	4.43925	-208.503	4.98665	-208.225	5.52793	-208.209	6.16986
209.5	1.54554	209.436	1.99762	-209.468	2.37289	209.241	2.63581	209.108	3.11833	209.055	3.30954	-208.879	4.45385	-208.776	5.00263	-208.5	5.54643	-208.482	6.19052
209.776	1.55019	209.711	2.00362	-209.745	2.38029	209.517	2.64381	209.381	3.12794	209.33	3.32033	-209.154	4.46845	-209.049	5.01858	-208.774	5.56493	-208.755	6.21117
210.051	1.55484	209.986	2.00961	-210.022	2.38768	209.794	2.65179	209.655	3.13755	209.605	3.33111	-209.43	4.48303	-209.322	5.03452	-209.048	5.58342	-209.028	6.23181
210.327	1.55948	210.26	2.01559	-210.298	2.39507	210.07	2.65976	209.929	3.14714	209.88	3.34188	-209.705	4.49761	-209.596	5.05044	-209.323	5.6019	-209.301	6.25244
210.603	1.56411	210.535	2.02156	-210.575	2.40246	210.346	2.66771	210.202	3.15672	210.155	3.35264	-209.981	4.51218	-209.869	5.06634	-209.597	5.62038	-209.575	6.27305
210.879	1.56874	210.81	2.02752	-210.852	2.40984	210.622	2.67565	210.476	3.16629	210.43	3.36338	-210.256	4.52674	-210.142	5.08223	-209.872	5.63885	-209.848	6.29365
211.155	1.57337	211.085	2.03346	-211.129	2.41721	210.898	2.68358	210.75	3.17585	210.705	3.37412	-210.532	4.54129	-210.415	5.0981	-210.146	5.65731	-210.121	6.31424
211.431	1.57799	211.36	2.03939	-211.405	2.42457	211.174	2.6915	211.024	3.18539	210.98	3.38484	-210.807	4.55584	-210.689	5.11396	-210.421	5.67577	-210.394	6.33481
211.707	1.5826	211.635	2.04531	-211.682	2.43193	211.45	2.6994	211.297	3.19492	211.255	3.39555	-211.083	4.57038	-210.962	5.12979	-210.696	5.69421	-210.668	6.35537
211.983	1.58721	211.91	2.05121	-211.959	2.43929	211.726	2.70729	211.571	3.20444	211.531	3.40625	-211.359	4.58491	-211.236	5.14562	-210.971	5.71265	-210.941	6.37592
212.259	1.59181	212.185	2.05711	-212.236	2.44664	212.003	2.71516	211.845	3.21395	211.806	3.41693	-211.634	4.59943	-211.51	5.16142	-211.245	5.73109	-211.215	6.39646
212.535	1.5964	212.459	2.06298	-212.513	2.45398	212.279	2.72302	212.119	3.22344	212.081	3.42761	-211.91	4.61394	-211.783	5.17721	-211.52	5.74951	-211.488	6.41698
212.811	1.60099	212.734	2.06885	-212.79	2.46131	212.555	2.73086	212.393	3.23292	212.356	3.43827	-212.186	4.62845	-212.057	5.19298	-211.795	5.76793	-211.762	6.43749
213.087	1.60557	213.009	2.0747	-213.067	2.46864	212.831	2.73869	212.667	3.24239	212.632	3.44892	-212.462	4.64295	-212.331	5.20873	-212.071	5.78634	-212.036	6.45799
213.363	1.61014	213.284	2.08054	-213.343	2.47596	213.108	2.74651	212.941	3.25184	212.907	3.45955	-212.738	4.65744	-212.605	5.22447	-212.346	5.80475	-212.31	6.47848
213.639	1.61471	213.559	2.08636	-213.62	2.48327	213.384	2.7543	213.215	3.26128	213.183	3.47017	-213.014	4.67193	-212.879	5.24019	-212.621	5.82314	-212.583	6.49895
213.916	1.61927	213.834	2.09217	-213.897	2.49058	213.66	2.76209	213.489	3.27071	213.458	3.48078	-213.29	4.6864	-213.153	5.25589	-212.896	5.84153	-212.857	6.51942
214.192	1.62383	214.109	2.09796	-214.174	2.49788	213.937	2.76986	213.763	3.28013	213.734	3.49137	-213.566	4.70087	-213.427	5.27158	-213.172	5.85992	-213.131	6.53987
214.468	1.62837	214.385	2.10374	-214.451	2.50517	214.213	2.77761	214.037	3.28952	214.009	3.50195	-213.842	4.71533	-213.701	5.28725	-213.447	5.87829	-213.405	6.5603
214.744	1.63291	214.66	2.10951	-214.729	2.51245	214.49	2.78535	214.312	3.29891	214.285	3.51252	-214.118	4.72978	-213.975	5.3029	-213.723	5.89666	-213.68	6.58073
215.02	1.63744	214.935	2.11526	-215.006	2.51973	214.766	2.79307	214.586	3.30828	214.561	3.52307	-214.395	4.74423	-214.25	5.31854	-213.999	5.91503	-213.954	6.60114
215.297	1.64196	215.21	2.121	-215.283	2.52699	215.042	2.80077	214.86	3.31764	214.836	3.53361	-214.671	4.75866	-214.524	5.33416	-214.275	5.93338	-214.228	6.62155
215.573	1.64648	215.485	2.12672	-215.56	2.53425	215.319	2.80846	215.135	3.32698	215.112	3.54413	-214.947	4.77309	-214.799	5.34976	-214.55	5.95173	-214.503	6.64194
215.849	1.65098	215.76	2.13243	-215.837	2.5415	215.596	2.81613	215.409	3.33631	215.388	3.55464	-215.224	4.78751	-215.074	5.36534	-214.826	5.97008	-214.777	6.66232
216.126	1.65548	216.036	2.13812	-216.114	2.54875	215.872	2.82379	215.684	3.34562	215.664	3.56513	-215.5	4.80193	-215.348	5.38091	-215.102	5.98841	-215.052	6.68268
216.402	1.65997	216.311	2.14379	-216.392	2.55598	216.149	2.83143	215.958	3.35492	215.94	3.57561	-215.777	4.81633	-215.623	5.39646	-215.379	6.00674	-215.326	6.70304
216.679	1.66445	216.586	2.14945	-216.669	2.5632	216.425	2.83905	216.233	3.3642	216.216	3.58607	-216.054	4.83073	-215.898	5.412	-215.655	6.02506	-215.601	6.72338
216.955	1.66892	216.861	2.1551	-216.946	2.57042	216.702	2.84665	216.507	3.37347	216.492	3.59652	-216.33	4.84512	-216.173	5.42751	-215.931	6.04338	-215.876	6.74371
217.232	1.67338	217.137	2.16072	-217.224	2.57763	216.979	2.85424	216.782	3.38273	216.768	3.60695	-216.607	4.8595	-216.448	5.44301	-216.208	6.06169	-216.151	6.76403
217.508	1.67783	217.412	2.16633	-217.501	2.58482	217.256	2.86181	217.057	3.39197	217.045	3.61737	-216.884	4.87388	-216.724	5.4585	-216.484	6.07999	-216.426	6.78434
217.785	1.68227	217.688	2.17193	-217.778	2.59201	217.533	2.86936	217.332	3.40119	217.321	3.62776	-217.161	4.88824	-216.999	5.47396	-216.761	6.09829	-216.701	6.80464
218.061	1.6867	217.963	2.17751	-218.056	2.59919	217.809	2.87689	217.607	3.41039	217.597	3.63815	-217.438	4.9026	-217.275	5.48941	-217.037	6.11657	-216.976	6.82493
218.338	1.69113	218.239	2.18307	-218.333	2.60636	218.086	2.88441	217.882	3.41959	217.874	3.64851	-217.715	4.91695	-217.55	5.50485	-217.314	6.13486	-217.251	6.8452
218.615	1.69554	218.514	2.18861	-218.611	2.61352	218.363	2.8919	218.157	3.42876	218.15	3.65886	-217.992	4.9313	-217.826	5.52026	-217.591	6.15313	-217.527	6.86547
218.892	1.69994	218.79	2.19414	-218.889	2.62067	218.64	2.89938	218.432	3.43792	218.427	3.6692	-218.269	4.94564	-218.102	5.53566	-217.868	6.1714	-217.802	6.88572
219.168	1.70433	219.066	2.19965	-219.166	2.6278	218.917	2.90684	218.707	3.44706	218.703	3.67951	-218.547	4.95996	-218.378	5.55104	-218.145	6.18967	-218.078	6.90596
219.445	1.70871	219.342	2.20515	-219.444	2.63493	219.194	2.91428	218.983	3.45619	218.98	3.68981	-218.824	4.97428	-218.654	5.5664	-218.423	6.20792	-218.354	6.92619
219.722	1.71309	219.617	2.21062	-219.722	2.64205	219.472	2.9217	219.258	3.4653	219.257	3.70009	-219.101	4.9886	-218.93	5.58175	-218.7	6.22617	-218.629	6.94641
219.999	1.71745	219.893	2.21608	-219.999	2.64916	219.749	2.92911	219.533	3.4744	219.533	3.71035	-219.379	5.0029	-219.206	5.59708	-218.978	6.24442	-218.905	6.96662
220.276	1.72179	220.169	2.22152	-220.277	2.65625	220.026	2.93649	219.809	3.48347	219.81	3.7206	-219.657	5.0172	-219.482	5.61239	-219.255	6.26266	-219.181	6.98682
220.553	1.72613	220.445	2.22695	-220.555	2.66334	220.303	2.94385	220.085	3.49253	220.087	3.73083	-219.934	5.03149	-219.759	5.62768	-219.533	6.28089	-219.457	7.00701
220.83	1.73046	220.721	2.23235	-220.833	2.67041	220.581	2.9512	220.36	3.50158	220.364	3.74104	-220.212	5.04577	-220.036	5.64296	-219.811	6.29911	-219.734	7.02718
221.108	1.73477	220.997	2.23774	-221.111	2.67748	220.858	2.95852	220.636	3.5106	220.641	3.75123	-220.49	5.06005	-220.312	5.65822	-220.089	6.31733	-220.01	7.04735
221.385	1.73907	221.273	2.24311	-221.389	2.68453	221.135	2.96583	220.912	3.51961	220.919	3.7614	-220.768	5.07432	-220.589	5.67347	-220.367	6.33555	-220.286	7.06751
221.662	1.74336	221.549	2.24846	-221.667	2.69157	221.413	2.97311	221.188	3.5286	221.196	3.77156	-221.046	5.08858	-220.866	5.68869	-220.645	6.35375	-220.563	7.08765
221.939	1.74764	221.826	2.25379	-221.945	2.6986	221.69	2.98037	221.464	3.53758	221.473	3.78169	-221.324	5.10283	-221.144	5.7039	-220.923	6.37195	-220.84	7.10779
222.217	1.75191	222.102	2.2591	-222.223	2.70562	221.968	2.98762	221.74	3.54653	221.751	3.79181	-221.602	5.11707	-221.421	5.71909	-221.202	6.39015	-221.117	7.12791
222.494	1.75616	222.378	2.26439	-222.502	2.71262	222.246	2.99484	222.016	3.55547	222.028	3.8019	-221.88	5.13131	-221.698	5.73427	-221.48	6.40833	-221.393	7.14802
222.772	1.7604	222.655	2.26967	-222.78	2.71961	222.523	3.00204	222.293	3.56439	222.306	3.81198	-222.158	5.14554	-221.976	5.74942	-221.759	6.42652	-221.67	7.16813
223.049	1.76463	222.931	2.27492	-223.058	2.72659	222.801	3.00922	222.569	3.57329	222.584	3.82204	-222.437	5.15976	-222.254	5.76456	-222.038	6.44469	-221.948	7.18822
223.327	1.76885	223.208	2.28016	-223.336	2.73356	223.079	3.01638	222.846	3.58218	222.861	3.83208	-222.715	5.17397	-222.532	5.77968	-222.316	6.46286	-222.225	7.2083
223.605	1.77305	223.484	2.28537	-223.615	2.74052	223.357	3.02352	223.122	3.59104	223.139	3.84209	-222.994	5.18818	-222.81	5.79479	-222.595	6.48103	-222.502	7.22838
223.883	1.77724	223.761	2.29057	-223.893	2.74746	223.635	3.03063	223.399	3.59989	223.417	3.85209	-223.272	5.20238	-223.088	5.80988	-222.875	6.49919	-222.78	7.24844
224.16	1.78142	224.038	2.29574	-224.172	2.75439	223.913	3.03773	223.676	3.60872	223.695	3.86207	-223.551	5.21657	-223.366	5.82495	-223.154	6.51734	-223.058	7.26849

## Sheet: extFig5d_PC13_ADP
Frame000_PC1	Frame000_PC3	Frame001_PC1	Frame001_PC3	Frame002_PC1	Frame002_PC3	Frame003_PC1	Frame003_PC3	Frame004_PC1	Frame004_PC3	Frame005_PC1	Frame005_PC3	Frame006_PC1	Frame006_PC3	Frame007_PC1	Frame007_PC3	Frame008_PC1	Frame008_PC3	Frame009_PC1	Frame009_PC3
-223.992	0.159518	-223.833	0.248229	224.22	-0.204248	-223.706	0.290589	-223.578	0.265151	-223.605	0.367586	223.608	0.351955	223.37	0.337994	223.285	0.287265	223.235	0.29128
-223.712	0.160128	-223.553	0.248095	223.941	-0.204478	-223.427	0.290359	-223.3	0.265411	-223.327	0.366127	223.332	0.350978	223.094	0.337099	223.01	0.28605	222.961	0.2897
-223.432	0.160724	-223.273	0.247938	223.661	-0.204691	-223.147	0.290096	-223.021	0.265634	-223.048	0.364634	223.055	0.349953	222.818	0.33616	222.736	0.284805	222.688	0.288088
-223.152	0.161307	-222.994	0.247758	223.382	-0.204887	-222.868	0.289799	-222.742	0.26582	-222.77	0.363108	222.779	0.348879	222.543	0.335179	222.461	0.28353	222.414	0.286444
-222.873	0.161876	-222.714	0.247554	223.102	-0.205067	-222.589	0.289469	-222.464	0.265971	-222.492	0.361549	222.502	0.347758	222.267	0.334156	222.187	0.282226	222.141	0.284769
-222.593	0.16243	-222.435	0.247328	222.823	-0.20523	-222.31	0.289106	-222.185	0.266085	-222.214	0.359958	222.226	0.34659	221.992	0.333091	221.912	0.280892	221.867	0.283064
-222.313	0.162971	-222.155	0.247078	222.543	-0.205377	-222.031	0.288711	-221.907	0.266164	-221.936	0.358334	221.949	0.345376	221.717	0.331985	221.638	0.27953	221.594	0.281328
-222.034	0.163497	-221.876	0.246806	222.264	-0.205506	-221.753	0.288283	-221.629	0.266207	-221.658	0.356679	221.673	0.344116	221.442	0.330838	221.363	0.278139	221.32	0.279562
-221.755	0.164009	-221.597	0.246511	221.985	-0.20562	-221.474	0.287823	-221.351	0.266215	-221.38	0.354992	221.397	0.342811	221.167	0.32965	221.089	0.276719	221.047	0.277766
-221.475	0.164506	-221.318	0.246194	221.705	-0.205716	-221.195	0.287332	-221.073	0.266187	-221.103	0.353274	221.121	0.341461	220.892	0.328422	220.815	0.275272	220.774	0.275942
-221.196	0.164989	-221.039	0.245854	221.426	-0.205797	-220.917	0.286808	-220.795	0.266125	-220.825	0.351526	220.844	0.340067	220.617	0.327154	220.541	0.273796	220.5	0.274088
-220.917	0.165457	-220.76	0.245491	221.147	-0.205861	-220.639	0.286254	-220.517	0.266028	-220.548	0.349747	220.568	0.33863	220.342	0.325847	220.267	0.272294	220.227	0.272205
-220.638	0.165911	-220.482	0.245106	220.868	-0.205908	-220.36	0.285668	-220.24	0.265897	-220.27	0.347939	220.292	0.337149	220.067	0.324501	219.993	0.270764	219.954	0.270295
-220.359	0.166349	-220.203	0.244699	220.589	-0.20594	-220.082	0.285051	-219.962	0.265732	-219.993	0.346101	220.016	0.335626	219.793	0.323117	219.718	0.269208	219.681	0.268356
-220.08	0.166772	-219.924	0.24427	220.31	-0.205955	-219.804	0.284403	-219.685	0.265532	-219.716	0.344235	219.741	0.334062	219.518	0.321695	219.444	0.267625	219.407	0.266391
-219.801	0.16718	-219.646	0.243819	220.031	-0.205954	-219.526	0.283725	-219.407	0.265299	-219.439	0.342339	219.465	0.332455	219.244	0.320235	219.17	0.266015	219.134	0.264398
-219.523	0.167573	-219.368	0.243347	219.752	-0.205937	-219.249	0.283016	-219.13	0.265032	-219.162	0.340416	219.189	0.330808	218.97	0.318738	218.896	0.26438	218.861	0.262378
-219.244	0.16795	-219.089	0.242852	219.473	-0.205904	-218.971	0.282278	-218.853	0.264732	-218.885	0.338464	218.913	0.329121	218.695	0.317204	218.623	0.26272	218.588	0.260332
-218.966	0.168312	-218.811	0.242335	219.194	-0.205855	-218.693	0.281509	-218.576	0.264399	-218.608	0.336486	218.638	0.327394	218.421	0.315634	218.349	0.261034	218.315	0.25826
-218.687	0.168658	-218.533	0.241797	218.916	-0.205791	-218.416	0.280711	-218.299	0.264033	-218.331	0.33448	218.362	0.325628	218.147	0.314028	218.075	0.259323	218.042	0.256162
-218.409	0.168988	-218.255	0.241238	218.637	-0.20571	-218.138	0.279884	-218.022	0.263634	-218.055	0.332447	218.086	0.323823	217.873	0.312386	217.801	0.257588	217.769	0.25404
-218.131	0.169302	-217.977	0.240657	218.358	-0.205613	-217.861	0.279027	-217.745	0.263203	-217.778	0.330388	217.811	0.321981	217.599	0.310709	217.527	0.255828	217.496	0.251892
-217.852	0.1696	-217.699	0.240055	218.079	-0.205501	-217.583	0.278141	-217.468	0.26274	-217.502	0.328304	217.535	0.320101	217.325	0.308998	217.253	0.254044	217.223	0.24972
-217.574	0.169882	-217.422	0.239432	217.801	-0.205373	-217.306	0.277227	-217.192	0.262244	-217.225	0.326193	217.26	0.318184	217.051	0.307252	216.98	0.252236	216.95	0.247523
-217.296	0.170148	-217.144	0.238787	217.522	-0.20523	-217.029	0.276284	-216.915	0.261717	-216.949	0.324058	216.984	0.31623	216.778	0.305473	216.706	0.250405	216.677	0.245303
-217.018	0.170397	-216.866	0.238122	217.244	-0.20507	-216.752	0.275312	-216.639	0.261158	-216.673	0.321898	216.709	0.314241	216.504	0.30366	216.432	0.248551	216.404	0.24306
-216.74	0.17063	-216.589	0.237436	216.965	-0.204896	-216.475	0.274313	-216.362	0.260568	-216.396	0.319714	216.433	0.312217	216.23	0.301814	216.158	0.246674	216.131	0.240793
-216.463	0.170846	-216.311	0.236729	216.686	-0.204706	-216.198	0.273285	-216.086	0.259947	-216.12	0.317505	216.158	0.310158	215.957	0.299936	215.885	0.244775	215.858	0.238504
-216.185	0.171046	-216.034	0.236002	216.408	-0.2045	-215.921	0.272231	-215.81	0.259295	-215.844	0.315274	215.883	0.308065	215.683	0.298025	215.611	0.242853	215.585	0.236193
-215.907	0.171228	-215.757	0.235253	216.13	-0.204279	-215.644	0.271148	-215.533	0.258612	-215.568	0.313019	215.608	0.305938	215.41	0.296083	215.338	0.240909	215.312	0.233859
-215.63	0.171394	-215.479	0.234485	215.851	-0.204043	-215.368	0.270039	-215.257	0.257899	-215.292	0.310741	215.332	0.303778	215.136	0.294109	215.064	0.238944	215.039	0.231504
-215.352	0.171542	-215.202	0.233696	215.573	-0.203791	-215.091	0.268902	-214.981	0.257155	-215.017	0.308441	215.057	0.301586	214.863	0.292104	214.79	0.236957	214.766	0.229128
-215.074	0.171673	-214.925	0.232887	215.294	-0.203525	-214.814	0.267739	-214.705	0.256381	-214.741	0.306119	214.782	0.299362	214.59	0.290069	214.517	0.23495	214.493	0.226731
-214.797	0.171787	-214.648	0.232057	215.016	-0.203243	-214.538	0.266549	-214.429	0.255578	-214.465	0.303775	214.507	0.297106	214.317	0.288004	214.243	0.232922	214.22	0.224314
-214.52	0.171883	-214.371	0.231208	214.738	-0.202946	-214.262	0.265333	-214.153	0.254745	-214.19	0.30141	214.232	0.29482	214.043	0.285909	213.97	0.230873	213.947	0.221877
-214.242	0.171961	-214.094	0.230339	214.46	-0.202634	-213.985	0.264091	-213.878	0.253883	-213.914	0.299025	213.957	0.292503	213.77	0.283785	213.696	0.228804	213.675	0.21942
-213.965	0.172022	-213.817	0.22945	214.181	-0.202307	-213.709	0.262824	-213.602	0.252991	-213.639	0.296619	213.682	0.290157	213.497	0.281633	213.423	0.226716	213.402	0.216943
-213.688	0.172065	-213.541	0.228541	213.903	-0.201966	-213.433	0.26153	-213.326	0.252071	-213.363	0.294193	213.407	0.287782	213.224	0.279451	213.149	0.224608	213.129	0.214448
-213.411	0.17209	-213.264	0.227612	213.625	-0.201609	-213.157	0.260211	-213.051	0.251122	-213.088	0.291747	213.132	0.285378	212.951	0.277242	212.876	0.222481	212.856	0.211934
-213.133	0.172097	-212.987	0.226665	213.347	-0.201237	-212.881	0.258867	-212.775	0.250144	-212.812	0.289282	212.857	0.282946	212.678	0.275006	212.602	0.220335	212.583	0.209401
-212.856	0.172086	-212.711	0.225697	213.069	-0.200851	-212.605	0.257498	-212.5	0.249138	-212.537	0.286798	212.582	0.280486	212.405	0.272742	212.329	0.21817	212.31	0.206851
-212.579	0.172056	-212.434	0.22471	212.79	-0.20045	-212.329	0.256104	-212.224	0.248104	-212.262	0.284296	212.307	0.278	212.132	0.270451	212.055	0.215988	212.037	0.204284
-212.302	0.172008	-212.157	0.223704	212.512	-0.200035	-212.053	0.254686	-211.949	0.247043	-211.987	0.281776	212.032	0.275487	211.86	0.268134	211.782	0.213787	211.764	0.201699
-212.026	0.171942	-211.881	0.222679	212.234	-0.199605	-211.777	0.253244	-211.673	0.245953	-211.712	0.279238	211.757	0.272949	211.587	0.265792	211.508	0.211569	211.491	0.199097
-211.749	0.171856	-211.605	0.221635	211.956	-0.19916	-211.501	0.251777	-211.398	0.244837	-211.437	0.276683	211.482	0.270385	211.314	0.263424	211.235	0.209333	211.218	0.19648
-211.472	0.171752	-211.328	0.220572	211.678	-0.198701	-211.225	0.250287	-211.123	0.243693	-211.162	0.274111	211.207	0.267796	211.041	0.261031	210.961	0.20708	210.945	0.193846
-211.195	0.171629	-211.052	0.219491	211.4	-0.198228	-210.95	0.248773	-210.848	0.242522	-210.887	0.271522	210.932	0.265184	210.768	0.258613	210.688	0.204811	210.672	0.191196
-210.918	0.171487	-210.776	0.21839	211.122	-0.19774	-210.674	0.247236	-210.573	0.241325	-210.612	0.268917	210.657	0.262548	210.496	0.256171	210.415	0.202525	210.399	0.188531
-210.642	0.171325	-210.499	0.217271	210.844	-0.197238	-210.398	0.245675	-210.298	0.240101	-210.337	0.266297	210.382	0.259888	210.223	0.253705	210.141	0.200223	210.126	0.185852
-210.365	0.171145	-210.223	0.216134	210.566	-0.196721	-210.123	0.244092	-210.023	0.23885	-210.062	0.263661	210.108	0.257207	209.95	0.251216	209.868	0.197905	209.853	0.183157
-210.088	0.170945	-209.947	0.214978	210.288	-0.196191	-209.847	0.242486	-209.748	0.237574	-209.787	0.261011	209.833	0.254503	209.678	0.248704	209.594	0.195572	209.58	0.180449
-209.812	0.170725	-209.671	0.213803	210.01	-0.195646	-209.572	0.240857	-209.473	0.236272	-209.513	0.258345	209.558	0.251778	209.405	0.246169	209.321	0.193224	209.307	0.177727
-209.535	0.170486	-209.395	0.212611	209.732	-0.195087	-209.296	0.239206	-209.198	0.234944	-209.238	0.255666	209.283	0.249032	209.132	0.243613	209.047	0.19086	209.034	0.174991
-209.259	0.170227	-209.119	0.2114	209.455	-0.194514	-209.021	0.237533	-208.923	0.233591	-208.963	0.252973	209.008	0.246266	208.86	0.241035	208.774	0.188482	208.761	0.172242
-208.982	0.169948	-208.843	0.210172	209.177	-0.193927	-208.746	0.235839	-208.648	0.232212	-208.689	0.250267	208.733	0.24348	208.587	0.238435	208.5	0.18609	208.488	0.169481
-208.706	0.169649	-208.567	0.208926	208.899	-0.193327	-208.47	0.234123	-208.373	0.230809	-208.414	0.247547	208.459	0.240675	208.315	0.235815	208.227	0.183684	208.215	0.166707
-208.429	0.16933	-208.291	0.207662	208.621	-0.192712	-208.195	0.232385	-208.098	0.229381	-208.14	0.244815	208.184	0.237852	208.042	0.233174	207.953	0.181264	207.942	0.163922
-208.153	0.168991	-208.015	0.20638	208.343	-0.192084	-207.92	0.230626	-207.824	0.227928	-207.865	0.242071	207.909	0.23501	207.77	0.230513	207.68	0.178831	207.669	0.161124
-207.877	0.168631	-207.739	0.20508	208.065	-0.191442	-207.645	0.228847	-207.549	0.226451	-207.591	0.239315	207.634	0.232151	207.497	0.227833	207.406	0.176385	207.396	0.158316
-207.6	0.168251	-207.464	0.203764	207.787	-0.190786	-207.37	0.227046	-207.274	0.224951	-207.316	0.236548	207.359	0.229275	207.225	0.225133	207.133	0.173926	207.122	0.155497
-207.324	0.16785	-207.188	0.202429	207.51	-0.190116	-207.095	0.225225	-207	0.223426	-207.042	0.233769	207.085	0.226383	206.952	0.222415	206.859	0.171454	206.849	0.152667
-207.048	0.167428	-206.912	0.201078	207.232	-0.189433	-206.82	0.223384	-206.725	0.221877	-206.768	0.23098	206.81	0.223475	206.679	0.219678	206.585	0.168971	206.576	0.149827
-206.772	0.166986	-206.636	0.199709	206.954	-0.188737	-206.545	0.221523	-206.45	0.220305	-206.493	0.228181	206.535	0.220551	206.407	0.216924	206.312	0.166475	206.303	0.146977
-206.495	0.166522	-206.361	0.198324	206.676	-0.188027	-206.27	0.219643	-206.176	0.21871	-206.219	0.225372	206.26	0.217613	206.134	0.214152	206.038	0.163968	206.029	0.144118
-206.219	0.166038	-206.085	0.196921	206.398	-0.187304	-205.995	0.217742	-205.901	0.217092	-205.945	0.222554	205.985	0.214661	205.862	0.211362	205.765	0.16145	205.756	0.14125
-205.943	0.165532	-205.809	0.195502	206.121	-0.186567	-205.72	0.215822	-205.627	0.215452	-205.67	0.219726	205.71	0.211695	205.589	0.208557	205.491	0.158921	205.483	0.138373
-205.667	0.165005	-205.534	0.194065	205.843	-0.185817	-205.445	0.213884	-205.352	0.213788	-205.396	0.21689	205.435	0.208716	205.317	0.205735	205.217	0.156381	205.209	0.135488
-205.391	0.164457	-205.258	0.192613	205.565	-0.185053	-205.17	0.211926	-205.078	0.212103	-205.122	0.214045	205.161	0.205725	205.044	0.202897	204.943	0.153831	204.936	0.132596
-205.114	0.163886	-204.982	0.191143	205.287	-0.184277	-204.895	0.209949	-204.803	0.210395	-204.848	0.211193	204.886	0.202722	204.772	0.200044	204.67	0.151271	204.662	0.129695
-204.838	0.163295	-204.707	0.189657	205.01	-0.183487	-204.62	0.207955	-204.529	0.208665	-204.573	0.208333	204.611	0.199707	204.499	0.197176	204.396	0.148701	204.389	0.126788
-204.562	0.162681	-204.431	0.188155	204.732	-0.182685	-204.345	0.205942	-204.254	0.206914	-204.299	0.205466	204.336	0.196681	204.226	0.194293	204.122	0.146122	204.115	0.123873
-204.286	0.162045	-204.155	0.186637	204.454	-0.181869	-204.07	0.20391	-203.98	0.205141	-204.025	0.202592	204.061	0.193645	203.954	0.191396	203.848	0.143534	203.842	0.120953
-204.01	0.161388	-203.88	0.185102	204.176	-0.18104	-203.795	0.201862	-203.705	0.203348	-203.751	0.199712	203.786	0.1906	203.681	0.188486	203.574	0.140937	203.568	0.118026
-203.734	0.160708	-203.604	0.183552	203.898	-0.180199	-203.521	0.199795	-203.431	0.201533	-203.477	0.196826	203.511	0.187545	203.408	0.185562	203.301	0.138331	203.294	0.115093
-203.458	0.160006	-203.329	0.181985	203.621	-0.179344	-203.246	0.197712	-203.157	0.199697	-203.203	0.193935	203.236	0.184482	203.136	0.182625	203.027	0.135717	203.02	0.112156
-203.182	0.159281	-203.053	0.180403	203.343	-0.178477	-202.971	0.195611	-202.882	0.197841	-202.928	0.191038	202.961	0.181411	202.863	0.179676	202.753	0.133096	202.747	0.109213
-202.906	0.158534	-202.778	0.178805	203.065	-0.177597	-202.696	0.193493	-202.608	0.195964	-202.654	0.188137	202.686	0.178332	202.59	0.176715	202.479	0.130467	202.473	0.106266
-202.63	0.157764	-202.502	0.177191	202.787	-0.176704	-202.422	0.191359	-202.333	0.194068	-202.38	0.185231	202.411	0.175246	202.318	0.173742	202.205	0.12783	202.199	0.103314
-202.354	0.156972	-202.227	0.175562	202.51	-0.175799	-202.147	0.189208	-202.059	0.192151	-202.106	0.182321	202.136	0.172154	202.045	0.170758	201.931	0.125187	201.925	0.100359
-202.077	0.156156	-201.951	0.173918	202.232	-0.174881	-201.872	0.187041	-201.785	0.190215	-201.832	0.179408	201.861	0.169056	201.772	0.167763	201.656	0.122537	201.651	0.0974
-201.801	0.155318	-201.675	0.172258	201.954	-0.17395	-201.597	0.184858	-201.51	0.188259	-201.558	0.176491	201.585	0.165953	201.499	0.164758	201.382	0.11988	201.377	0.0944381
-201.525	0.154456	-201.4	0.170583	201.676	-0.173008	-201.323	0.182659	-201.236	0.186285	-201.284	0.173572	201.31	0.162845	201.226	0.161743	201.108	0.117218	201.103	0.0914734
-201.249	0.153571	-201.124	0.168893	201.398	-0.172052	-201.048	0.180445	-200.961	0.184291	-201.01	0.17065	201.035	0.159732	200.953	0.158719	200.834	0.11455	200.829	0.0885064
-200.973	0.152663	-200.849	0.167188	201.12	-0.171085	-200.773	0.178215	-200.687	0.182278	-200.736	0.167727	200.76	0.156617	200.68	0.155685	200.56	0.111876	200.555	0.0855374
-200.697	0.151731	-200.573	0.165468	200.843	-0.170105	-200.499	0.175971	-200.412	0.180247	-200.461	0.164801	200.484	0.153498	200.407	0.152643	200.285	0.109198	200.281	0.0825668
-200.421	0.150776	-200.298	0.163733	200.565	-0.169112	-200.224	0.173711	-200.138	0.178197	-200.187	0.161875	200.209	0.150376	200.134	0.149592	200.011	0.106514	200.006	0.0795949
-200.145	0.149796	-200.022	0.161984	200.287	-0.168108	-199.949	0.171437	-199.863	0.17613	-199.913	0.158947	199.934	0.147253	199.861	0.146534	199.737	0.103826	199.732	0.0766222
-199.869	0.148793	-199.746	0.16022	200.009	-0.167092	-199.674	0.169149	-199.589	0.174044	-199.639	0.156019	199.658	0.144129	199.588	0.143468	199.462	0.101134	199.458	0.0736489
-199.593	0.147766	-199.471	0.158441	199.731	-0.166063	-199.4	0.166846	-199.315	0.171941	-199.365	0.153092	199.383	0.141003	199.315	0.140395	199.188	0.0984375	199.183	0.0706755
-199.317	0.146715	-199.195	0.156648	199.453	-0.165022	-199.125	0.164529	-199.04	0.16982	-199.091	0.150164	199.107	0.137877	199.041	0.137315	198.913	0.0957377	198.909	0.0677023
-199.04	0.14564	-198.919	0.154841	199.175	-0.16397	-198.85	0.162199	-198.766	0.167682	-198.817	0.147237	198.832	0.134752	198.768	0.13423	198.638	0.0930347	198.634	0.0647297
-198.764	0.14454	-198.644	0.153019	198.897	-0.162905	-198.575	0.159855	-198.491	0.165527	-198.542	0.144311	198.556	0.131627	198.495	0.131138	198.364	0.0903286	198.36	0.061758
-198.488	0.143416	-198.368	0.151184	198.619	-0.161829	-198.301	0.157498	-198.216	0.163355	-198.268	0.141387	198.281	0.128504	198.221	0.128042	198.089	0.0876198	198.085	0.0587877
-198.212	0.142267	-198.092	0.149335	198.342	-0.160741	-198.026	0.155127	-197.942	0.161167	-197.994	0.138465	198.005	0.125382	197.948	0.12494	197.814	0.0849087	197.81	0.0558191
-197.936	0.141094	-197.817	0.147471	198.064	-0.159641	-197.751	0.152744	-197.667	0.158962	-197.72	0.135545	197.729	0.122264	197.674	0.121834	197.54	0.0821955	197.535	0.0528525
-197.659	0.139895	-197.541	0.145594	197.786	-0.158529	-197.476	0.150348	-197.393	0.156741	-197.446	0.132627	197.454	0.119148	197.401	0.118724	197.265	0.0794805	197.261	0.0498884
-197.383	0.138672	-197.265	0.143704	197.508	-0.157406	-197.201	0.14794	-197.118	0.154504	-197.171	0.129713	197.178	0.116036	197.127	0.11561	196.99	0.0767641	196.986	0.0469271
-197.107	0.137424	-196.989	0.141799	197.23	-0.156271	-196.927	0.14552	-196.843	0.152252	-196.897	0.126802	196.902	0.112927	196.853	0.112493	196.715	0.0740465	196.711	0.0439689
-196.83	0.13615	-196.714	0.139882	196.951	-0.155125	-196.652	0.143088	-196.569	0.149984	-196.623	0.123895	196.626	0.109824	196.58	0.109373	196.44	0.0713281	196.436	0.0410143
-196.554	0.134851	-196.438	0.137951	196.673	-0.153967	-196.377	0.140644	-196.294	0.147701	-196.348	0.120993	196.35	0.106726	196.306	0.106251	196.165	0.0686091	196.16	0.0380636
-196.278	0.133527	-196.162	0.136006	196.395	-0.152798	-196.102	0.138188	-196.019	0.145402	-196.074	0.118095	196.074	0.103634	196.032	0.103127	195.889	0.0658898	195.885	0.0351172
-196.001	0.132177	-195.886	0.134049	196.117	-0.151617	-195.827	0.135721	-195.744	0.143089	-195.8	0.115202	195.798	0.100548	195.758	0.100001	195.614	0.0631706	195.61	0.0321754
-195.725	0.130803	-195.61	0.132079	195.839	-0.150426	-195.552	0.133244	-195.469	0.140762	-195.525	0.112314	195.522	0.0974685	195.484	0.0968738	195.339	0.0604517	195.335	0.0292386
-195.448	0.129403	-195.334	0.130096	195.561	-0.149223	-195.277	0.130756	-195.194	0.13842	-195.251	0.109431	195.246	0.0943959	195.21	0.0937459	195.063	0.0577333	195.059	0.0263068
-195.172	0.12798	-195.058	0.128102	195.283	-0.148009	-195.002	0.128257	-194.92	0.136065	-194.976	0.106554	194.97	0.0913302	194.936	0.0906176	194.788	0.0550157	194.784	0.0233805
-194.896	0.126533	-194.782	0.126095	195.005	-0.146784	-194.727	0.12575	-194.645	0.133696	-194.702	0.103683	194.694	0.0882716	194.661	0.0874891	194.513	0.0522991	194.508	0.0204598
-194.619	0.125063	-194.506	0.124077	194.726	-0.145549	-194.452	0.123232	-194.37	0.131315	-194.427	0.100818	194.417	0.0852203	194.387	0.0843608	194.237	0.0495837	194.232	0.0175451
-194.342	0.12357	-194.23	0.122049	194.448	-0.144303	-194.177	0.120706	-194.095	0.128921	-194.153	0.0979587	194.141	0.0821764	194.113	0.0812331	193.961	0.0468698	193.957	0.0146365
-194.066	0.122055	-193.954	0.120009	194.17	-0.143047	-193.902	0.118172	-193.82	0.126515	-193.878	0.0951059	193.864	0.0791402	193.838	0.0781064	193.686	0.0441576	193.681	0.0117342
-193.789	0.120518	-193.677	0.117959	193.891	-0.14178	-193.627	0.11563	-193.545	0.124098	-193.604	0.0922595	193.588	0.0761118	193.564	0.0749809	193.41	0.0414473	193.405	0.00883869
-193.513	0.11896	-193.401	0.1159	193.613	-0.140503	-193.352	0.11308	-193.269	0.121669	-193.329	0.0894198	193.311	0.0730915	193.289	0.0718571	193.134	0.0387392	193.129	0.00595004
-193.236	0.117381	-193.125	0.11383	193.335	-0.139216	-193.076	0.110522	-192.994	0.119229	-193.054	0.0865869	193.035	0.0700793	193.014	0.0687352	192.858	0.0360334	192.853	0.00306855
-192.959	0.115782	-192.849	0.111752	193.056	-0.137919	-192.801	0.107958	-192.719	0.116778	-192.78	0.083761	192.758	0.0670755	192.74	0.0656157	192.582	0.0333303	192.577	0.000194464
-192.682	0.114163	-192.573	0.109664	192.778	-0.136612	-192.526	0.105387	-192.444	0.114318	-192.505	0.0809423	192.482	0.0640803	192.465	0.0624989	192.307	0.0306301	192.301	-0.00267196
-192.406	0.112525	-192.296	0.107568	192.5	-0.135295	-192.251	0.102811	-192.169	0.111848	-192.23	0.078131	192.205	0.0610938	192.19	0.0593851	192.031	0.0279329	192.025	-0.00553048
-192.129	0.110868	-192.02	0.105464	192.221	-0.133969	-191.975	0.100228	-191.893	0.109368	-191.956	0.0753272	191.928	0.0581163	191.915	0.0562748	191.754	0.0252391	191.749	-0.00838084
-191.852	0.109193	-191.743	0.103352	191.943	-0.132634	-191.7	0.0976407	-191.618	0.106879	-191.681	0.0725311	191.651	0.0551478	191.64	0.0531682	191.478	0.0225489	191.472	-0.0112228
-191.575	0.1075	-191.467	0.101232	191.664	-0.131289	-191.425	0.0950483	-191.343	0.104382	-191.406	0.069743	191.375	0.0521887	191.365	0.0500657	191.202	0.0198625	191.196	-0.0140561
-191.298	0.10579	-191.191	0.0991055	191.386	-0.129935	-191.149	0.0924515	-191.067	0.101877	-191.131	0.0669629	191.098	0.049239	191.09	0.0469677	190.926	0.0171801	190.92	-0.0168805
-191.021	0.104063	-190.914	0.096972	191.107	-0.128572	-190.874	0.0898507	-190.792	0.0993634	-190.856	0.0641911	190.821	0.0462989	190.815	0.0438745	190.65	0.0145019	190.643	-0.0196957
-190.744	0.102319	-190.638	0.0948321	190.829	-0.1272	-190.599	0.0872462	-190.516	0.0968428	-190.581	0.0614277	190.544	0.0433687	190.539	0.0407865	190.373	0.0118283	190.367	-0.0225015
-190.467	0.10056	-190.361	0.0926862	190.55	-0.125819	-190.323	0.0846385	-190.241	0.0943151	-190.306	0.058673	190.267	0.0404485	190.264	0.037704	190.097	0.0091594	190.09	-0.0252976
-190.19	0.0987846	-190.084	0.0905345	190.272	-0.12443	-190.048	0.082028	-189.965	0.0917808	-190.031	0.0559271	189.99	0.0375385	189.989	0.0346274	189.82	0.00649547	189.813	-0.0280838
-189.913	0.0969946	-189.808	0.0883774	189.993	-0.123031	-189.772	0.0794151	-189.69	0.0892402	-189.756	0.0531901	189.712	0.0346389	189.713	0.0315571	189.544	0.00383675	189.537	-0.0308599
-189.636	0.0951902	-189.531	0.0862153	189.715	-0.121625	-189.496	0.0768002	-189.414	0.0866938	-189.481	0.0504623	189.435	0.0317498	189.438	0.0284933	189.267	0.00118346	189.26	-0.0336255
-189.359	0.0933718	-189.255	0.0840486	189.436	-0.12021	-189.221	0.0741836	-189.139	0.0841419	-189.206	0.0477439	189.158	0.0288715	189.162	0.0254365	188.991	-0.00146416	188.983	-0.0363805
-189.082	0.09154	-188.978	0.0818776	189.157	-0.118787	-188.945	0.0715659	-188.863	0.0815849	-188.931	0.045035	188.881	0.0260041	188.887	0.0223871	188.714	-0.00410588	188.706	-0.0391245
-188.805	0.089695	-188.701	0.0797026	188.879	-0.117356	-188.67	0.0689473	-188.587	0.0790233	-188.656	0.0423358	188.603	0.0231478	188.611	0.0193452	188.437	-0.00674145	188.429	-0.0418574
-188.528	0.0878376	-188.424	0.077524	188.6	-0.115918	-188.394	0.0663284	-188.311	0.0764573	-188.381	0.0396464	188.326	0.0203028	188.335	0.0163114	188.161	-0.00937066	188.152	-0.0445789
-188.25	0.0859681	-188.148	0.0753422	188.321	-0.114471	-188.118	0.0637094	-188.036	0.0738874	-188.105	0.0369672	188.049	0.0174693	188.059	0.013286	187.884	-0.0119933	187.875	-0.0472887
-187.973	0.084087	-187.871	0.0731575	188.043	-0.113017	-187.842	0.0610909	-187.76	0.071314	-187.83	0.0342981	187.771	0.0146474	187.783	0.0102692	187.607	-0.014609	187.598	-0.0499866
-187.696	0.0821948	-187.594	0.0709703	187.764	-0.111555	-187.567	0.0584731	-187.484	0.0687375	-187.555	0.0316395	187.494	0.0118373	187.507	0.00726159	187.33	-0.0172177	187.321	-0.0526723
-187.419	0.080292	-187.317	0.0687808	187.485	-0.110086	-187.291	0.0558566	-187.208	0.0661583	-187.279	0.0289915	187.216	0.00903931	187.231	0.00426337	187.053	-0.0198191	187.044	-0.0553456
-187.141	0.078379	-187.04	0.0665896	187.206	-0.108609	-187.015	0.0532417	-186.932	0.0635766	-187.004	0.0263543	186.938	0.00625347	186.955	0.00127494	186.776	-0.0224129	186.767	-0.0580062
-186.864	0.0764564	-186.763	0.0643969	186.928	-0.107125	-186.739	0.0506288	-186.656	0.0609931	-186.729	0.023728	186.661	0.00348001	186.679	-0.00170335	186.499	-0.024999	186.49	-0.0606539
-186.587	0.0745247	-186.486	0.062203	186.649	-0.105635	-186.463	0.0480183	-186.38	0.0584079	-186.453	0.0211129	186.383	0.000719105	186.403	-0.00467115	186.222	-0.0275771	186.212	-0.0632884
-186.309	0.0725842	-186.209	0.0600084	186.37	-0.104137	-186.187	0.0454107	-186.104	0.0558216	-186.178	0.0185091	186.105	-0.00202906	186.127	-0.0076281	185.945	-0.0301469	185.935	-0.0659095
-186.032	0.0706356	-185.932	0.0578134	186.091	-0.102633	-185.911	0.0428062	-185.828	0.0532344	-185.902	0.0159168	185.828	-0.00476429	185.851	-0.0105738	185.668	-0.0327082	185.658	-0.0685169
-185.754	0.0686792	-185.655	0.0556183	185.812	-0.101122	-185.635	0.0402054	-185.552	0.0506469	-185.627	0.0133362	185.55	-0.00748642	185.574	-0.013508	185.391	-0.0352609	185.38	-0.0711104
-185.477	0.0667156	-185.378	0.0534235	185.533	-0.0996044	-185.359	0.0376086	-185.276	0.0480594	-185.351	0.0107674	185.272	-0.0101953	185.298	-0.0164303	185.113	-0.0378046	185.103	-0.0736897
-185.199	0.0647452	-185.101	0.0512293	185.255	-0.0980806	-185.083	0.0350163	-185	0.0454722	-185.075	0.00821067	184.994	-0.0128906	185.021	-0.0193403	184.836	-0.0403391	184.825	-0.0762546
-184.921	0.0627685	-184.823	0.0490362	184.976	-0.0965505	-184.806	0.0324288	-184.724	0.0428858	-184.8	0.00566616	184.716	-0.0155724	184.745	-0.0222377	184.559	-0.0428642	184.548	-0.0788048
-184.644	0.0607861	-184.546	0.0468444	184.697	-0.0950143	-184.53	0.0298465	-184.447	0.0403005	-184.524	0.00313405	184.438	-0.0182402	184.468	-0.0251221	184.282	-0.0453797	184.27	-0.0813401
-184.366	0.0587983	-184.269	0.0446543	184.418	-0.0934721	-184.254	0.0272698	-184.171	0.0377168	-184.248	0.00061452	184.16	-0.0208941	184.192	-0.0279932	184.004	-0.0478853	183.992	-0.0838602
-184.089	0.0568057	-183.992	0.0424662	184.139	-0.091924	-183.978	0.0246992	-183.895	0.0351351	-183.973	-0.00189225	183.882	-0.0235338	183.915	-0.0308506	183.727	-0.0503808	183.715	-0.0863649
-183.811	0.0548087	-183.714	0.0402806	183.86	-0.0903702	-183.701	0.0221351	-183.618	0.0325556	-183.697	-0.00438609	183.604	-0.0261591	183.638	-0.0336939	183.449	-0.0528659	183.437	-0.0888539
-183.533	0.0528079	-183.437	0.0380978	183.581	-0.0888108	-183.425	0.0195778	-183.342	0.0299789	-183.421	-0.0068668	183.326	-0.0287698	183.361	-0.0365229	183.172	-0.0553404	183.159	-0.0913269
-183.255	0.0508037	-183.16	0.0359181	183.302	-0.0872459	-183.148	0.0170277	-183.066	0.0274053	-183.145	-0.00933422	183.048	-0.0313658	183.085	-0.0393371	182.894	-0.0578042	182.881	-0.0937838
-182.978	0.0487966	-182.882	0.0337418	183.023	-0.0856756	-182.872	0.0144853	-182.789	0.0248351	-182.869	-0.0117882	182.77	-0.0339469	182.808	-0.0421363	182.617	-0.0602569	182.604	-0.0962242
-182.7	0.046787	-182.605	0.0315694	182.744	-0.0841001	-182.595	0.011951	-182.513	0.0222689	-182.593	-0.0142285	182.492	-0.0365129	182.531	-0.0449199	182.339	-0.0626983	182.326	-0.098648
-182.422	0.0447756	-182.327	0.0294011	182.465	-0.0825195	-182.319	0.00942511	-182.236	0.0197069	-182.317	-0.0166549	182.213	-0.0390635	182.254	-0.0476878	182.061	-0.0651282	182.048	-0.101055
-182.144	0.0427626	-182.05	0.0272374	182.186	-0.0809339	-182.042	0.00690809	-181.96	0.0171495	-182.041	-0.0190673	181.935	-0.0415987	181.977	-0.0504395	181.784	-0.0675464	181.77	-0.103444
-181.866	0.0407487	-181.772	0.0250786	181.907	-0.0793434	-181.766	0.00440034	-181.683	0.0145973	-181.765	-0.0214656	181.657	-0.0441183	181.7	-0.0531746	181.506	-0.0699525	181.492	-0.105817
-181.588	0.0387343	-181.495	0.022925	181.627	-0.0777483	-181.489	0.00190225	-181.406	0.0120504	-181.489	-0.0238494	181.378	-0.046622	181.422	-0.0558929	181.228	-0.0723465	181.214	-0.108171
-181.31	0.0367198	-181.217	0.0207771	181.348	-0.0761485	-181.212	-0.000585771	-181.13	0.00950944	-181.213	-0.0262187	181.1	-0.0491097	181.145	-0.058594	180.95	-0.074728	180.936	-0.110508
-181.032	0.0347059	-180.939	0.018635	181.069	-0.0745443	-180.935	-0.00306332	-180.853	0.00697466	-180.937	-0.0285733	180.822	-0.0515812	180.868	-0.0612775	180.672	-0.0770969	180.658	-0.112826
-180.754	0.0326929	-180.662	0.0164993	180.79	-0.0729358	-180.659	-0.00552998	-180.576	0.00444649	-180.66	-0.030913	180.543	-0.0540364	180.591	-0.063943	180.395	-0.0794528	180.38	-0.115126
-180.476	0.0306813	-180.384	0.0143703	180.511	-0.071323	-180.382	-0.00798538	-180.299	0.00192532	-180.384	-0.0332375	180.265	-0.0564749	180.313	-0.0665903	180.117	-0.0817956	180.101	-0.117407
-180.198	0.0286716	-180.106	0.0122482	180.232	-0.0697062	-180.105	-0.0104291	-180.023	-0.000588461	-180.108	-0.0355468	179.986	-0.0588968	180.036	-0.0692189	179.839	-0.0841249	179.823	-0.11967
-179.92	0.0266643	-179.829	0.0101335	179.952	-0.0680854	-179.828	-0.0128607	-179.746	-0.00309446	-179.831	-0.0378407	179.707	-0.0613017	179.758	-0.0718285	179.561	-0.0864407	179.545	-0.121913
-179.642	0.0246599	-179.551	0.00802654	179.673	-0.0664607	-179.551	-0.0152798	-179.469	-0.0055923	-179.555	-0.0401189	179.429	-0.0636895	179.481	-0.0744187	179.283	-0.0887426	179.267	-0.124136
-179.363	0.0226589	-179.273	0.00592763	179.394	-0.0648324	-179.274	-0.0176861	-179.192	-0.00808158	-179.278	-0.0423813	179.15	-0.06606	179.203	-0.0769893	179.005	-0.0910305	178.989	-0.12634
-179.085	0.0206617	-178.995	0.00383716	179.115	-0.0632005	-178.997	-0.0200791	-178.915	-0.0105619	-179.002	-0.0446277	178.872	-0.068413	178.926	-0.0795398	178.727	-0.093304	178.71	-0.128525
-178.807	0.0186688	-178.717	0.00175546	178.835	-0.0615651	-178.719	-0.0224583	-178.638	-0.0130329	-178.725	-0.0468579	178.593	-0.0707484	178.648	-0.0820698	178.449	-0.0955629	178.432	-0.130688
-178.528	0.0166807	-178.439	-0.000317106	178.556	-0.0599265	-178.442	-0.0248235	-178.361	-0.0154942	-178.449	-0.0490717	178.314	-0.0730659	178.37	-0.0845791	178.171	-0.0978071	178.154	-0.132832
-178.25	0.0146979	-178.161	-0.00238019	178.277	-0.0582846	-178.165	-0.0271741	-178.084	-0.0179453	-178.172	-0.0512691	178.035	-0.0753655	178.092	-0.0870673	177.893	-0.100036	177.875	-0.134955
-177.972	0.0127209	-177.883	-0.00443343	177.998	-0.0566397	-177.888	-0.0295099	-177.807	-0.020386	-177.895	-0.0534497	177.757	-0.0776468	177.815	-0.089534	177.614	-0.10225	177.597	-0.137056
-177.693	0.0107501	-177.605	-0.00647648	177.718	-0.0549918	-177.61	-0.0318304	-177.529	-0.0228157	-177.619	-0.0556134	177.478	-0.0799098	177.537	-0.0919788	177.336	-0.104449	177.319	-0.139137
-177.415	0.00878607	-177.327	-0.00850898	177.439	-0.0533412	-177.333	-0.0341351	-177.252	-0.0252342	-177.342	-0.0577601	177.199	-0.0821542	177.259	-0.0944015	177.058	-0.106631	177.04	-0.141196
-177.137	0.00682923	-177.049	-0.0105306	177.16	-0.0516878	-177.055	-0.0364237	-176.975	-0.027641	-177.065	-0.0598895	176.92	-0.0843798	176.981	-0.0968016	176.78	-0.108798	176.762	-0.143233
-176.858	0.00488009	-176.771	-0.0125409	176.88	-0.0500319	-176.778	-0.0386959	-176.698	-0.0300357	-176.788	-0.0620015	176.641	-0.0865865	176.703	-0.0991789	176.502	-0.110949	176.483	-0.145249
-176.579	0.00293913	-176.493	-0.0145397	176.601	-0.0483736	-176.5	-0.0409511	-176.42	-0.032418	-176.511	-0.0640959	176.362	-0.0887742	176.425	-0.101533	176.223	-0.113083	176.205	-0.147242
-176.301	0.00100682	-176.215	-0.0165265	176.321	-0.046713	-176.223	-0.043189	-176.143	-0.0347874	-176.234	-0.0661725	176.083	-0.0909425	176.147	-0.103863	175.945	-0.1152	175.926	-0.149213
-176.022	-0.000916347	-175.937	-0.0185009	176.042	-0.0450502	-175.945	-0.0454091	-175.866	-0.0371436	-175.957	-0.0682311	175.804	-0.0930914	175.869	-0.10617	175.667	-0.117301	175.648	-0.151161
-175.744	-0.00282989	-175.658	-0.0204627	175.763	-0.0433854	-175.667	-0.0476111	-175.588	-0.0394861	-175.68	-0.0702715	175.525	-0.0952206	175.591	-0.108452	175.388	-0.119384	175.369	-0.153086
-175.465	-0.00473333	-175.38	-0.0224115	175.483	-0.0417187	-175.39	-0.0497947	-175.311	-0.0418147	-175.403	-0.0722937	175.246	-0.0973299	175.312	-0.110709	175.11	-0.12145	175.091	-0.154988
-175.186	-0.00662619	-175.102	-0.0243469	175.204	-0.0400501	-175.112	-0.0519592	-175.033	-0.0441288	-175.126	-0.0742973	174.967	-0.0994193	175.034	-0.112941	174.832	-0.123499	174.812	-0.156867
-174.908	-0.00850798	-174.823	-0.0262686	174.924	-0.0383799	-174.834	-0.0541045	-174.756	-0.0464282	-174.849	-0.0762822	174.688	-0.101488	174.756	-0.115148	174.553	-0.12553	174.534	-0.158722
-174.629	-0.0103782	-174.545	-0.0281762	174.645	-0.0367082	-174.556	-0.05623	-174.478	-0.0487124	-174.572	-0.0782483	174.409	-0.103537	174.477	-0.11733	174.275	-0.127542	174.255	-0.160553
-174.35	-0.0122364	-174.267	-0.0300693	174.365	-0.0350351	-174.278	-0.0583354	-174.201	-0.050981	-174.294	-0.0801953	174.13	-0.105565	174.199	-0.119485	173.996	-0.129537	173.977	-0.162359
-174.071	-0.0140821	-173.988	-0.0319477	174.086	-0.0333607	-174	-0.0604202	-173.923	-0.0532336	-174.017	-0.0821231	173.85	-0.107573	173.921	-0.121614	173.718	-0.131512	173.698	-0.164141
-173.792	-0.0159148	-173.71	-0.0338109	173.806	-0.0316851	-173.722	-0.0624841	-173.645	-0.0554699	-173.74	-0.0840315	173.571	-0.109559	173.642	-0.123716	173.44	-0.13347	173.419	-0.165899
-173.514	-0.0177341	-173.431	-0.0356587	173.527	-0.0300086	-173.444	-0.0645266	-173.367	-0.0576895	-173.462	-0.0859203	173.292	-0.111525	173.364	-0.12579	173.161	-0.135408	173.141	-0.167632
-173.235	-0.0195393	-173.153	-0.0374905	173.247	-0.0283311	-173.165	-0.0665474	-173.09	-0.0598919	-173.185	-0.0877893	173.013	-0.113469	173.085	-0.127838	172.883	-0.137327	172.862	-0.169339
-172.956	-0.0213302	-172.874	-0.0393062	172.968	-0.0266529	-172.887	-0.068546	-172.812	-0.0620768	-172.907	-0.0896384	172.733	-0.115392	172.806	-0.129857	172.604	-0.139226	172.584	-0.171021
-172.677	-0.0231061	-172.596	-0.0411053	172.688	-0.024974	-172.609	-0.0705221	-172.534	-0.0642438	-172.63	-0.0914673	172.454	-0.117293	172.528	-0.131848	172.325	-0.141106	172.305	-0.172677
-172.398	-0.0248666	-172.317	-0.0428875	172.409	-0.0232946	-172.33	-0.0724752	-172.256	-0.0663925	-172.352	-0.093276	172.175	-0.119172	172.249	-0.133811	172.047	-0.142965	172.026	-0.174307
-172.119	-0.0266112	-172.038	-0.0446525	172.129	-0.0216148	-172.052	-0.074405	-171.978	-0.0685225	-172.074	-0.0950641	171.895	-0.121029	171.97	-0.135745	171.768	-0.144805	171.748	-0.175911
-171.84	-0.0283394	-171.76	-0.0463998	171.849	-0.0199348	-171.773	-0.076311	-171.7	-0.0706335	-171.796	-0.0968316	171.616	-0.122864	171.692	-0.137649	171.49	-0.146624	171.469	-0.177489
-171.561	-0.0300508	-171.481	-0.0481292	171.57	-0.0182546	-171.495	-0.0781928	-171.422	-0.0727249	-171.519	-0.0985783	171.336	-0.124677	171.413	-0.139524	171.211	-0.148423	171.19	-0.179039
-171.281	-0.0317449	-171.202	-0.0498402	171.29	-0.0165745	-171.216	-0.0800501	-171.144	-0.0747965	-171.241	-0.100304	171.057	-0.126467	171.134	-0.141369	170.933	-0.150201	170.912	-0.180563
-171.002	-0.0334212	-170.923	-0.0515326	171.011	-0.0148945	-170.937	-0.0818824	-170.866	-0.0768479	-170.963	-0.102008	170.778	-0.128234	170.855	-0.143183	170.654	-0.151957	170.633	-0.18206
-170.723	-0.0350791	-170.645	-0.0532059	170.731	-0.0132147	-170.659	-0.0836893	-170.588	-0.0788786	-170.685	-0.103691	170.498	-0.129978	170.576	-0.144967	170.375	-0.153692	170.354	-0.183529
-170.444	-0.0367183	-170.366	-0.0548598	170.451	-0.0115353	-170.38	-0.0854704	-170.31	-0.0808883	-170.407	-0.105353	170.219	-0.1317	170.297	-0.14672	170.097	-0.155406	170.076	-0.184971
-170.164	-0.0383383	-170.087	-0.056494	170.172	-0.00985641	-170.101	-0.0872254	-170.032	-0.0828766	-170.129	-0.106993	169.939	-0.133398	170.018	-0.148441	169.818	-0.157098	169.797	-0.186384
-169.885	-0.0399384	-169.808	-0.0581081	169.892	-0.00817816	-169.822	-0.0889537	-169.753	-0.0848431	-169.851	-0.10861	169.66	-0.135072	169.739	-0.150131	169.539	-0.158768	169.518	-0.187769
-169.606	-0.0415184	-169.529	-0.0597018	169.612	-0.00650068	-169.543	-0.0906551	-169.475	-0.0867873	-169.573	-0.110206	169.38	-0.136723	169.46	-0.151788	169.261	-0.160416	169.24	-0.189126
-169.326	-0.0430777	-169.25	-0.0612746	169.333	-0.00482409	-169.264	-0.0923291	-169.197	-0.088709	-169.295	-0.111779	169.1	-0.13835	169.181	-0.153413	168.982	-0.162041	168.961	-0.190454
-169.047	-0.0446158	-168.971	-0.0628263	169.053	-0.00314851	-168.985	-0.0939753	-168.918	-0.0906078	-169.016	-0.11333	168.821	-0.139953	168.902	-0.155006	168.703	-0.163643	168.682	-0.191753
-168.768	-0.0461322	-168.692	-0.0643565	168.773	-0.00147409	-168.706	-0.0955934	-168.64	-0.0924831	-168.738	-0.114859	168.541	-0.141532	168.623	-0.156565	168.425	-0.165223	168.404	-0.193023
-168.488	-0.0476264	-168.413	-0.0658649	168.493	0.000199064	-168.426	-0.0971828	-168.362	-0.0943347	-168.46	-0.116364	168.262	-0.143086	168.344	-0.15809	168.146	-0.166779	168.125	-0.194264
-168.209	-0.0490982	-168.134	-0.0673511	168.214	0.00187082	-168.147	-0.0987433	-168.083	-0.0961623	-168.181	-0.117847	167.982	-0.144616	168.064	-0.159582	167.867	-0.168312	167.846	-0.195475
-167.929	-0.0505476	-167.855	-0.0688153	167.934	0.00354111	-167.868	-0.100275	-167.805	-0.0979658	-167.903	-0.119306	167.702	-0.146122	167.785	-0.16104	167.589	-0.169821	167.568	-0.196656
-167.65	-0.0519747	-167.575	-0.0702579	167.654	0.00520986	-167.588	-0.101779	-167.526	-0.0997455	-167.624	-0.120744	167.423	-0.147603	167.506	-0.162465	167.31	-0.171307	167.289	-0.197808
-167.37	-0.05338	-167.296	-0.0716789	167.374	0.00687701	-167.309	-0.103254	-167.247	-0.101502	-167.346	-0.122158	167.143	-0.14906	167.226	-0.163857	167.031	-0.17277	167.01	-0.198931
-167.09	-0.0547636	-167.017	-0.0730787	167.095	0.00854247	-167.029	-0.104702	-166.969	-0.103234	-167.067	-0.123551	166.863	-0.150494	166.947	-0.165216	166.753	-0.17421	166.732	-0.200024
-166.811	-0.0561256	-166.738	-0.0744575	166.815	0.0102062	-166.75	-0.106122	-166.69	-0.104943	-166.788	-0.124922	166.583	-0.151903	166.668	-0.166543	166.474	-0.175627	166.453	-0.20109
-166.531	-0.0574665	-166.458	-0.0758155	166.535	0.0118681	-166.47	-0.107515	-166.411	-0.106629	-166.51	-0.12627	166.304	-0.153289	166.388	-0.167838	166.195	-0.17702	166.174	-0.202126
-166.251	-0.0587863	-166.179	-0.077153	166.255	0.0135281	-166.19	-0.108881	-166.133	-0.108292	-166.231	-0.127598	166.024	-0.154652	166.109	-0.169101	165.916	-0.17839	165.896	-0.203134
-165.971	-0.0600854	-165.9	-0.0784703	165.975	0.0151862	-165.91	-0.110221	-165.854	-0.109931	-165.952	-0.128904	165.744	-0.155991	165.829	-0.170332	165.638	-0.179738	165.617	-0.204114
-165.692	-0.0613639	-165.62	-0.0797675	165.696	0.0168423	-165.63	-0.111534	-165.575	-0.111548	-165.673	-0.130188	165.464	-0.157307	165.55	-0.171533	165.359	-0.181062	165.338	-0.205067
-165.412	-0.0626221	-165.341	-0.0810449	165.416	0.0184963	-165.351	-0.112822	-165.296	-0.113143	-165.394	-0.131452	165.184	-0.1586	165.27	-0.172702	165.08	-0.182364	165.06	-0.205991
-165.132	-0.0638602	-165.062	-0.0823028	165.136	0.0201481	-165.071	-0.114084	-165.017	-0.114715	-165.115	-0.132695	164.905	-0.159871	164.991	-0.173841	164.801	-0.183643	164.781	-0.206888
-164.852	-0.0650785	-164.782	-0.0835414	164.856	0.0217977	-164.791	-0.11532	-164.739	-0.116264	-164.836	-0.133918	164.625	-0.161119	164.711	-0.17495	164.523	-0.184899	164.503	-0.207757
-164.572	-0.0662772	-164.503	-0.0847609	164.576	0.023445	-164.511	-0.116532	-164.46	-0.117791	-164.557	-0.13512	164.345	-0.162344	164.432	-0.176029	164.244	-0.186132	164.224	-0.208599
-164.292	-0.0674565	-164.223	-0.0859616	164.297	0.02509	-164.23	-0.117719	-164.181	-0.119297	-164.278	-0.136302	164.065	-0.163547	164.152	-0.177078	163.965	-0.187343	163.945	-0.209415
-164.012	-0.0686166	-163.944	-0.0871437	164.017	0.0267325	-163.95	-0.118882	-163.902	-0.12078	-163.999	-0.137464	163.785	-0.164728	163.872	-0.178098	163.686	-0.188531	163.667	-0.210203
-163.732	-0.0697578	-163.664	-0.0883075	163.737	0.0283725	-163.67	-0.120021	-163.623	-0.122241	-163.72	-0.138606	163.505	-0.165888	163.592	-0.179089	163.408	-0.189697	163.388	-0.210965
-163.453	-0.0708804	-163.385	-0.0894532	163.457	0.03001	-163.39	-0.121135	-163.344	-0.123681	-163.441	-0.139729	163.225	-0.167025	163.313	-0.180052	163.129	-0.19084	163.11	-0.211701
-163.173	-0.0719844	-163.105	-0.090581	163.177	0.0316448	-163.11	-0.122227	-163.065	-0.1251	-163.162	-0.140832	162.945	-0.168141	163.033	-0.180985	162.85	-0.191961	162.831	-0.21241
-162.893	-0.0730703	-162.825	-0.0916913	162.897	0.0332769	-162.829	-0.123295	-162.785	-0.126497	-162.882	-0.141916	162.666	-0.169235	162.753	-0.181891	162.571	-0.193059	162.553	-0.213093
-162.612	-0.0741382	-162.546	-0.0927842	162.617	0.0349063	-162.549	-0.124341	-162.506	-0.127873	-162.603	-0.142982	162.386	-0.170308	162.474	-0.182769	162.293	-0.194135	162.274	-0.213751
-162.332	-0.0751883	-162.266	-0.0938599	162.337	0.0365328	-162.269	-0.125364	-162.227	-0.129228	-162.324	-0.144029	162.106	-0.17136	162.194	-0.18362	162.014	-0.195189	161.996	-0.214383
-162.052	-0.0762209	-161.987	-0.0949188	162.058	0.0381564	-161.988	-0.126365	-161.948	-0.130562	-162.044	-0.145057	161.826	-0.17239	161.914	-0.184443	161.735	-0.19622	161.717	-0.214989
-161.772	-0.0772362	-161.707	-0.0959611	161.778	0.0397771	-161.708	-0.127344	-161.669	-0.131876	-161.765	-0.146067	161.546	-0.1734	161.634	-0.185239	161.456	-0.19723	161.438	-0.21557
-161.492	-0.0782344	-161.427	-0.0969869	161.498	0.0413947	-161.427	-0.128301	-161.39	-0.133169	-161.486	-0.147058	161.266	-0.17439	161.354	-0.186009	161.177	-0.198217	161.16	-0.216127
-161.212	-0.0792158	-161.148	-0.0979966	161.218	0.0430092	-161.147	-0.129237	-161.11	-0.134441	-161.206	-0.148032	160.986	-0.175359	161.074	-0.186753	160.899	-0.199182	160.881	-0.216658
-160.932	-0.0801806	-160.868	-0.0989904	160.938	0.0446205	-160.866	-0.130152	-160.831	-0.135694	-160.927	-0.148988	160.706	-0.176307	160.794	-0.18747	160.62	-0.200126	160.603	-0.217165
-160.652	-0.081129	-160.588	-0.0999686	160.658	0.0462285	-160.585	-0.131047	-160.552	-0.136926	-160.647	-0.149927	160.426	-0.177236	160.515	-0.188162	160.341	-0.201047	160.324	-0.217647
-160.372	-0.0820613	-160.309	-0.100931	160.378	0.0478333	-160.305	-0.131921	-160.272	-0.138138	-160.367	-0.150849	160.146	-0.178144	160.235	-0.188829	160.062	-0.201947	160.046	-0.218105
-160.091	-0.0829777	-160.029	-0.101879	160.098	0.0494347	-160.024	-0.132775	-159.993	-0.13933	-160.088	-0.151753	159.866	-0.179033	159.955	-0.18947	159.784	-0.202825	159.767	-0.218539
-159.811	-0.0838784	-159.749	-0.102811	159.818	0.0510326	-159.743	-0.13361	-159.714	-0.140503	-159.808	-0.15264	159.586	-0.179902	159.675	-0.190087	159.505	-0.203681	159.489	-0.21895
-159.531	-0.0847637	-159.47	-0.103729	159.538	0.0526269	-159.463	-0.134425	-159.434	-0.141656	-159.529	-0.153511	159.306	-0.180751	159.395	-0.190679	159.226	-0.204515	159.211	-0.219336
-159.251	-0.0856338	-159.19	-0.104633	159.259	0.0542177	-159.182	-0.135221	-159.155	-0.14279	-159.249	-0.154365	159.026	-0.181581	159.115	-0.191247	158.947	-0.205328	158.932	-0.219699
-158.971	-0.0864889	-158.91	-0.105522	158.979	0.0558049	-158.901	-0.135998	-158.876	-0.143905	-158.969	-0.155204	158.746	-0.182392	158.835	-0.191791	158.668	-0.206119	158.654	-0.220039
-158.69	-0.0873293	-158.63	-0.106397	158.699	0.0573883	-158.62	-0.136756	-158.596	-0.145	-158.689	-0.156026	158.466	-0.183184	158.555	-0.192312	158.39	-0.206888	158.375	-0.220356
-158.41	-0.0881551	-158.351	-0.107259	158.419	0.0589679	-158.339	-0.137497	-158.317	-0.146077	-158.41	-0.156832	158.186	-0.183957	158.275	-0.19281	158.111	-0.207637	158.097	-0.22065
-158.13	-0.0889667	-158.071	-0.108107	158.139	0.0605437	-158.059	-0.13822	-158.037	-0.147135	-158.13	-0.157622	157.906	-0.184712	157.995	-0.193284	157.832	-0.208363	157.818	-0.220921
-157.85	-0.0897643	-157.791	-0.108942	157.859	0.0621155	-157.778	-0.138925	-157.758	-0.148174	-157.85	-0.158397	157.626	-0.185448	157.715	-0.193736	157.553	-0.209069	157.54	-0.22117
-157.569	-0.090548	-157.511	-0.109763	157.579	0.0636833	-157.497	-0.139613	-157.478	-0.149195	-157.57	-0.159157	157.346	-0.186165	157.435	-0.194166	157.275	-0.209753	157.261	-0.221397
-157.289	-0.0913181	-157.232	-0.110573	157.299	0.0652471	-157.216	-0.140284	-157.199	-0.150197	-157.29	-0.159902	157.066	-0.186864	157.155	-0.194574	156.996	-0.210416	156.983	-0.221601
-157.009	-0.0920749	-156.952	-0.111369	157.019	0.0668067	-156.935	-0.140938	-156.919	-0.151182	-157.011	-0.160632	156.786	-0.187546	156.875	-0.194959	156.717	-0.211057	156.705	-0.221784
-156.728	-0.0928186	-156.672	-0.112153	156.739	0.0683621	-156.654	-0.141576	-156.64	-0.152148	-156.731	-0.161347	156.507	-0.188209	156.595	-0.195324	156.438	-0.211678	156.426	-0.221944
-156.448	-0.0935494	-156.392	-0.112926	156.46	0.0699132	-156.373	-0.142198	-156.36	-0.153096	-156.451	-0.162048	156.227	-0.188855	156.315	-0.195667	156.16	-0.212277	156.148	-0.222084
-156.168	-0.0942675	-156.113	-0.113686	156.18	0.07146	-156.092	-0.142804	-156.081	-0.154027	-156.171	-0.162735	155.947	-0.189483	156.035	-0.19599	155.881	-0.212856	155.87	-0.222202
-155.888	-0.0949732	-155.833	-0.114435	155.9	0.0730024	-155.811	-0.143395	-155.801	-0.15494	-155.891	-0.163407	155.667	-0.190094	155.755	-0.196292	155.602	-0.213413	155.591	-0.222299
-155.607	-0.0956667	-155.553	-0.115173	155.62	0.0745403	-155.53	-0.143971	-155.521	-0.155836	-155.611	-0.164066	155.387	-0.190687	155.475	-0.196574	155.323	-0.21395	155.313	-0.222375
-155.327	-0.0963483	-155.274	-0.115899	155.34	0.0760737	-155.249	-0.144532	-155.242	-0.156714	-155.331	-0.164712	155.107	-0.191264	155.194	-0.196836	155.045	-0.214466	155.035	-0.22243
-155.047	-0.0970181	-154.994	-0.116615	155.06	0.0776024	-154.968	-0.145079	-154.962	-0.157576	-155.051	-0.165343	154.827	-0.191823	154.914	-0.197079	154.766	-0.214961	154.756	-0.222465
-154.766	-0.0976765	-154.714	-0.11732	154.78	0.0791265	-154.687	-0.145611	-154.683	-0.15842	-154.771	-0.165962	154.547	-0.192366	154.634	-0.197302	154.487	-0.215435	154.478	-0.22248
-154.486	-0.0983236	-154.434	-0.118015	154.5	0.0806458	-154.406	-0.14613	-154.403	-0.159248	-154.491	-0.166568	154.267	-0.192892	154.354	-0.197506	154.208	-0.215889	154.2	-0.222474
-154.206	-0.0989596	-154.155	-0.1187	154.22	0.0821602	-154.125	-0.146635	-154.124	-0.160058	-154.211	-0.167161	153.987	-0.193402	154.074	-0.197692	153.93	-0.216322	153.921	-0.222448
-153.925	-0.0995849	-153.875	-0.119375	153.941	0.0836698	-153.844	-0.147127	-153.844	-0.160853	-153.931	-0.167741	153.707	-0.193896	153.794	-0.197859	153.651	-0.216734	153.643	-0.222403
-153.645	-0.1002	-153.595	-0.12004	153.661	0.0851745	-153.563	-0.147606	-153.564	-0.161631	-153.651	-0.168309	153.427	-0.194374	153.514	-0.198008	153.372	-0.217126	153.365	-0.222338
-153.365	-0.100804	-153.316	-0.120696	153.381	0.0866741	-153.282	-0.148072	-153.285	-0.162392	-153.371	-0.168865	153.147	-0.194835	153.234	-0.198139	153.093	-0.217497	153.086	-0.222254
-153.084	-0.101398	-153.036	-0.121343	153.101	0.0881686	-153.001	-0.148526	-153.005	-0.163138	-153.091	-0.169408	152.868	-0.195281	152.954	-0.198253	152.815	-0.217848	152.808	-0.222151
-152.804	-0.101983	-152.756	-0.121981	152.821	0.089658	-152.72	-0.148968	-152.725	-0.163868	-152.811	-0.16994	152.588	-0.195712	152.674	-0.19835	152.536	-0.218179	152.53	-0.222029
-152.524	-0.102557	-152.477	-0.12261	152.541	0.0911421	-152.439	-0.149399	-152.446	-0.164582	-152.531	-0.170461	152.308	-0.196127	152.394	-0.19843	152.257	-0.218489	152.252	-0.221888
-152.244	-0.103123	-152.197	-0.123231	152.262	0.0926209	-152.158	-0.149818	-152.166	-0.16528	-152.251	-0.17097	152.028	-0.196526	152.114	-0.198494	151.978	-0.21878	151.974	-0.221728
-151.963	-0.103679	-151.918	-0.123844	151.982	0.0940944	-151.877	-0.150226	-151.887	-0.165963	-151.971	-0.171468	151.748	-0.196911	151.834	-0.198541	151.7	-0.21905	151.695	-0.22155
-151.683	-0.104226	-151.638	-0.124449	151.702	0.0955624	-151.596	-0.150623	-151.607	-0.16663	-151.691	-0.171955	151.468	-0.197281	151.554	-0.198572	151.421	-0.2193	151.417	-0.221354
-151.403	-0.104765	-151.359	-0.125046	151.422	0.0970249	-151.315	-0.15101	-151.327	-0.167283	-151.411	-0.172431	151.189	-0.197635	151.274	-0.198588	151.142	-0.219529	151.139	-0.22114
-151.123	-0.105295	-151.079	-0.125636	151.142	0.0984819	-151.034	-0.151387	-151.048	-0.16792	-151.131	-0.172897	150.909	-0.197976	150.994	-0.198588	150.864	-0.219739	150.861	-0.220908
-150.842	-0.105816	-150.799	-0.126219	150.862	0.0999332	-150.753	-0.151754	-150.768	-0.168542	-150.851	-0.173352	150.629	-0.198302	150.714	-0.198573	150.585	-0.219929	150.583	-0.220659
-150.562	-0.10633	-150.52	-0.126795	150.583	0.101379	-150.472	-0.152111	-150.488	-0.16915	-150.571	-0.173797	150.349	-0.198613	150.434	-0.198544	150.306	-0.220099	150.304	-0.220392
-150.282	-0.106836	-150.24	-0.127364	150.303	0.102819	-150.191	-0.152459	-150.209	-0.169743	-150.291	-0.174232	150.07	-0.198911	150.154	-0.1985	150.028	-0.220249	150.026	-0.220108
-150.002	-0.107335	-149.961	-0.127926	150.023	0.104253	-149.91	-0.152799	-149.929	-0.170322	-150.011	-0.174658	149.79	-0.199194	149.874	-0.198442	149.749	-0.22038	149.748	-0.219807
-149.721	-0.107826	-149.682	-0.128483	149.743	0.105681	-149.629	-0.153129	-149.65	-0.170886	-149.731	-0.175074	149.51	-0.199464	149.594	-0.198371	149.47	-0.220491	149.47	-0.219489
-149.441	-0.10831	-149.402	-0.129033	149.464	0.107103	-149.348	-0.153452	-149.37	-0.171437	-149.451	-0.175481	149.23	-0.19972	149.314	-0.198285	149.192	-0.220582	149.192	-0.219155
-149.161	-0.108787	-149.123	-0.129578	149.184	0.108519	-149.068	-0.153766	-149.09	-0.171973	-149.17	-0.175878	148.951	-0.199963	149.034	-0.198187	148.913	-0.220653	148.914	-0.218804
-148.881	-0.109258	-148.843	-0.130117	148.904	0.109929	-148.787	-0.154073	-148.811	-0.172495	-148.89	-0.176267	148.671	-0.200192	148.754	-0.198076	148.635	-0.220705	148.636	-0.218437
-148.601	-0.109722	-148.564	-0.130651	148.624	0.111332	-148.506	-0.154373	-148.531	-0.173004	-148.61	-0.176647	148.391	-0.200408	148.474	-0.197952	148.356	-0.220737	148.358	-0.218054
-148.321	-0.11018	-148.285	-0.13118	148.345	0.11273	-148.225	-0.154665	-148.252	-0.173499	-148.33	-0.177018	148.112	-0.200611	148.195	-0.197816	148.077	-0.22075	148.08	-0.217655
-148.041	-0.110632	-148.005	-0.131704	148.065	0.114121	-147.944	-0.154951	-147.972	-0.173981	-148.05	-0.177382	147.832	-0.200802	147.915	-0.197668	147.799	-0.220744	147.802	-0.217241
-147.76	-0.111078	-147.726	-0.132224	147.785	0.115506	-147.663	-0.15523	-147.692	-0.17445	-147.77	-0.177737	147.553	-0.200979	147.635	-0.197508	147.52	-0.220718	147.524	-0.216811
-147.48	-0.111519	-147.447	-0.132739	147.506	0.116884	-147.383	-0.155504	-147.413	-0.174905	-147.49	-0.178084	147.273	-0.201145	147.355	-0.197337	147.242	-0.220673	147.246	-0.216366
-147.2	-0.111955	-147.168	-0.133251	147.226	0.118256	-147.102	-0.155771	-147.133	-0.175348	-147.21	-0.178424	146.994	-0.201298	147.075	-0.197155	146.963	-0.220609	146.968	-0.215906
-146.92	-0.112386	-146.889	-0.133758	146.946	0.119621	-146.821	-0.156033	-146.854	-0.175777	-146.93	-0.178756	146.714	-0.201438	146.795	-0.196962	146.684	-0.220525	146.69	-0.215431
-146.64	-0.112812	-146.609	-0.134263	146.667	0.120979	-146.541	-0.15629	-146.574	-0.176195	-146.651	-0.17908	146.435	-0.201567	146.516	-0.196758	146.406	-0.220423	146.412	-0.214941
-146.36	-0.113233	-146.33	-0.134763	146.387	0.122331	-146.26	-0.156542	-146.295	-0.176599	-146.371	-0.179398	146.155	-0.201684	146.236	-0.196545	146.127	-0.220301	146.134	-0.214437
-146.08	-0.11365	-146.051	-0.135261	146.107	0.123676	-145.979	-0.156789	-146.015	-0.176991	-146.091	-0.179709	145.876	-0.20179	145.956	-0.196322	145.849	-0.220161	145.856	-0.213919
-145.8	-0.114063	-145.772	-0.135756	145.828	0.125014	-145.699	-0.157033	-145.736	-0.177372	-145.811	-0.180013	145.596	-0.201883	145.677	-0.196089	145.57	-0.220001	145.578	-0.213386
-145.52	-0.114473	-145.493	-0.136249	145.548	0.126345	-145.418	-0.157272	-145.456	-0.17774	-145.531	-0.180311	145.317	-0.201966	145.397	-0.195847	145.292	-0.219823	145.3	-0.21284
-145.24	-0.114878	-145.214	-0.136739	145.269	0.127669	-145.138	-0.157508	-145.177	-0.178096	-145.251	-0.180602	145.037	-0.202037	145.117	-0.195596	145.013	-0.219626	145.022	-0.21228
-144.961	-0.115281	-144.935	-0.137227	144.989	0.128986	-144.857	-0.15774	-144.897	-0.17844	-144.971	-0.180888	144.758	-0.202097	144.838	-0.195336	144.735	-0.21941	144.744	-0.211707
-144.681	-0.11568	-144.656	-0.137713	144.71	0.130296	-144.577	-0.157969	-144.618	-0.178773	-144.691	-0.181167	144.479	-0.202147	144.558	-0.195068	144.456	-0.219175	144.466	-0.21112
-144.401	-0.116076	-144.377	-0.138197	144.43	0.131599	-144.296	-0.158196	-144.339	-0.179094	-144.412	-0.181441	144.2	-0.202186	144.278	-0.194792	144.178	-0.218922	144.188	-0.210521
-144.121	-0.116469	-144.099	-0.138681	144.15	0.132894	-144.016	-0.15842	-144.059	-0.179404	-144.132	-0.18171	143.92	-0.202214	143.999	-0.194508	143.899	-0.21865	143.911	-0.209908
-143.841	-0.11686	-143.82	-0.139163	143.871	0.134182	-143.736	-0.158642	-143.78	-0.179703	-143.852	-0.181973	143.641	-0.202232	143.719	-0.194217	143.621	-0.21836	143.633	-0.209283
-143.562	-0.117249	-143.541	-0.139644	143.591	0.135463	-143.455	-0.158862	-143.5	-0.179991	-143.572	-0.182231	143.362	-0.202239	143.44	-0.193919	143.342	-0.218051	143.355	-0.208645
-143.282	-0.117636	-143.262	-0.140124	143.312	0.136736	-143.175	-0.159081	-143.221	-0.180268	-143.292	-0.182485	143.083	-0.202237	143.16	-0.193614	143.064	-0.217723	143.077	-0.207995
-143.002	-0.118021	-142.984	-0.140605	143.033	0.138002	-142.895	-0.159299	-142.942	-0.180535	-143.013	-0.182734	142.803	-0.202225	142.881	-0.193302	142.785	-0.217378	142.799	-0.207333
-142.722	-0.118405	-142.705	-0.141085	142.753	0.13926	-142.615	-0.159516	-142.663	-0.180791	-142.733	-0.182978	142.524	-0.202203	142.602	-0.192985	142.507	-0.217014	142.522	-0.206659
-142.443	-0.118787	-142.426	-0.141565	142.474	0.14051	-142.334	-0.159732	-142.383	-0.181036	-142.453	-0.183218	142.245	-0.202171	142.322	-0.192661	142.229	-0.216632	142.244	-0.205973
-142.163	-0.119169	-142.148	-0.142045	142.194	0.141753	-142.054	-0.159949	-142.104	-0.181271	-142.174	-0.183454	141.966	-0.20213	142.043	-0.192332	141.95	-0.216231	141.966	-0.205276
-141.884	-0.119549	-141.869	-0.142527	141.915	0.142987	-141.774	-0.160165	-141.825	-0.181496	-141.894	-0.183687	141.687	-0.20208	141.764	-0.191998	141.672	-0.215812	141.688	-0.204567
-141.604	-0.119929	-141.591	-0.143008	141.635	0.144214	-141.494	-0.160381	-141.546	-0.181712	-141.615	-0.183915	141.408	-0.202021	141.484	-0.191658	141.394	-0.215376	141.411	-0.203848
-141.324	-0.120308	-141.312	-0.143492	141.356	0.145433	-141.214	-0.160599	-141.266	-0.181917	-141.335	-0.184141	141.129	-0.201953	141.205	-0.191314	141.115	-0.214921	141.133	-0.203117
-141.045	-0.120688	-141.034	-0.143976	141.077	0.146644	-140.935	-0.160817	-140.987	-0.182113	-141.056	-0.184363	140.85	-0.201876	140.926	-0.190966	140.837	-0.214448	140.855	-0.202376
-140.766	-0.121067	-140.756	-0.144462	140.797	0.147846	-140.655	-0.161037	-140.708	-0.182299	-140.776	-0.184582	140.571	-0.201791	140.647	-0.190613	140.559	-0.213958	140.578	-0.201624
-140.486	-0.121447	-140.478	-0.144949	140.518	0.149041	-140.375	-0.161258	-140.429	-0.182476	-140.497	-0.184799	140.293	-0.201697	140.368	-0.190257	140.28	-0.213449	140.3	-0.200862
-140.207	-0.121828	-140.199	-0.145439	140.239	0.150227	-140.095	-0.161481	-140.15	-0.182643	-140.217	-0.185013	140.014	-0.201595	140.089	-0.189897	140.002	-0.212923	140.022	-0.20009
-139.927	-0.122208	-139.921	-0.145931	139.96	0.151405	-139.816	-0.161707	-139.871	-0.182802	-139.938	-0.185224	139.735	-0.201485	139.809	-0.189534	139.724	-0.212379	139.745	-0.199307
-139.648	-0.12259	-139.643	-0.146424	139.68	0.152575	-139.536	-0.161934	-139.592	-0.182952	-139.659	-0.185433	139.456	-0.201367	139.53	-0.189168	139.445	-0.211818	139.467	-0.198515
-139.369	-0.122972	-139.365	-0.14692	139.401	0.153737	-139.257	-0.162163	-139.313	-0.183093	-139.379	-0.185639	139.177	-0.201241	139.251	-0.188799	139.167	-0.211241	139.19	-0.197714
-139.09	-0.123354	-139.087	-0.147417	139.122	0.15489	-138.977	-0.162394	-139.034	-0.183225	-139.1	-0.185844	138.899	-0.201108	138.972	-0.188427	138.889	-0.210646	138.912	-0.196903
-138.81	-0.123736	-138.809	-0.147915	138.843	0.156036	-138.698	-0.162626	-138.755	-0.18335	-138.821	-0.186046	138.62	-0.200967	138.694	-0.188053	138.611	-0.210035	138.634	-0.196083
-138.531	-0.124119	-138.531	-0.148416	138.564	0.157173	-138.418	-0.162861	-138.476	-0.183466	-138.542	-0.186246	138.341	-0.200818	138.415	-0.187675	138.332	-0.209409	138.357	-0.195254
-138.252	-0.124502	-138.253	-0.148918	138.284	0.158303	-138.139	-0.163098	-138.197	-0.183574	-138.262	-0.186444	138.063	-0.200663	138.136	-0.187296	138.054	-0.208766	138.079	-0.194416
-137.973	-0.124885	-137.975	-0.149421	138.005	0.159424	-137.86	-0.163337	-137.918	-0.183675	-137.983	-0.18664	137.784	-0.2005	137.857	-0.186914	137.776	-0.208108	137.802	-0.19357
-137.694	-0.125268	-137.697	-0.149926	137.726	0.160537	-137.58	-0.163577	-137.64	-0.183768	-137.704	-0.186834	137.506	-0.200331	137.578	-0.18653	137.498	-0.207435	137.524	-0.192715
-137.415	-0.125652	-137.42	-0.150432	137.447	0.161642	-137.301	-0.163819	-137.361	-0.183853	-137.425	-0.187027	137.227	-0.200155	137.299	-0.186144	137.219	-0.206748	137.247	-0.191852
-137.136	-0.126035	-137.142	-0.150939	137.168	0.162739	-137.022	-0.164064	-137.082	-0.183932	-137.146	-0.187217	136.949	-0.199972	137.021	-0.185756	136.941	-0.206046	136.969	-0.190981
-136.857	-0.126418	-136.864	-0.151448	136.889	0.163829	-136.743	-0.16431	-136.803	-0.184003	-136.867	-0.187407	136.67	-0.199783	136.742	-0.185367	136.663	-0.205329	136.692	-0.190103
-136.578	-0.126801	-136.586	-0.151957	136.61	0.16491	-136.464	-0.164558	-136.524	-0.184068	-136.588	-0.187594	136.392	-0.199587	136.463	-0.184976	136.385	-0.204599	136.414	-0.189216
-136.299	-0.127185	-136.309	-0.152468	136.331	0.165983	-136.185	-0.164808	-136.246	-0.184126	-136.309	-0.18778	136.113	-0.199385	136.184	-0.184583	136.107	-0.203855	136.137	-0.188323
-136.02	-0.127567	-136.031	-0.152979	136.051	0.167049	-135.906	-0.165059	-135.967	-0.184177	-136.03	-0.187965	135.835	-0.199178	135.906	-0.18419	135.828	-0.203098	135.859	-0.187422
-135.741	-0.12795	-135.754	-0.153492	135.772	0.168107	-135.627	-0.165313	-135.688	-0.184222	-135.751	-0.188148	135.556	-0.198964	135.627	-0.183795	135.55	-0.202328	135.582	-0.186514
-135.462	-0.128332	-135.476	-0.154005	135.493	0.169156	-135.348	-0.165568	-135.409	-0.184261	-135.472	-0.18833	135.278	-0.198745	135.348	-0.1834	135.272	-0.201545	135.304	-0.185599
-135.183	-0.128714	-135.198	-0.154519	135.214	0.170198	-135.069	-0.165826	-135.131	-0.184294	-135.193	-0.188511	134.999	-0.19852	135.07	-0.183004	134.994	-0.20075	135.027	-0.184678
-134.904	-0.129096	-134.921	-0.155033	134.935	0.171233	-134.79	-0.166085	-134.852	-0.184322	-134.914	-0.188691	134.721	-0.19829	134.791	-0.182607	134.716	-0.199943	134.749	-0.18375
-134.625	-0.129477	-134.643	-0.155549	134.656	0.172259	-134.511	-0.166346	-134.573	-0.184343	-134.635	-0.18887	134.443	-0.198054	134.512	-0.18221	134.437	-0.199124	134.471	-0.182816
-134.346	-0.129858	-134.366	-0.156064	134.377	0.173278	-134.232	-0.166609	-134.294	-0.18436	-134.356	-0.189048	134.164	-0.197813	134.234	-0.181812	134.159	-0.198294	134.194	-0.181876
-134.067	-0.130238	-134.088	-0.15658	134.098	0.174289	-133.954	-0.166873	-134.016	-0.184371	-134.077	-0.189226	133.886	-0.197568	133.955	-0.181414	133.881	-0.197452	133.916	-0.18093
-133.789	-0.130618	-133.811	-0.157097	133.819	0.175292	-133.675	-0.16714	-133.737	-0.184377	-133.798	-0.189402	133.608	-0.197317	133.677	-0.181016	133.603	-0.1966	133.639	-0.179979
-133.51	-0.130997	-133.534	-0.157614	133.54	0.176288	-133.396	-0.167408	-133.458	-0.184378	-133.519	-0.189578	133.329	-0.197062	133.398	-0.180619	133.324	-0.195737	133.361	-0.179022
-133.231	-0.131375	-133.256	-0.158131	133.261	0.177276	-133.117	-0.167678	-133.18	-0.184375	-133.24	-0.189753	133.051	-0.196802	133.12	-0.180221	133.046	-0.194864	133.084	-0.178059
-132.952	-0.131752	-132.979	-0.158648	132.982	0.178256	-132.839	-0.16795	-132.901	-0.184367	-132.962	-0.189928	132.773	-0.196538	132.841	-0.179824	132.768	-0.193981	132.806	-0.177092
-132.673	-0.132129	-132.701	-0.159165	132.703	0.179229	-132.56	-0.168224	-132.622	-0.184355	-132.683	-0.190102	132.494	-0.19627	132.562	-0.179428	132.49	-0.193088	132.528	-0.17612
-132.395	-0.132505	-132.424	-0.159682	132.424	0.180194	-132.281	-0.168499	-132.344	-0.184339	-132.404	-0.190276	132.216	-0.195998	132.284	-0.179032	132.211	-0.192186	132.251	-0.175143
-132.116	-0.13288	-132.147	-0.160199	132.145	0.181152	-132.003	-0.168776	-132.065	-0.184319	-132.125	-0.190449	131.938	-0.195722	132.005	-0.178638	131.933	-0.191275	131.973	-0.174162
-131.837	-0.133254	-131.869	-0.160716	131.866	0.182102	-131.724	-0.169055	-131.787	-0.184295	-131.846	-0.190623	131.66	-0.195442	131.727	-0.178244	131.655	-0.190355	131.696	-0.173177
-131.558	-0.133627	-131.592	-0.161233	131.587	0.183044	-131.446	-0.169336	-131.508	-0.184268	-131.568	-0.190796	131.381	-0.195158	131.448	-0.177851	131.376	-0.189427	131.418	-0.172187
-131.28	-0.133999	-131.315	-0.161749	131.308	0.18398	-131.167	-0.169619	-131.229	-0.184237	-131.289	-0.190969	131.103	-0.194871	131.17	-0.17746	131.098	-0.18849	131.14	-0.171193
-131.001	-0.13437	-131.037	-0.162266	131.029	0.184907	-130.889	-0.169903	-130.951	-0.184203	-131.01	-0.191143	130.825	-0.19458	130.891	-0.177071	130.82	-0.187546	130.862	-0.170196
-130.722	-0.13474	-130.76	-0.162781	130.75	0.185827	-130.61	-0.170189	-130.672	-0.184166	-130.731	-0.191316	130.546	-0.194287	130.613	-0.176682	130.541	-0.186594	130.585	-0.169196
-130.443	-0.135108	-130.483	-0.163296	130.471	0.18674	-130.332	-0.170477	-130.393	-0.184126	-130.453	-0.19149	130.268	-0.19399	130.334	-0.176296	130.263	-0.185635	130.307	-0.168192
-130.165	-0.135476	-130.206	-0.163811	130.192	0.187646	-130.053	-0.170767	-130.115	-0.184084	-130.174	-0.191663	129.99	-0.19369	130.056	-0.175912	129.984	-0.184669	130.029	-0.167185
-129.886	-0.135842	-129.928	-0.164325	129.912	0.188544	-129.775	-0.171058	-129.836	-0.184039	-129.895	-0.191838	129.712	-0.193388	129.777	-0.175529	129.706	-0.183696	129.751	-0.166175
-129.607	-0.136206	-129.651	-0.164838	129.633	0.189434	-129.496	-0.171351	-129.557	-0.183992	-129.616	-0.192012	129.433	-0.193083	129.498	-0.175149	129.428	-0.182717	129.474	-0.165162
-129.328	-0.13657	-129.374	-0.16535	129.354	0.190318	-129.218	-0.171646	-129.279	-0.183943	-129.338	-0.192187	129.155	-0.192776	129.22	-0.174772	129.149	-0.181732	129.196	-0.164147
-129.05	-0.136931	-129.096	-0.165862	129.075	0.191194	-128.939	-0.171943	-129	-0.183891	-129.059	-0.192363	128.877	-0.192466	128.941	-0.174396	128.871	-0.180742	128.918	-0.163129
-128.771	-0.137292	-128.819	-0.166373	128.796	0.192063	-128.661	-0.172241	-128.721	-0.183838	-128.78	-0.19254	128.598	-0.192154	128.663	-0.174024	128.592	-0.179745	128.64	-0.16211
-128.492	-0.13765	-128.542	-0.166882	128.517	0.192924	-128.383	-0.172541	-128.443	-0.183784	-128.501	-0.192717	128.32	-0.191841	128.384	-0.173654	128.313	-0.178744	128.362	-0.161088
-128.214	-0.138008	-128.264	-0.167391	128.238	0.193779	-128.104	-0.172843	-128.164	-0.183728	-128.223	-0.192895	128.042	-0.191525	128.105	-0.173288	128.035	-0.177738	128.084	-0.160065
-127.935	-0.138363	-127.987	-0.167898	127.959	0.194626	-127.826	-0.173146	-127.885	-0.183671	-127.944	-0.193074	127.763	-0.191208	127.827	-0.172924	127.756	-0.176728	127.806	-0.15904
-127.656	-0.138717	-127.71	-0.168404	127.68	0.195466	-127.547	-0.173451	-127.607	-0.183613	-127.665	-0.193254	127.485	-0.190889	127.548	-0.172564	127.478	-0.175713	127.528	-0.158014
-127.377	-0.139069	-127.432	-0.168909	127.401	0.196298	-127.269	-0.173758	-127.328	-0.183554	-127.386	-0.193435	127.206	-0.190568	127.269	-0.172207	127.199	-0.174694	127.25	-0.156987
-127.099	-0.139419	-127.155	-0.169412	127.121	0.197124	-126.991	-0.174067	-127.049	-0.183494	-127.107	-0.193617	126.928	-0.190247	126.991	-0.171853	126.92	-0.173672	126.972	-0.155958
-126.82	-0.139768	-126.878	-0.169914	126.842	0.197943	-126.712	-0.174377	-126.77	-0.183434	-126.829	-0.1938	126.65	-0.189924	126.712	-0.171504	126.641	-0.172647	126.694	-0.154929
-126.541	-0.140114	-126.6	-0.170414	126.563	0.198754	-126.434	-0.174689	-126.492	-0.183374	-126.55	-0.193985	126.371	-0.189601	126.433	-0.171158	126.363	-0.171618	126.415	-0.1539
-126.262	-0.140459	-126.323	-0.170913	126.284	0.199559	-126.155	-0.175002	-126.213	-0.183314	-126.271	-0.194171	126.093	-0.189276	126.154	-0.170816	126.084	-0.170587	126.137	-0.15287
-125.983	-0.140801	-126.045	-0.17141	126.005	0.200356	-125.877	-0.175317	-125.934	-0.183253	-125.992	-0.194358	125.814	-0.188951	125.876	-0.170479	125.805	-0.169553	125.859	-0.15184
-125.705	-0.141142	-125.768	-0.171905	125.725	0.201146	-125.599	-0.175634	-125.655	-0.183193	-125.714	-0.194547	125.536	-0.188626	125.597	-0.170145	125.526	-0.168517	125.581	-0.15081
-125.426	-0.14148	-125.491	-0.172399	125.446	0.20193	-125.32	-0.175953	-125.376	-0.183134	-125.435	-0.194738	125.257	-0.1883	125.318	-0.169817	125.247	-0.16748	125.302	-0.14978
-125.147	-0.141816	-125.213	-0.17289	125.167	0.202706	-125.042	-0.176273	-125.097	-0.183075	-125.156	-0.19493	124.979	-0.187974	125.039	-0.169492	124.968	-0.166441	125.024	-0.14875
-124.868	-0.14215	-124.936	-0.17338	124.888	0.203476	-124.763	-0.176595	-124.819	-0.183017	-124.877	-0.195125	124.7	-0.187647	124.76	-0.169173	124.689	-0.165401	124.746	-0.147722
-124.589	-0.142482	-124.658	-0.173868	124.608	0.204238	-124.485	-0.176918	-124.54	-0.182959	-124.598	-0.195321	124.422	-0.187321	124.481	-0.168858	124.41	-0.16436	124.467	-0.146694
-124.31	-0.142812	-124.38	-0.174353	124.329	0.204994	-124.206	-0.177244	-124.261	-0.182903	-124.319	-0.195518	124.143	-0.186995	124.202	-0.168549	124.131	-0.163318	124.189	-0.145667
-124.031	-0.143139	-124.103	-0.174836	124.05	0.205743	-123.928	-0.17757	-123.982	-0.182849	-124.04	-0.195718	123.864	-0.18667	123.923	-0.168245	123.852	-0.162276	123.91	-0.144641
-123.752	-0.143463	-123.825	-0.175317	123.77	0.206485	-123.649	-0.177899	-123.703	-0.182796	-123.762	-0.19592	123.586	-0.186345	123.644	-0.167946	123.573	-0.161234	123.631	-0.143616
-123.473	-0.143786	-123.548	-0.175796	123.491	0.20722	-123.371	-0.178229	-123.424	-0.182744	-123.483	-0.196125	123.307	-0.186021	123.365	-0.167652	123.294	-0.160193	123.353	-0.142594
-123.194	-0.144105	-123.27	-0.176272	123.212	0.207948	-123.093	-0.17856	-123.145	-0.182695	-123.204	-0.196331	123.028	-0.185697	123.086	-0.167365	123.014	-0.159152	123.074	-0.141572
-122.915	-0.144422	-122.992	-0.176746	122.932	0.20867	-122.814	-0.178893	-122.866	-0.182648	-122.925	-0.19654	122.749	-0.185375	122.807	-0.167083	122.735	-0.158112	122.795	-0.140553
-122.636	-0.144737	-122.715	-0.177217	122.653	0.209385	-122.535	-0.179228	-122.587	-0.182602	-122.646	-0.196751	122.471	-0.185053	122.528	-0.166807	122.456	-0.157073	122.516	-0.139537
-122.357	-0.145049	-122.437	-0.177686	122.373	0.210093	-122.257	-0.179565	-122.308	-0.18256	-122.367	-0.196965	122.192	-0.184733	122.248	-0.166537	122.176	-0.156036	122.238	-0.138522
-122.078	-0.145358	-122.159	-0.178152	122.094	0.210794	-121.978	-0.179903	-122.028	-0.18252	-122.088	-0.197181	121.913	-0.184415	121.969	-0.166273	121.897	-0.155	121.959	-0.13751
-121.799	-0.145664	-121.881	-0.178615	121.814	0.211489	-121.7	-0.180242	-121.749	-0.182483	-121.809	-0.1974	121.634	-0.184098	121.69	-0.166016	121.618	-0.153967	121.68	-0.136501
-121.52	-0.145968	-121.603	-0.179075	121.535	0.212177	-121.421	-0.180583	-121.47	-0.182448	-121.53	-0.197622	121.355	-0.183782	121.411	-0.165766	121.338	-0.152936	121.401	-0.135495
-121.241	-0.146269	-121.325	-0.179533	121.255	0.212859	-121.142	-0.180926	-121.191	-0.182417	-121.251	-0.197847	121.076	-0.183469	121.131	-0.165522	121.059	-0.151908	121.121	-0.134492
-120.962	-0.146567	-121.047	-0.179987	120.976	0.213533	-120.864	-0.181271	-120.912	-0.18239	-120.972	-0.198074	120.797	-0.183157	120.852	-0.165285	120.779	-0.150883	120.842	-0.133492
-120.683	-0.146861	-120.769	-0.180439	120.696	0.214202	-120.585	-0.181616	-120.632	-0.182366	-120.692	-0.198304	120.518	-0.182848	120.572	-0.165055	120.499	-0.149861	120.563	-0.132496
-120.403	-0.147153	-120.491	-0.180887	120.416	0.214863	-120.306	-0.181964	-120.353	-0.182345	-120.413	-0.198538	120.239	-0.182541	120.293	-0.164832	120.22	-0.148843	120.284	-0.131503
-120.124	-0.147442	-120.213	-0.181332	120.137	0.215518	-120.028	-0.182313	-120.074	-0.182329	-120.134	-0.198774	119.96	-0.182236	120.013	-0.164616	119.94	-0.147829	120.004	-0.130515
-119.845	-0.147728	-119.935	-0.181773	119.857	0.216167	-119.749	-0.182663	-119.794	-0.182316	-119.855	-0.199014	119.681	-0.181935	119.733	-0.164408	119.66	-0.146819	119.725	-0.12953
-119.565	-0.14801	-119.657	-0.182212	119.577	0.216809	-119.47	-0.183016	-119.515	-0.182308	-119.576	-0.199257	119.402	-0.181635	119.454	-0.164207	119.38	-0.145814	119.446	-0.12855
-119.286	-0.14829	-119.379	-0.182647	119.297	0.217445	-119.191	-0.183369	-119.236	-0.182304	-119.297	-0.199503	119.122	-0.181339	119.174	-0.164014	119.1	-0.144814	119.166	-0.127575
-119.007	-0.148566	-119.1	-0.183078	119.018	0.218074	-118.912	-0.183724	-118.956	-0.182305	-119.017	-0.199753	118.843	-0.181046	118.894	-0.16383	118.82	-0.143818	118.886	-0.126604
-118.727	-0.148838	-118.822	-0.183506	118.738	0.218697	-118.633	-0.184081	-118.677	-0.182311	-118.738	-0.200007	118.564	-0.180756	118.614	-0.163653	118.54	-0.142828	118.607	-0.125638
-118.448	-0.149108	-118.544	-0.18393	118.458	0.219313	-118.354	-0.184439	-118.397	-0.182322	-118.459	-0.200264	118.284	-0.180469	118.335	-0.163484	118.26	-0.141844	118.327	-0.124677
-118.168	-0.149373	-118.265	-0.184351	118.178	0.219923	-118.076	-0.184799	-118.117	-0.182338	-118.179	-0.200524	118.005	-0.180186	118.055	-0.163324	117.98	-0.140866	118.047	-0.123722
-117.889	-0.149636	-117.987	-0.184767	117.898	0.220527	-117.796	-0.18516	-117.838	-0.182359	-117.9	-0.200789	117.725	-0.179907	117.775	-0.163172	117.699	-0.139895	117.767	-0.122772
-117.609	-0.149895	-117.708	-0.18518	117.618	0.221124	-117.517	-0.185523	-117.558	-0.182386	-117.62	-0.201057	117.446	-0.179631	117.495	-0.163029	117.419	-0.13893	117.487	-0.121828
-117.33	-0.15015	-117.43	-0.185589	117.338	0.221715	-117.238	-0.185887	-117.278	-0.182419	-117.341	-0.201329	117.166	-0.17936	117.214	-0.162894	117.139	-0.137972	117.207	-0.120889
-117.05	-0.150402	-117.151	-0.185994	117.058	0.2223	-116.959	-0.186253	-116.999	-0.182457	-117.062	-0.201605	116.887	-0.179092	116.934	-0.162769	116.858	-0.137021	116.927	-0.119957
-116.77	-0.15065	-116.872	-0.186395	116.778	0.222879	-116.68	-0.18662	-116.719	-0.182502	-116.782	-0.201885	116.607	-0.178829	116.654	-0.162652	116.578	-0.136078	116.647	-0.119031
-116.49	-0.150894	-116.594	-0.186791	116.498	0.223451	-116.401	-0.186989	-116.439	-0.182553	-116.502	-0.20217	116.327	-0.17857	116.374	-0.162545	116.297	-0.135143	116.367	-0.118112
-116.211	-0.151135	-116.315	-0.187184	116.218	0.224017	-116.122	-0.187359	-116.159	-0.18261	-116.223	-0.202459	116.047	-0.178315	116.093	-0.162447	116.017	-0.134216	116.087	-0.117199
-115.931	-0.151371	-116.036	-0.187572	115.937	0.224577	-115.842	-0.187731	-115.879	-0.182674	-115.943	-0.202751	115.767	-0.178066	115.813	-0.162359	115.736	-0.133297	115.806	-0.116293
-115.651	-0.151604	-115.757	-0.187956	115.657	0.225131	-115.563	-0.188104	-115.599	-0.182745	-115.663	-0.203049	115.487	-0.177821	115.532	-0.162281	115.455	-0.132388	115.526	-0.115394
-115.371	-0.151833	-115.478	-0.188335	115.377	0.225678	-115.284	-0.188479	-115.319	-0.182823	-115.384	-0.203351	115.207	-0.177581	115.252	-0.162212	115.174	-0.131487	115.245	-0.114502
-115.091	-0.152058	-115.199	-0.18871	115.097	0.22622	-115.004	-0.188855	-115.039	-0.182908	-115.104	-0.203657	114.927	-0.177346	114.971	-0.162153	114.894	-0.130596	114.964	-0.113618
-114.811	-0.152279	-114.919	-0.18908	114.816	0.226755	-114.725	-0.189232	-114.759	-0.183	-114.824	-0.203968	114.647	-0.177117	114.69	-0.162105	114.613	-0.129714	114.684	-0.112741
-114.531	-0.152496	-114.64	-0.189445	114.536	0.227284	-114.445	-0.189611	-114.479	-0.1831	-114.544	-0.204284	114.367	-0.176893	114.41	-0.162067	114.332	-0.128843	114.403	-0.111873
-114.251	-0.152709	-114.361	-0.189806	114.255	0.227808	-114.165	-0.189992	-114.198	-0.183208	-114.264	-0.204604	114.087	-0.176674	114.129	-0.162039	114.05	-0.127981	114.122	-0.111012
-113.971	-0.152917	-114.081	-0.190162	113.975	0.228325	-113.886	-0.190374	-113.918	-0.183323	-113.985	-0.20493	113.807	-0.176462	113.848	-0.162022	113.769	-0.127131	113.841	-0.110159
-113.69	-0.153122	-113.802	-0.190513	113.694	0.228836	-113.606	-0.190757	-113.638	-0.183447	-113.705	-0.20526	113.526	-0.176255	113.567	-0.162015	113.488	-0.126291	113.56	-0.109315
-113.41	-0.153322	-113.522	-0.190859	113.414	0.229341	-113.326	-0.191142	-113.357	-0.183579	-113.425	-0.205595	113.246	-0.176054	113.286	-0.162019	113.207	-0.125462	113.279	-0.10848
-113.13	-0.153517	-113.243	-0.1912	113.133	0.229841	-113.046	-0.191528	-113.077	-0.183719	-113.145	-0.205936	112.965	-0.175859	113.004	-0.162035	112.925	-0.124645	112.997	-0.107653
-112.849	-0.153709	-112.963	-0.191536	112.852	0.230334	-112.767	-0.191915	-112.796	-0.183868	-112.864	-0.206281	112.685	-0.175671	112.723	-0.162061	112.644	-0.12384	112.716	-0.106836
-112.569	-0.153895	-112.683	-0.191867	112.572	0.230822	-112.487	-0.192304	-112.516	-0.184026	-112.584	-0.206632	112.404	-0.175489	112.442	-0.162099	112.362	-0.123047	112.435	-0.106028
-112.288	-0.154078	-112.403	-0.192193	112.291	0.231303	-112.207	-0.192694	-112.235	-0.184193	-112.304	-0.206989	112.123	-0.175314	112.16	-0.162149	112.08	-0.122266	112.153	-0.105229
-112.008	-0.154256	-112.123	-0.192513	112.01	0.231779	-111.927	-0.193086	-111.954	-0.184368	-112.024	-0.20735	111.842	-0.175145	111.879	-0.162209	111.799	-0.121497	111.871	-0.104438
-111.727	-0.154429	-111.843	-0.192827	111.729	0.232248	-111.646	-0.193478	-111.674	-0.184552	-111.743	-0.207715	111.562	-0.174982	111.597	-0.162279	111.517	-0.12074	111.59	-0.103657
-111.446	-0.154597	-111.563	-0.193136	111.448	0.232711	-111.366	-0.19387	-111.393	-0.184743	-111.463	-0.208084	111.281	-0.174824	111.316	-0.16236	111.235	-0.119994	111.308	-0.102884
-111.166	-0.15476	-111.283	-0.193438	111.167	0.233166	-111.086	-0.194263	-111.112	-0.184941	-111.183	-0.208457	111	-0.174671	111.034	-0.16245	110.953	-0.119258	111.026	-0.102118
-110.885	-0.154918	-111.003	-0.193734	110.886	0.233615	-110.806	-0.194655	-110.831	-0.185146	-110.902	-0.208833	110.719	-0.174523	110.752	-0.162549	110.671	-0.118533	110.744	-0.10136
-110.604	-0.155071	-110.723	-0.194024	110.605	0.234057	-110.525	-0.195046	-110.55	-0.185358	-110.622	-0.209212	110.438	-0.17438	110.47	-0.162656	110.389	-0.117817	110.462	-0.100609
-110.323	-0.155218	-110.442	-0.194307	110.324	0.234491	-110.245	-0.195436	-110.269	-0.185575	-110.341	-0.209592	110.156	-0.17424	110.188	-0.162771	110.107	-0.117111	110.18	-0.0998643
-110.042	-0.15536	-110.162	-0.194583	110.043	0.234918	-109.965	-0.195825	-109.988	-0.185798	-110.061	-0.209974	109.875	-0.174103	109.906	-0.162893	109.824	-0.116414	109.898	-0.0991258
-109.761	-0.155497	-109.881	-0.194852	109.762	0.235337	-109.684	-0.196212	-109.707	-0.186026	-109.78	-0.210357	109.594	-0.17397	109.624	-0.163022	109.542	-0.115726	109.615	-0.098393
-109.48	-0.155627	-109.601	-0.195114	109.481	0.235748	-109.404	-0.196597	-109.426	-0.186258	-109.499	-0.210741	109.312	-0.173839	109.342	-0.163157	109.26	-0.115045	109.333	-0.0976656
-109.199	-0.155752	-109.32	-0.195368	109.199	0.23615	-109.123	-0.196979	-109.145	-0.186495	-109.219	-0.211125	109.031	-0.17371	109.06	-0.163298	108.977	-0.114373	109.051	-0.096943
-108.918	-0.15587	-109.039	-0.195614	108.918	0.236544	-108.842	-0.197358	-108.863	-0.186735	-108.938	-0.211509	108.75	-0.173584	108.777	-0.163445	108.695	-0.113707	108.768	-0.0962249
-108.637	-0.155983	-108.758	-0.195853	108.637	0.23693	-108.562	-0.197735	-108.582	-0.186978	-108.657	-0.211892	108.468	-0.173459	108.495	-0.163595	108.412	-0.113048	108.485	-0.0955109
-108.356	-0.156089	-108.477	-0.196084	108.355	0.237306	-108.281	-0.198107	-108.301	-0.187225	-108.376	-0.212274	108.186	-0.173334	108.213	-0.16375	108.13	-0.112396	108.203	-0.0948006
-108.074	-0.156188	-108.196	-0.196306	108.074	0.237673	-108	-0.198476	-108.019	-0.187473	-108.096	-0.212654	107.905	-0.173211	107.93	-0.163909	107.847	-0.111749	107.92	-0.0940935
-107.793	-0.156281	-107.915	-0.196519	107.792	0.238031	-107.719	-0.198841	-107.738	-0.187724	-107.815	-0.213032	107.623	-0.173088	107.648	-0.164071	107.564	-0.111109	107.637	-0.0933893
-107.512	-0.156368	-107.634	-0.196724	107.511	0.23838	-107.438	-0.199201	-107.456	-0.187976	-107.534	-0.213408	107.341	-0.172965	107.365	-0.164235	107.281	-0.110473	107.354	-0.0926875
-107.23	-0.156448	-107.353	-0.19692	107.229	0.238718	-107.157	-0.199556	-107.175	-0.188229	-107.253	-0.21378	107.06	-0.172841	107.083	-0.164401	106.999	-0.109841	107.071	-0.0919878
-106.949	-0.15652	-107.072	-0.197107	106.948	0.239046	-106.876	-0.199905	-106.893	-0.188482	-106.972	-0.214149	106.778	-0.172716	106.8	-0.164569	106.716	-0.109214	106.788	-0.0912897
-106.667	-0.156586	-106.791	-0.197284	106.666	0.239365	-106.595	-0.200249	-106.612	-0.188736	-106.691	-0.214514	106.496	-0.17259	106.517	-0.164738	106.433	-0.108591	106.505	-0.0905928
-106.386	-0.156644	-106.509	-0.197452	106.385	0.239672	-106.314	-0.200587	-106.33	-0.188989	-106.41	-0.214874	106.214	-0.172463	106.234	-0.164907	106.15	-0.107971	106.222	-0.0898967
-106.104	-0.156695	-106.228	-0.19761	106.103	0.239969	-106.033	-0.200918	-106.048	-0.189242	-106.129	-0.21523	105.932	-0.172333	105.952	-0.165076	105.867	-0.107354	105.939	-0.089201
-105.823	-0.156739	-105.947	-0.197758	105.821	0.240256	-105.752	-0.201243	-105.767	-0.189493	-105.847	-0.21558	105.65	-0.172201	105.669	-0.165245	105.584	-0.10674	105.656	-0.0885053
-105.541	-0.156775	-105.665	-0.197896	105.54	0.240531	-105.471	-0.201561	-105.485	-0.189743	-105.566	-0.215924	105.368	-0.172065	105.386	-0.165413	105.301	-0.106128	105.373	-0.0878092
-105.26	-0.156803	-105.383	-0.198024	105.258	0.240794	-105.19	-0.201871	-105.203	-0.189991	-105.285	-0.216262	105.086	-0.171927	105.103	-0.165579	105.017	-0.105517	105.089	-0.0871122
-104.978	-0.156824	-105.102	-0.198141	104.976	0.241047	-104.908	-0.202173	-104.921	-0.190236	-105.004	-0.216592	104.804	-0.171785	104.82	-0.165742	104.734	-0.104907	104.806	-0.086414
-104.696	-0.156836	-104.82	-0.198247	104.694	0.241287	-104.627	-0.202467	-104.639	-0.190478	-104.722	-0.216916	104.522	-0.171639	104.537	-0.165903	104.451	-0.104298	104.523	-0.0857141
-104.415	-0.156841	-104.539	-0.198342	104.412	0.241515	-104.346	-0.202753	-104.357	-0.190717	-104.441	-0.217232	104.239	-0.171488	104.254	-0.166061	104.168	-0.10369	104.239	-0.0850122
-104.133	-0.156837	-104.257	-0.198426	104.13	0.241732	-104.064	-0.20303	-104.075	-0.190951	-104.16	-0.21754	103.957	-0.171332	103.971	-0.166216	103.884	-0.103081	103.956	-0.0843078
-103.851	-0.156825	-103.975	-0.198498	103.848	0.241935	-103.783	-0.203297	-103.793	-0.191182	-103.878	-0.217839	103.675	-0.171172	103.687	-0.166366	103.601	-0.102472	103.672	-0.0836005
-103.569	-0.156804	-103.693	-0.198559	103.567	0.242127	-103.501	-0.203555	-103.511	-0.191408	-103.597	-0.218129	103.393	-0.171005	103.404	-0.166511	103.318	-0.101862	103.388	-0.08289
-103.287	-0.156775	-103.411	-0.198609	103.285	0.242305	-103.22	-0.203803	-103.229	-0.191628	-103.316	-0.218409	103.11	-0.170833	103.121	-0.166651	103.034	-0.101251	103.105	-0.0821757
-103.005	-0.156737	-103.129	-0.198646	103.003	0.24247	-102.938	-0.204041	-102.947	-0.191843	-103.034	-0.218679	102.828	-0.170654	102.838	-0.166785	102.751	-0.100637	102.821	-0.0814573
-102.724	-0.15669	-102.847	-0.198671	102.721	0.242622	-102.657	-0.204268	-102.665	-0.192052	-102.753	-0.218938	102.546	-0.170468	102.555	-0.166912	102.467	-0.100022	102.537	-0.0807344
-102.442	-0.156634	-102.565	-0.198683	102.438	0.24276	-102.375	-0.204484	-102.383	-0.192254	-102.471	-0.219187	102.263	-0.170275	102.271	-0.167033	102.184	-0.0994034	102.254	-0.0800066
-102.16	-0.156569	-102.283	-0.198683	102.156	0.242885	-102.094	-0.204689	-102.101	-0.19245	-102.189	-0.219424	101.981	-0.170074	101.988	-0.167147	101.9	-0.098782	101.97	-0.0792734
-101.878	-0.156495	-102.001	-0.19867	101.874	0.242996	-101.812	-0.204882	-101.819	-0.192637	-101.908	-0.219649	101.698	-0.169865	101.705	-0.167252	101.617	-0.098157	101.686	-0.0785344
-101.596	-0.156411	-101.719	-0.198644	101.592	0.243092	-101.53	-0.205063	-101.537	-0.192818	-101.626	-0.219862	101.416	-0.169648	101.421	-0.16735	101.333	-0.0975281	101.402	-0.0777894
-101.314	-0.156318	-101.437	-0.198604	101.31	0.243174	-101.249	-0.205232	-101.254	-0.192989	-101.345	-0.220061	101.134	-0.169422	101.138	-0.167438	101.049	-0.0968947	101.118	-0.0770377
-101.032	-0.156215	-101.155	-0.198552	101.028	0.243242	-100.967	-0.205387	-100.972	-0.193152	-101.063	-0.220248	100.851	-0.169186	100.854	-0.167516	100.766	-0.0962565	100.834	-0.0762791
-100.75	-0.156102	-100.872	-0.198485	100.746	0.243294	-100.685	-0.20553	-100.69	-0.193306	-100.781	-0.22042	100.569	-0.168941	100.571	-0.167585	100.482	-0.0956129	100.551	-0.075513
-100.467	-0.155979	-100.59	-0.198405	100.463	0.243332	-100.404	-0.205659	-100.408	-0.19345	-100.5	-0.220578	100.286	-0.168686	100.288	-0.167643	100.199	-0.0949637	100.267	-0.0747392
-100.185	-0.155847	-100.308	-0.19831	100.181	0.243354	-100.122	-0.205774	-100.125	-0.193584	-100.218	-0.220722	100.003	-0.168421	100.004	-0.16769	99.9149	-0.0943083	99.9826	-0.0739572
-99.9033	-0.155704	-100.025	-0.198202	99.8989	0.243361	-99.84	-0.205875	-99.8429	-0.193708	-99.9361	-0.22085	99.7209	-0.168145	99.7207	-0.167726	99.6312	-0.0936464	99.6987	-0.0731665
-99.6211	-0.155551	-99.743	-0.198078	99.6167	0.243353	-99.5582	-0.205962	-99.5606	-0.19382	-99.6543	-0.220962	99.4383	-0.167857	99.4372	-0.167749	99.3475	-0.0929774	99.4147	-0.0723668
-99.339	-0.155387	-99.4606	-0.197941	99.3344	0.243328	-99.2763	-0.206034	-99.2782	-0.193921	-99.3725	-0.221059	99.1557	-0.167558	99.1538	-0.16776	99.0638	-0.092301	99.1306	-0.0715577
-99.0568	-0.155213	-99.1781	-0.197788	99.0521	0.243287	-98.9945	-0.20609	-98.9958	-0.194011	-99.0907	-0.221138	98.8731	-0.167247	98.8703	-0.167758	98.7801	-0.0916168	98.8466	-0.0707387
-98.7747	-0.155028	-98.8956	-0.19762	98.7697	0.24323	-98.7126	-0.206131	-98.7134	-0.194088	-98.8088	-0.221201	98.5905	-0.166924	98.5868	-0.167742	98.4964	-0.0909242	98.5626	-0.0699095
-98.4925	-0.154832	-98.6131	-0.197437	98.4874	0.243156	-98.4307	-0.206156	-98.431	-0.194152	-98.5269	-0.221246	98.3079	-0.166587	98.3033	-0.167711	98.2127	-0.0902229	98.2785	-0.0690696
-98.2103	-0.154626	-98.3306	-0.197238	98.205	0.243065	-98.1488	-0.206164	-98.1486	-0.194203	-98.2451	-0.221273	98.0253	-0.166238	98.0198	-0.167666	97.9289	-0.0895124	97.9944	-0.0682187
-97.9281	-0.154408	-98.048	-0.197024	97.9227	0.242958	-97.8669	-0.206156	-97.8661	-0.19424	-97.9632	-0.221281	97.7427	-0.165875	97.7363	-0.167606	97.6452	-0.0887923	97.7103	-0.0673562
-97.6459	-0.154179	-97.7654	-0.196793	97.6403	0.242833	-97.5849	-0.206131	-97.5837	-0.194264	-97.6812	-0.221271	97.4601	-0.165498	97.4528	-0.16753	97.3615	-0.0880622	97.4263	-0.0664819
-97.3637	-0.153939	-97.4828	-0.196547	97.3579	0.242691	-97.303	-0.206088	-97.3012	-0.194272	-97.3993	-0.221241	97.1775	-0.165106	97.1693	-0.167438	97.0777	-0.0873216	97.1422	-0.0655952
-97.0814	-0.153687	-97.2002	-0.196284	97.0754	0.242531	-97.021	-0.206028	-97.0187	-0.194266	-97.1173	-0.221191	96.8948	-0.1647	96.8859	-0.167329	96.794	-0.0865701	96.8581	-0.0646958
-96.7992	-0.153424	-96.9175	-0.196005	96.793	0.242353	-96.739	-0.205949	-96.7362	-0.194245	-96.8354	-0.221121	96.6122	-0.164279	96.6024	-0.167202	96.5103	-0.0858073	96.574	-0.0637833
-96.5169	-0.153149	-96.6349	-0.195709	96.5106	0.242157	-96.457	-0.205852	-96.4537	-0.194207	-96.5534	-0.221029	96.3296	-0.163842	96.3189	-0.167058	96.2265	-0.0850328	96.2899	-0.0628573
-96.2347	-0.152862	-96.3522	-0.195396	96.2281	0.241943	-96.175	-0.205737	-96.1712	-0.194153	-96.2714	-0.220917	96.047	-0.163389	96.0354	-0.166895	95.9428	-0.084246	96.0058	-0.0619173
-95.9525	-0.152563	-96.0695	-0.195066	95.9456	0.24171	-95.893	-0.205602	-95.8887	-0.194083	-95.9893	-0.220783	95.7644	-0.162919	95.752	-0.166713	95.6591	-0.0834467	95.7217	-0.060963
-95.6702	-0.152252	-95.7868	-0.194718	95.6632	0.241459	-95.611	-0.205447	-95.6061	-0.193995	-95.7073	-0.220626	95.4818	-0.162433	95.4685	-0.166512	95.3754	-0.0826342	95.4376	-0.0599939
-95.3879	-0.151929	-95.504	-0.194353	95.3807	0.241188	-95.3289	-0.205273	-95.3236	-0.19389	-95.4253	-0.220447	95.1992	-0.16193	95.1851	-0.166291	95.0917	-0.0818083	95.1535	-0.0590096
-95.1057	-0.151593	-95.2213	-0.19397	95.0982	0.240898	-95.0469	-0.205079	-95.0411	-0.193767	-95.1432	-0.220244	94.9166	-0.161409	94.9017	-0.166049	94.808	-0.0809685	94.8695	-0.0580098
-94.8234	-0.151245	-94.9385	-0.193569	94.8157	0.240589	-94.7648	-0.204864	-94.7585	-0.193625	-94.8611	-0.220018	94.634	-0.16087	94.6183	-0.165787	94.5244	-0.0801143	94.5854	-0.0569939
-94.5412	-0.150884	-94.6557	-0.19315	94.5332	0.240261	-94.4828	-0.204628	-94.476	-0.193464	-94.579	-0.219768	94.3514	-0.160313	94.3349	-0.165503	94.2407	-0.0792454	94.3014	-0.0559617
-94.2589	-0.150511	-94.3729	-0.192713	94.2506	0.239912	-94.2007	-0.204371	-94.1934	-0.193283	-94.2969	-0.219493	94.0689	-0.159737	94.0516	-0.165196	93.9571	-0.0783612	94.0173	-0.0549126
-93.9767	-0.150124	-94.0901	-0.192257	93.9681	0.239543	-93.9187	-0.204092	-93.9109	-0.193083	-94.0148	-0.219193	93.7863	-0.159142	93.7682	-0.164868	93.6735	-0.0774614	93.7333	-0.0538464
-93.6944	-0.149725	-93.8073	-0.191782	93.6856	0.239155	-93.6366	-0.203791	-93.6283	-0.192863	-93.7327	-0.218868	93.5038	-0.158528	93.4849	-0.164516	93.3899	-0.0765455	93.4493	-0.0527624
-93.4122	-0.149312	-93.5245	-0.191288	93.403	0.238745	-93.3545	-0.203468	-93.3457	-0.192622	-93.4506	-0.218516	93.2213	-0.157893	93.2016	-0.16414	93.1063	-0.0756132	93.1653	-0.0516605
-93.1299	-0.148886	-93.2417	-0.190775	93.1205	0.238315	-93.0724	-0.203122	-93.0632	-0.192359	-93.1684	-0.218138	92.9388	-0.157238	92.9184	-0.16374	92.8228	-0.0746638	92.8814	-0.0505401
-92.8477	-0.148447	-92.9589	-0.190243	92.838	0.237864	-92.7904	-0.202753	-92.7806	-0.192075	-92.8863	-0.217734	92.6563	-0.156563	92.6351	-0.163316	92.5392	-0.0736971	92.5974	-0.0494008
-92.5655	-0.147994	-92.676	-0.189691	92.5554	0.237392	-92.5083	-0.20236	-92.4981	-0.191769	-92.6041	-0.217301	92.3739	-0.155866	92.3519	-0.162866	92.2557	-0.0727126	92.3135	-0.0482423
-92.2833	-0.147528	-92.3932	-0.189119	92.2728	0.236898	-92.2262	-0.201944	-92.2155	-0.191441	-92.3219	-0.216841	92.0914	-0.155148	92.0687	-0.162391	91.9723	-0.0717099	92.0296	-0.0470641
-92.001	-0.147048	-92.1104	-0.188527	91.9903	0.236383	-91.9442	-0.201504	-91.933	-0.191089	-92.0398	-0.216353	91.809	-0.154407	91.7856	-0.16189	91.6888	-0.0706885	91.7457	-0.0458658
-91.7188	-0.146553	-91.8275	-0.187915	91.7077	0.235846	-91.6621	-0.201039	-91.6504	-0.190714	-91.7576	-0.215836	91.5266	-0.153645	91.5025	-0.161361	91.4054	-0.069648	91.4619	-0.044647
-91.4367	-0.146045	-91.5447	-0.187282	91.4252	0.235287	-91.38	-0.20055	-91.3679	-0.190315	-91.4754	-0.215289	91.2443	-0.15286	91.2194	-0.160805	91.122	-0.068588	91.1781	-0.0434072
-91.1545	-0.145523	-91.2619	-0.186629	91.1426	0.234706	-91.098	-0.200035	-91.0853	-0.189892	-91.1932	-0.214713	90.962	-0.152051	90.9364	-0.160222	90.8387	-0.0675081	90.8943	-0.0421462
-90.8723	-0.144986	-90.979	-0.185955	90.8601	0.234102	-90.8159	-0.199494	-90.8028	-0.189444	-90.911	-0.214106	90.6797	-0.151219	90.6534	-0.15961	90.5553	-0.0664077	90.6106	-0.0408634
-90.5902	-0.144435	-90.6962	-0.18526	90.5775	0.233475	-90.5339	-0.198928	-90.5203	-0.188971	-90.6288	-0.213469	90.3974	-0.150364	90.3705	-0.158969	90.2721	-0.0652865	90.3269	-0.0395585
-90.308	-0.143869	-90.4134	-0.184544	90.295	0.232826	-90.2519	-0.198336	-90.2378	-0.188473	-90.3466	-0.212801	90.1151	-0.149484	90.0875	-0.158299	89.9888	-0.0641441	90.0432	-0.0382311
-90.0259	-0.143288	-90.1305	-0.183806	90.0124	0.232154	-89.9698	-0.197717	-89.9553	-0.187948	-90.0644	-0.212101	89.8329	-0.148579	89.8047	-0.157599	89.7056	-0.0629799	89.7596	-0.0368807
-89.7438	-0.142693	-89.8477	-0.183047	89.7299	0.231458	-89.6878	-0.197071	-89.6728	-0.187397	-89.7822	-0.211369	89.5508	-0.147649	89.5219	-0.156869	89.4225	-0.0617937	89.476	-0.0355069
-89.4617	-0.142083	-89.5649	-0.182265	89.4473	0.230739	-89.4058	-0.196398	-89.3903	-0.186819	-89.5	-0.210604	89.2686	-0.146694	89.2391	-0.156107	89.1393	-0.0605849	89.1924	-0.0341093
-89.1796	-0.141457	-89.2821	-0.181462	89.1648	0.229995	-89.1238	-0.195697	-89.1079	-0.186213	-89.2178	-0.209807	88.9865	-0.145712	88.9564	-0.155314	88.8563	-0.0593531	88.9089	-0.0326876
-88.8976	-0.140817	-88.9993	-0.180636	88.8822	0.229228	-88.8418	-0.194968	-88.8254	-0.18558	-88.9355	-0.208976	88.7044	-0.144705	88.6737	-0.154489	88.5732	-0.0580979	88.6254	-0.0312413
-88.6156	-0.140161	-88.7166	-0.179788	88.5997	0.228437	-88.5599	-0.19421	-88.543	-0.184918	-88.6533	-0.208111	88.4224	-0.143671	88.3911	-0.153631	88.2903	-0.0568189	88.342	-0.0297699
-88.3336	-0.139489	-88.4338	-0.178917	88.3172	0.227621	-88.2779	-0.193424	-88.2605	-0.184228	-88.3711	-0.207211	88.1404	-0.142609	88.1085	-0.152741	88.0073	-0.0555156	88.0587	-0.0282732
-88.0516	-0.138802	-88.151	-0.178023	88.0347	0.226781	-87.996	-0.192609	-87.9781	-0.183508	-88.0889	-0.206277	87.8585	-0.141521	87.826	-0.151816	87.7244	-0.0541876	87.7753	-0.0267506
-87.7696	-0.1381	-87.8683	-0.177106	87.7521	0.225916	-87.714	-0.191764	-87.6957	-0.182759	-87.8067	-0.205307	87.5766	-0.140404	87.5435	-0.150858	87.4416	-0.0528344	87.4921	-0.0252017
-87.4877	-0.137381	-87.5856	-0.176166	87.4696	0.225025	-87.4321	-0.19089	-87.4134	-0.181979	-87.5245	-0.204302	87.2947	-0.139259	87.2611	-0.149865	87.1588	-0.0514557	87.2088	-0.0236263
-87.2057	-0.136646	-87.3029	-0.175202	87.1871	0.22411	-87.1502	-0.189985	-87.131	-0.18117	-87.2423	-0.20326	87.0129	-0.138086	86.9788	-0.148837	86.8761	-0.050051	86.9257	-0.0220238
-86.9238	-0.135895	-87.0202	-0.174215	86.9047	0.223168	-86.8683	-0.18905	-86.8487	-0.180329	-86.9601	-0.202181	86.7311	-0.136883	86.6965	-0.147773	86.5934	-0.0486198	86.6426	-0.0203938
-86.642	-0.135128	-86.7375	-0.173203	86.6222	0.222201	-86.5865	-0.188084	-86.5664	-0.179457	-86.6779	-0.201065	86.4494	-0.135651	86.4143	-0.146673	86.3108	-0.0471618	86.3595	-0.0187359
-86.3601	-0.134345	-86.4549	-0.172168	86.3397	0.221209	-86.3046	-0.187087	-86.2841	-0.178553	-86.3957	-0.199912	86.1677	-0.134389	86.1322	-0.145536	86.0283	-0.0456765	86.0766	-0.0170498
-86.0783	-0.133545	-86.1722	-0.171108	86.0573	0.220189	-86.0228	-0.186059	-86.0018	-0.177616	-86.1135	-0.19872	85.8861	-0.133097	85.8501	-0.144362	85.7458	-0.0441634	85.7936	-0.0153349
-85.7965	-0.132729	-85.8896	-0.170024	85.7748	0.219144	-85.741	-0.184998	-85.7195	-0.176647	-85.8313	-0.19749	85.6046	-0.131774	85.5681	-0.14315	85.4634	-0.0426222	85.5108	-0.013591
-85.5148	-0.131895	-85.607	-0.168915	85.4924	0.218072	-85.4592	-0.183905	-85.4373	-0.175645	-85.5491	-0.196221	85.323	-0.13042	85.2861	-0.1419	85.181	-0.0410524	85.228	-0.0118175
-85.2331	-0.131045	-85.3245	-0.16778	85.21	0.216973	-85.1775	-0.18278	-85.1551	-0.174609	-85.2669	-0.194912	85.0416	-0.129035	85.0042	-0.140611	84.8987	-0.0394536	84.9452	-0.0100141
-84.9514	-0.130178	-85.0419	-0.166621	84.9276	0.215847	-84.8958	-0.181621	-84.8729	-0.173539	-84.9848	-0.193563	84.7602	-0.127618	84.7224	-0.139282	84.6165	-0.0378253	84.6626	-0.00818042
-84.6697	-0.129293	-84.7594	-0.165437	84.6452	0.214694	-84.6141	-0.180429	-84.5908	-0.172435	-84.7026	-0.192173	84.4788	-0.126168	84.4407	-0.137914	84.3343	-0.0361671	84.38	-0.00631597
-84.3881	-0.128391	-84.477	-0.164226	84.3628	0.213513	-84.3324	-0.179204	-84.3087	-0.171296	-84.4204	-0.190743	84.1975	-0.124686	84.1591	-0.136505	84.0522	-0.0344786	84.0975	-0.00442036
-84.1065	-0.127472	-84.1945	-0.162991	84.0805	0.212305	-84.0507	-0.177944	-84.0266	-0.170121	-84.1383	-0.189271	83.9163	-0.123171	83.8775	-0.135056	83.7702	-0.0327596	83.815	-0.00249339
-83.825	-0.126536	-83.9121	-0.16173	83.7981	0.21107	-83.7691	-0.176652	-83.7445	-0.168912	-83.8562	-0.187759	83.6351	-0.121624	83.596	-0.133566	83.4882	-0.0310105	83.5327	-0.000535662
-83.5434	-0.125583	-83.6297	-0.160444	83.5158	0.209807	-83.4875	-0.175326	-83.4624	-0.167669	-83.574	-0.186206	83.354	-0.120045	83.3146	-0.132038	83.2063	-0.0292322	83.2503	0.00145203
-83.2619	-0.124615	-83.3473	-0.159134	83.2335	0.208519	-83.2059	-0.173969	-83.1804	-0.166392	-83.2919	-0.184615	83.073	-0.118435	83.0332	-0.13047	82.9245	-0.0274253	82.9681	0.00346887
-82.9805	-0.12363	-83.065	-0.1578	82.9512	0.207206	-82.9244	-0.17258	-82.8984	-0.165082	-83.0098	-0.182985	82.792	-0.116795	82.7519	-0.128865	82.6427	-0.0255907	82.6859	0.00551408
-82.6991	-0.12263	-82.7826	-0.156444	82.6689	0.205868	-82.6428	-0.17116	-82.6165	-0.16374	-82.7277	-0.181318	82.511	-0.115126	82.4707	-0.127223	82.3611	-0.023729	82.4038	0.00758684
-82.4177	-0.121615	-82.5004	-0.155065	82.3866	0.204505	-82.3613	-0.169711	-82.3345	-0.162367	-82.4456	-0.179613	82.2301	-0.113427	82.1896	-0.125545	82.0794	-0.021841	82.1218	0.00968636
-82.1363	-0.120585	-82.2181	-0.153664	82.1044	0.203118	-82.0799	-0.168232	-82.0526	-0.160963	-82.1635	-0.177873	81.9493	-0.111701	81.9085	-0.123831	81.7979	-0.0199274	81.8399	0.0118118
-81.855	-0.119542	-81.9359	-0.152242	81.8222	0.201709	-81.7984	-0.166724	-81.7707	-0.159528	-81.8814	-0.176097	81.6685	-0.109947	81.6275	-0.122084	81.5164	-0.017989	81.5579	0.0139625
-81.5737	-0.118484	-81.6536	-0.150799	81.5399	0.200276	-81.517	-0.165189	-81.4888	-0.158064	-81.5993	-0.174286	81.3877	-0.108166	81.3466	-0.120302	81.2349	-0.0160264	81.2761	0.0161374
-81.2924	-0.117414	-81.3715	-0.149335	81.2577	0.198822	-81.2356	-0.163626	-81.207	-0.156571	-81.3173	-0.172442	81.1071	-0.106359	81.0657	-0.118487	80.9535	-0.0140406	80.9943	0.018336
-81.0112	-0.11633	-81.0893	-0.147852	80.9755	0.197345	-80.9542	-0.162036	-80.9251	-0.15505	-81.0352	-0.170564	80.8264	-0.104527	80.7849	-0.116641	80.6722	-0.0120321	80.7126	0.0205572
-80.7299	-0.115234	-80.8072	-0.146349	80.6933	0.195848	-80.6728	-0.160421	-80.6433	-0.153501	-80.7531	-0.168654	80.5458	-0.10267	80.5041	-0.114763	80.391	-0.0100017	80.4309	0.0228005
-80.4488	-0.114126	-80.525	-0.144828	80.4112	0.194331	-80.3914	-0.15878	-80.3615	-0.151925	-80.4711	-0.166713	80.2653	-0.10079	80.2234	-0.112854	80.1097	-0.00795024	80.1493	0.0250648
-80.1676	-0.113006	-80.243	-0.143289	80.129	0.192793	-80.1101	-0.157115	-80.0798	-0.150322	-80.189	-0.16474	79.9847	-0.0988857	79.9428	-0.110916	79.8286	-0.00587836	79.8678	0.0273496
-79.8865	-0.111875	-79.9609	-0.141732	79.8469	0.191237	-79.8288	-0.155425	-79.798	-0.148694	-79.907	-0.162738	79.7043	-0.0969591	79.6622	-0.108949	79.5475	-0.00378682	79.5863	0.0296538
-79.6054	-0.110733	-79.6788	-0.140159	79.5647	0.189661	-79.5475	-0.153712	-79.5163	-0.147041	-79.6249	-0.160706	79.4239	-0.0950106	79.3817	-0.106954	79.2664	-0.00167636	79.3049	0.0319768
-79.3243	-0.10958	-79.3968	-0.138568	79.2826	0.188068	-79.2662	-0.151977	-79.2346	-0.145363	-79.3429	-0.158646	79.1435	-0.0930409	79.1012	-0.104932	78.9854	0.000452271	79.0235	0.0343178
-79.0432	-0.108418	-79.1148	-0.136962	79.0005	0.186456	-78.985	-0.15022	-78.9529	-0.143661	-79.0608	-0.156558	78.8631	-0.0910508	78.8208	-0.102883	78.7045	0.00259834	78.7422	0.0366759
-78.7622	-0.107246	-78.8328	-0.135341	78.7184	0.184828	-78.7037	-0.148441	-78.6712	-0.141937	-78.7788	-0.154443	78.5828	-0.0890409	78.5405	-0.100809	78.4236	0.0047611	78.4609	0.0390503
-78.4812	-0.106064	-78.5509	-0.133704	78.4363	0.183183	-78.4225	-0.146642	-78.3896	-0.14019	-78.4967	-0.152301	78.3025	-0.0870119	78.2602	-0.0987095	78.1427	0.00693982	78.1797	0.0414403
-78.2002	-0.104874	-78.269	-0.132053	78.1542	0.181522	-78.1413	-0.144823	-78.1079	-0.138421	-78.2147	-0.150134	78.0223	-0.0849645	77.9799	-0.0965862	77.8619	0.00913376	77.8985	0.0438451
-77.9193	-0.103676	-77.987	-0.130389	77.8721	0.179846	-77.8601	-0.142985	-77.8263	-0.13663	-77.9326	-0.147942	77.7421	-0.0828994	77.6997	-0.0944396	77.5811	0.0113422	77.6173	0.0462637
-77.6383	-0.102469	-77.7051	-0.128711	77.5901	0.178155	-77.5789	-0.141128	-77.5447	-0.134819	-77.6506	-0.145727	77.4619	-0.0808173	77.4195	-0.0922706	77.3004	0.0135643	77.3363	0.0486955
-77.3574	-0.101255	-77.4233	-0.127021	77.308	0.176449	-77.2977	-0.139253	-77.2631	-0.132989	-77.3685	-0.143488	77.1818	-0.078719	77.1394	-0.0900799	77.0197	0.0157995	77.0552	0.0511397
-77.0765	-0.100034	-77.1414	-0.125319	77.026	0.17473	-77.0166	-0.137361	-76.9815	-0.131138	-77.0865	-0.141226	76.9017	-0.076605	76.8593	-0.0878684	76.7391	0.0180469	76.7742	0.0535953
-76.7957	-0.0988062	-76.8596	-0.123605	76.744	0.172998	-76.7355	-0.135453	-76.6999	-0.12927	-76.8044	-0.138943	76.6216	-0.0744761	76.5793	-0.0856369	76.4585	0.0203058	76.4933	0.0560617
-76.5148	-0.0975719	-76.5778	-0.12188	76.462	0.171253	-76.4543	-0.133528	-76.4184	-0.127383	-76.5224	-0.136638	76.3416	-0.0723331	76.2993	-0.0833861	76.1779	0.0225755	76.2123	0.0585381
-76.234	-0.0963317	-76.296	-0.120145	76.18	0.169496	-76.1732	-0.131588	-76.1369	-0.125479	-76.2403	-0.134314	76.0616	-0.0701765	76.0193	-0.0811169	75.8974	0.0248552	75.9315	0.0610235
-75.9532	-0.095086	-76.0142	-0.118399	75.898	0.167728	-75.8921	-0.129634	-75.8553	-0.123558	-75.9583	-0.13197	75.7816	-0.0680071	75.7394	-0.0788301	75.6169	0.0271443	75.6506	0.0635174
-75.6724	-0.0938352	-75.7324	-0.116645	75.616	0.165949	-75.611	-0.127666	-75.5738	-0.121621	-75.6762	-0.129607	75.5016	-0.0658256	75.4595	-0.0765265	75.3365	0.0294419	75.3698	0.0660187
-75.3916	-0.0925797	-75.4507	-0.114881	75.334	0.164159	-75.33	-0.125684	-75.2923	-0.119669	-75.3942	-0.127226	75.2217	-0.0636327	75.1796	-0.0742069	75.056	0.0317473	75.0891	0.0685268
-75.1109	-0.0913199	-75.1689	-0.11311	75.052	0.16236	-75.0489	-0.123691	-75.0108	-0.117701	-75.1121	-0.124828	74.9418	-0.0614291	74.8998	-0.071872	74.7756	0.0340598	74.8084	0.0710407
-74.8301	-0.0900562	-74.8872	-0.11133	74.77	0.160551	-74.7678	-0.121685	-74.7293	-0.11572	-74.8301	-0.122414	74.6619	-0.0592154	74.62	-0.0695227	74.4953	0.0363787	74.5277	0.0735599
-74.5494	-0.0887891	-74.6055	-0.109543	74.4881	0.158733	-74.4868	-0.119668	-74.4479	-0.113725	-74.548	-0.119984	74.3821	-0.0569925	74.3403	-0.0671599	74.215	0.0387031	74.247	0.0760833
-74.2687	-0.0875189	-74.3239	-0.10775	74.2061	0.156908	-74.2058	-0.11764	-74.1664	-0.111718	-74.2659	-0.117539	74.1022	-0.0547609	74.0605	-0.0647842	73.9347	0.0410324	73.9664	0.0786103
-73.9881	-0.0862461	-74.0422	-0.105951	73.9242	0.155075	-73.9247	-0.115603	-73.8849	-0.109698	-73.9838	-0.115079	73.8224	-0.0525213	73.7808	-0.0623966	73.6544	0.0433658	73.6858	0.08114
-73.7074	-0.0849711	-73.7606	-0.104146	73.6423	0.153235	-73.6437	-0.113557	-73.6035	-0.107666	-73.7018	-0.112607	73.5426	-0.0502746	73.5012	-0.0599977	73.3742	0.0457026	73.4052	0.0836716
-73.4267	-0.0836942	-73.4789	-0.102336	73.3603	0.151388	-73.3627	-0.111502	-73.3221	-0.105624	-73.4197	-0.110121	73.2628	-0.0480213	73.2215	-0.0575885	73.0939	0.0480421	73.1247	0.0862043
-73.1461	-0.082416	-73.1973	-0.100522	73.0784	0.149536	-73.0817	-0.109439	-73.0406	-0.103571	-73.1376	-0.107624	72.983	-0.0457621	72.9419	-0.0551697	72.8137	0.0503834	72.8442	0.0887374
-72.8655	-0.0811367	-72.9157	-0.0987039	72.7965	0.147678	-72.8007	-0.107369	-72.7592	-0.101509	-72.8555	-0.105116	72.7032	-0.0434978	72.6623	-0.0527421	72.5336	0.0527259	72.5637	0.09127
-72.5849	-0.0798569	-72.6341	-0.0968824	72.5146	0.145816	-72.5197	-0.105292	-72.4778	-0.0994375	-72.5734	-0.102597	72.4235	-0.0412291	72.3827	-0.0503066	72.2534	0.0550689	72.2833	0.0938013
-72.3043	-0.0785768	-72.3525	-0.0950581	72.2327	0.143949	-72.2387	-0.10321	-72.1964	-0.0973578	-72.2912	-0.100069	72.1438	-0.0389567	72.1032	-0.0478638	71.9733	0.0574115	72.0028	0.0963305
-72.0237	-0.077297	-72.071	-0.0932316	71.9508	0.142078	-71.9578	-0.101123	-71.915	-0.0952704	-72.0091	-0.0975314	71.864	-0.0366811	71.8236	-0.0454147	71.6932	0.059753	71.7224	0.0988568
-71.7432	-0.0760179	-71.7894	-0.0914034	71.6689	0.140205	-71.6768	-0.099031	-71.6335	-0.093176	-71.727	-0.094986	71.5843	-0.0344033	71.5441	-0.0429601	71.4131	0.0620928	71.442	0.101379
-71.4626	-0.0747398	-71.5079	-0.089574	71.387	0.138329	-71.3958	-0.0969353	-71.3521	-0.0910751	-71.4449	-0.0924332	71.3046	-0.0321237	71.2646	-0.0405007	71.133	0.06443	71.1617	0.103898
-71.1821	-0.0734632	-71.2264	-0.087744	71.1052	0.136451	-71.1148	-0.0948366	-71.0707	-0.0889685	-71.1627	-0.0898738	71.0249	-0.0298433	70.9851	-0.0380373	70.853	0.066764	70.8813	0.106411
-70.9015	-0.0721884	-70.9448	-0.0859139	70.8233	0.134572	-70.8339	-0.0927353	-70.7894	-0.0868567	-70.8806	-0.0873085	70.7452	-0.0275625	70.7056	-0.0355708	70.5729	0.0690939	70.601	0.108917
-70.621	-0.0709159	-70.6633	-0.0840844	70.5414	0.132691	-70.5529	-0.0906323	-70.508	-0.0847404	-70.5984	-0.0847382	70.4656	-0.0252822	70.4262	-0.0331019	70.2929	0.0714191	70.3207	0.111417
-70.3405	-0.0696462	-70.3818	-0.0822558	70.2596	0.130811	-70.272	-0.0885282	-70.2266	-0.0826203	-70.3162	-0.0821635	70.1859	-0.023003	70.1467	-0.0306315	70.0129	0.0737388	70.0404	0.113909
-70.06	-0.0683795	-70.1004	-0.0804289	69.9777	0.12893	-69.991	-0.0864237	-69.9452	-0.080497	-70.034	-0.0795852	69.9062	-0.0207257	69.8672	-0.0281604	69.7328	0.0760522	69.7601	0.116393
-69.7795	-0.0671164	-69.8189	-0.0786041	69.6959	0.127051	-69.71	-0.0843194	-69.6638	-0.0783711	-69.7518	-0.0770041	69.6265	-0.0184509	69.5878	-0.0256893	69.4528	0.0783587	69.4798	0.118868
-69.499	-0.0658572	-69.5374	-0.0767819	69.414	0.125173	-69.4291	-0.0822161	-69.3824	-0.0762433	-69.4696	-0.074421	69.3469	-0.0161793	69.3084	-0.0232191	69.1729	0.0806575	69.1996	0.121332
-69.2186	-0.0646023	-69.256	-0.074963	69.1322	0.123297	-69.1481	-0.0801143	-69.101	-0.0741142	-69.1874	-0.0718365	69.0672	-0.0139116	69.0289	-0.0207505	68.8929	0.0829478	68.9193	0.123785
-68.9381	-0.0633522	-68.9745	-0.0731478	68.8503	0.121423	-68.8672	-0.0780147	-68.8196	-0.0719845	-68.9052	-0.0692515	68.7875	-0.0116486	68.7495	-0.0182844	68.6129	0.0852289	68.6391	0.126227
-68.6576	-0.0621072	-68.6931	-0.071337	68.5685	0.119553	-68.5862	-0.0759181	-68.5382	-0.0698549	-68.6229	-0.0666667	68.5078	-0.00939083	68.4701	-0.0158217	68.3329	0.0875001	68.3589	0.128656
-68.3772	-0.0608678	-68.4117	-0.069531	68.2866	0.117686	-68.3053	-0.0738251	-68.2568	-0.0677258	-68.3407	-0.0640828	68.2282	-0.00713911	68.1907	-0.013363	68.0529	0.0897606	68.0786	0.131072
-68.0967	-0.0596344	-68.1303	-0.0677305	68.0048	0.115823	-68.0243	-0.0717364	-67.9754	-0.0655981	-68.0584	-0.0615007	67.9485	-0.0048941	67.9112	-0.0109091	67.773	0.0920097	67.7984	0.133474
-67.8163	-0.0584074	-67.8489	-0.0659358	67.723	0.113965	-67.7434	-0.0696526	-67.694	-0.0634724	-67.7761	-0.058921	67.6688	-0.0026565	67.6318	-0.00846102	67.493	0.0942466	67.5182	0.135861
-67.5359	-0.0571872	-67.5674	-0.0641477	67.4412	0.112112	-67.4624	-0.0675744	-67.4126	-0.0613492	-67.4939	-0.0563446	67.3891	-0.000427	67.3524	-0.00601939	67.213	0.0964707	67.238	0.138232
-67.2554	-0.0559742	-67.2861	-0.0623667	67.1593	0.110265	-67.1814	-0.0655026	-67.1312	-0.0592293	-67.2115	-0.0537722	67.1094	0.0017937	67.0729	-0.00358507	66.9331	0.0986811	66.9578	0.140587
-66.975	-0.0547688	-67.0047	-0.0605933	66.8775	0.108425	-66.9005	-0.0634377	-66.8498	-0.0571132	-66.9292	-0.0512045	66.8297	0.00400489	66.7935	-0.00115885	66.6531	0.100877	66.6776	0.142925
-66.6946	-0.0535715	-66.7233	-0.058828	66.5957	0.106591	-66.6195	-0.0613804	-66.5684	-0.0550017	-66.6469	-0.0486423	66.55	0.00620589	66.5141	0.00125847	66.3731	0.103058	66.3974	0.145244
-66.4142	-0.0523826	-66.4419	-0.0570713	66.3139	0.104765	-66.3385	-0.0593314	-66.287	-0.0528953	-66.3645	-0.0460864	66.2702	0.008396	66.2346	0.00366607	66.0932	0.105223	66.1172	0.147544
-66.1337	-0.0512026	-66.1605	-0.055324	66.0321	0.102947	-66.0575	-0.0572914	-66.0056	-0.0507947	-66.0822	-0.0435375	65.9905	0.0105745	65.9551	0.00606315	65.8132	0.107372	65.837	0.149825
-65.8533	-0.0500318	-65.8792	-0.0535864	65.7502	0.101138	-65.7766	-0.0552611	-65.7241	-0.0487006	-65.7998	-0.0409964	65.7107	0.0127407	65.6756	0.00844892	65.5332	0.109503	65.5568	0.152085
-65.5729	-0.0488707	-65.5978	-0.0518592	65.4684	0.0993382	-65.4956	-0.0532411	-65.4427	-0.0466136	-65.5174	-0.0384638	65.4309	0.014894	65.3962	0.0108226	65.2532	0.111616	65.2766	0.154324
-65.2925	-0.0477197	-65.3165	-0.0501428	65.1866	0.0975479	-65.2146	-0.0512321	-65.1612	-0.0445344	-65.235	-0.0359405	65.1512	0.0170336	65.1166	0.0131833	64.9732	0.11371	64.9964	0.156541
-65.0121	-0.0465792	-65.0351	-0.0484379	64.9048	0.0957681	-64.9336	-0.0492347	-64.8798	-0.0424635	-64.9526	-0.0334272	64.8714	0.0191587	64.8371	0.0155303	64.6931	0.115785	64.7162	0.158735
-64.7317	-0.0454497	-64.7538	-0.0467449	64.623	0.0939991	-64.6525	-0.0472497	-64.5983	-0.0404017	-64.6701	-0.0309247	64.5915	0.0212688	64.5576	0.0178627	64.4131	0.117839	64.4359	0.160905
-64.4513	-0.0443314	-64.4724	-0.0450645	64.3412	0.0922415	-64.3715	-0.0452777	-64.3169	-0.0383495	-64.3876	-0.0284338	64.3117	0.0233632	64.278	0.0201798	64.1331	0.119873	64.1557	0.163051
-64.1708	-0.0432249	-64.1911	-0.0433971	64.0594	0.090496	-64.0905	-0.0433194	-64.0354	-0.0363076	-64.1052	-0.0259553	64.0318	0.025441	63.9984	0.0224808	63.853	0.121885	63.8755	0.165171
-63.8904	-0.0421305	-63.9097	-0.0417434	63.7775	0.088763	-63.8094	-0.0413755	-63.7539	-0.0342767	-63.8227	-0.0234898	63.7519	0.0275017	63.7188	0.0247648	63.5729	0.123874	63.5952	0.167266
-63.61	-0.0410486	-63.6284	-0.0401038	63.4957	0.0870432	-63.5284	-0.0394466	-63.4724	-0.0322574	-63.5401	-0.0210381	63.472	0.0295446	63.4392	0.0270311	63.2928	0.12584	63.3149	0.169333
-63.3296	-0.0399797	-63.3471	-0.0384789	63.2139	0.0853371	-63.2473	-0.0375334	-63.1909	-0.0302504	-63.2576	-0.018601	63.1921	0.0315688	63.1596	0.0292788	63.0127	0.127781	63.0346	0.171373
-63.0492	-0.0389242	-63.0657	-0.0368693	62.9321	0.0836452	-62.9663	-0.0356365	-62.9093	-0.0282563	-62.975	-0.0161793	62.9122	0.0335738	62.8799	0.0315071	62.7326	0.129699	62.7543	0.173384
-62.7687	-0.0378825	-62.7844	-0.0352755	62.6503	0.0819681	-62.6852	-0.0337567	-62.6278	-0.0262756	-62.6924	-0.0137737	62.6322	0.0355589	62.6002	0.0337153	62.4524	0.13159	62.474	0.175365
-62.4883	-0.036855	-62.5031	-0.0336981	62.3685	0.0803064	-62.4041	-0.0318947	-62.3462	-0.0243092	-62.4098	-0.0113849	62.3522	0.0375233	62.3205	0.0359025	62.1722	0.133456	62.1937	0.177317
-62.2079	-0.0358421	-62.2218	-0.0321375	62.0866	0.0786606	-62.123	-0.030051	-62.0647	-0.0223576	-62.1272	-0.00901376	62.0721	0.0394664	62.0407	0.038068	61.8921	0.135294	61.9133	0.179238
-61.9275	-0.0348441	-61.9404	-0.0305944	61.8048	0.0770313	-61.8419	-0.0282264	-61.7831	-0.0204215	-61.8446	-0.00666099	61.7921	0.0413874	61.7609	0.0402109	61.6118	0.137105	61.633	0.181127
-61.647	-0.0338617	-61.6591	-0.0290693	61.523	0.075419	-61.5607	-0.0264215	-61.5015	-0.0185014	-61.5619	-0.00432735	61.512	0.0432856	61.4811	0.0423304	61.3316	0.138888	61.3526	0.182983
-61.3666	-0.032895	-61.3778	-0.0275628	61.2412	0.0738244	-61.2796	-0.024637	-61.2199	-0.0165982	-61.2792	-0.0020136	61.2319	0.0451604	61.2013	0.0444257	61.0513	0.140641	61.0722	0.184807
-61.0861	-0.0319446	-61.0964	-0.0260753	60.9593	0.0722479	-60.9984	-0.0228736	-60.9383	-0.0147123	-60.9965	0.000279497	60.9517	0.0470111	60.9214	0.046496	60.771	0.142364	60.7917	0.186596
-60.8056	-0.0310109	-60.8151	-0.0246074	60.6775	0.0706901	-60.7173	-0.021132	-60.6566	-0.0128445	-60.7138	0.00255119	60.6715	0.0488369	60.6414	0.0485406	60.4907	0.144057	60.5113	0.18835
-60.5252	-0.0300942	-60.5338	-0.0231598	60.3957	0.0691516	-60.4361	-0.0194128	-60.375	-0.0109953	-60.431	0.00480073	60.3913	0.0506373	60.3615	0.0505585	60.2103	0.145719	60.2308	0.190068
-60.2447	-0.029195	-60.2524	-0.0217328	60.1138	0.067633	-60.1549	-0.0177167	-60.0933	-0.00916551	-60.1483	0.00702734	60.111	0.0524113	60.0815	0.0525491	59.9299	0.147348	59.9503	0.19175
-59.9642	-0.0283137	-59.9711	-0.0203272	59.832	0.0661348	-59.8737	-0.0160443	-59.8116	-0.00735567	-59.8655	0.00923029	59.8307	0.0541585	59.8014	0.0545114	59.6495	0.148944	59.6697	0.193395
-59.6837	-0.0274507	-59.6898	-0.0189434	59.5501	0.0646575	-59.5924	-0.0143965	-59.5299	-0.00556645	-59.5826	0.0114088	59.5504	0.055878	59.5214	0.0564448	59.369	0.150507	59.3892	0.195001
-59.4032	-0.0266064	-59.4084	-0.0175819	59.2683	0.0632017	-59.3112	-0.0127737	-59.2481	-0.00379849	-59.2998	0.0135621	59.27	0.0575692	59.2412	0.0583483	59.0885	0.152035	59.1086	0.196569
-59.1227	-0.0257813	-59.1271	-0.0162434	58.9864	0.0617681	-59.0299	-0.0111767	-58.9664	-0.00205244	-59.0169	0.0156895	58.9896	0.0592314	58.9611	0.0602212	58.808	0.153529	58.8279	0.198096
-58.8422	-0.0249756	-58.8457	-0.0149283	58.7046	0.060357	-58.7486	-0.00960613	-58.6846	-0.000328939	-58.734	0.0177901	58.7091	0.0608639	58.6808	0.0620627	58.5274	0.154986	58.5473	0.199584
-58.5616	-0.0241899	-58.5644	-0.0136372	58.4227	0.0589692	-58.4673	-0.00806273	-58.4028	0.00137137	-58.4511	0.0198634	58.4286	0.0624659	58.4006	0.063872	58.2468	0.156407	58.2666	0.20103
-58.2811	-0.0234246	-58.283	-0.0123707	58.1408	0.0576051	-58.186	-0.00654713	-58.121	0.00304784	-58.1681	0.0219083	58.1481	0.0640368	58.1203	0.0656483	57.9662	0.157791	57.9859	0.202433
-58.0005	-0.02268	-58.0017	-0.0111293	57.8589	0.0562653	-57.9046	-0.00506	-57.8392	0.00469983	-57.8852	0.0239244	57.8675	0.065576	57.8399	0.0673907	57.6855	0.159136	57.7051	0.203794
-57.72	-0.0219566	-57.7203	-0.00991361	57.5771	0.0549504	-57.6233	-0.00360202	-57.5573	0.0063267	-57.6022	0.0259106	57.5868	0.0670826	57.5595	0.0690985	57.4048	0.160443	57.4243	0.205111
-57.4394	-0.0212548	-57.4389	-0.00872407	57.2952	0.053661	-57.3419	-0.00217387	-57.2755	0.0079278	-57.3191	0.0278664	57.3062	0.068556	57.279	0.0707709	57.124	0.16171	57.1435	0.206384
-57.1588	-0.020575	-57.1575	-0.00756128	57.0133	0.0523975	-57.0605	-0.000776202	-56.9936	0.00950248	-57.0361	0.029791	57.0254	0.0699956	56.9985	0.072407	56.8432	0.162937	56.8626	0.207611
-56.8782	-0.0199176	-56.8762	-0.00642578	56.7314	0.0511606	-56.7791	0.000590297	-56.7116	0.0110501	-56.753	0.0316835	56.7447	0.0714005	56.7179	0.0740061	56.5623	0.164124	56.5816	0.208792
-56.5976	-0.019283	-56.5948	-0.00531813	56.4495	0.0499508	-56.4976	0.00192496	-56.4297	0.01257	-56.4699	0.0335433	56.4638	0.0727701	56.4373	0.0755673	56.2814	0.165268	56.3007	0.209926
-56.3169	-0.0186716	-56.3134	-0.00423887	56.1676	0.0487687	-56.2162	0.00322711	-56.1477	0.0140616	-56.1867	0.0353695	56.1829	0.0741038	56.1566	0.0770899	56.0004	0.16637	56.0197	0.211013
-56.0363	-0.0180837	-56.032	-0.00318836	55.8857	0.0476146	-55.9347	0.00449629	-55.8657	0.0155244	-55.9036	0.0371617	55.902	0.075401	55.8758	0.0785732	55.7194	0.167428	55.7386	0.212051
-55.7556	-0.017519	-55.7506	-0.00216629	55.6037	0.0464883	-55.6531	0.00573289	-55.5837	0.0169587	-55.6204	0.0389202	55.621	0.0766622	55.595	0.0800178	55.4384	0.168445	55.4575	0.213041
-55.4749	-0.0169771	-55.4691	-0.00117214	55.3218	0.0453891	-55.3716	0.0069375	-55.3017	0.018365	-55.3371	0.0406454	55.34	0.077888	55.3141	0.0814244	55.1573	0.16942	55.1764	0.213985
-55.1942	-0.0164573	-55.1877	-0.000205409	55.0399	0.0443167	-55.0901	0.00811072	-55.0196	0.0197438	-55.0539	0.042338	55.0589	0.0790792	55.0332	0.0827937	54.8761	0.170353	54.8952	0.214883
-54.9135	-0.0159594	-54.9063	0.00073441	54.7579	0.0432704	-54.8085	0.00925314	-54.7375	0.0210955	-54.7706	0.0439985	54.7777	0.0802364	54.7522	0.0841263	54.5949	0.171247	54.614	0.215735
-54.6328	-0.0154828	-54.6248	0.00164782	54.476	0.0422498	-54.5269	0.0103654	-54.4554	0.0224207	-54.4873	0.0456273	54.4966	0.0813603	54.4712	0.085423	54.3137	0.172102	54.3328	0.216544
-54.352	-0.0150271	-54.3434	0.00253534	54.194	0.0412544	-54.2453	0.011448	-54.1733	0.0237199	-54.204	0.0472251	54.2153	0.0824516	54.1901	0.0866846	54.0324	0.172917	54.0515	0.217309
-54.0713	-0.0145918	-54.0619	0.00339746	53.9121	0.0402835	-53.9636	0.0125017	-53.8911	0.0249935	-53.9206	0.0487923	53.934	0.0835109	53.909	0.0879116	53.7511	0.173695	53.7701	0.218032
-53.7905	-0.0141764	-53.7805	0.00423469	53.6301	0.0393368	-53.682	0.0135269	-53.609	0.0262421	-53.6372	0.0503296	53.6527	0.084539	53.6278	0.0891048	53.4697	0.174437	53.4888	0.218713
-53.5097	-0.0137805	-53.499	0.00504754	53.3482	0.0384138	-53.4003	0.0145243	-53.3268	0.0274661	-53.3539	0.0518374	53.3713	0.0855364	53.3465	0.090265	53.1883	0.175141	53.2074	0.219354
-53.2289	-0.0134037	-53.2175	0.00583652	53.0662	0.0375138	-53.1186	0.0154945	-53.0446	0.028666	-53.0704	0.0533163	53.0899	0.086504	53.0652	0.0913928	52.9068	0.175811	52.9259	0.219955
-52.9481	-0.0130454	-52.936	0.00660213	52.7842	0.0366364	-52.8369	0.0164382	-52.7624	0.0298424	-52.787	0.0547667	52.8085	0.0874423	52.7839	0.092489	52.6254	0.176445	52.6444	0.220517
-52.6673	-0.0127052	-52.6546	0.00734487	52.5023	0.035781	-52.5552	0.0173558	-52.4801	0.0309956	-52.5036	0.0561894	52.527	0.088352	52.5025	0.0935542	52.3438	0.177046	52.3629	0.22104
-52.3865	-0.0123827	-52.3731	0.00806526	52.2203	0.0349472	-52.2734	0.0182479	-52.1979	0.0321263	-52.2201	0.0575847	52.2454	0.0892339	52.2211	0.0945891	52.0623	0.177614	52.0814	0.221527
-52.1056	-0.0120773	-52.0916	0.00876379	51.9383	0.0341345	-51.9917	0.0191153	-51.9156	0.0332348	-51.9366	0.0589532	51.9639	0.0900885	51.9396	0.0955946	51.7807	0.178149	51.7998	0.221977
-51.8247	-0.0117887	-51.8101	0.00944098	51.6563	0.0333423	-51.7099	0.0199585	-51.6333	0.0343217	-51.6531	0.0602955	51.6822	0.0909166	51.6581	0.0965712	51.4991	0.178653	51.5182	0.222392
-51.5439	-0.0115164	-51.5285	0.0100973	51.3743	0.0325701	-51.4281	0.020778	-51.3511	0.0353875	-51.3696	0.061612	51.4006	0.0917189	51.3765	0.0975197	51.2174	0.179126	51.2366	0.222773
-51.263	-0.0112598	-51.247	0.0107334	51.0923	0.0318173	-51.1463	0.0215745	-51.0688	0.0364327	-51.0861	0.0629034	51.1189	0.0924959	51.0949	0.0984408	50.9357	0.179569	50.9549	0.223119
-50.9821	-0.0110186	-50.9655	0.0113496	50.8104	0.0310836	-50.8645	0.0223486	-50.7864	0.0374577	-50.8026	0.0641701	50.8372	0.0932485	50.8132	0.0993352	50.654	0.179982	50.6732	0.223433
-50.7011	-0.0107922	-50.684	0.0119464	50.5284	0.0303684	-50.5826	0.0231008	-50.5041	0.038463	-50.519	0.0654128	50.5554	0.0939772	50.5315	0.100204	50.3723	0.180367	50.3915	0.223715
-50.4202	-0.0105803	-50.4024	0.0125245	50.2464	0.0296711	-50.3008	0.0238319	-50.2218	0.0394492	-50.2355	0.0666318	50.2736	0.0946828	50.2498	0.101047	50.0905	0.180725	50.1098	0.223966
-50.1393	-0.0103823	-50.1209	0.0130842	49.9644	0.0289912	-50.0189	0.0245423	-49.9395	0.0404168	-49.9519	0.0678278	49.9918	0.0953659	49.968	0.101865	49.8087	0.181055	49.828	0.224187
-49.8583	-0.0101979	-49.8393	0.0136262	49.6824	0.0283283	-49.7371	0.0252326	-49.6571	0.0413661	-49.6683	0.0690013	49.7099	0.0960272	49.6862	0.10266	49.5269	0.18136	49.5462	0.224378
-49.5773	-0.0100264	-49.5578	0.0141508	49.4004	0.0276818	-49.4552	0.0259035	-49.3748	0.0422978	-49.3847	0.0701529	49.428	0.0966674	49.4044	0.103432	49.245	0.181639	49.2644	0.224541
-49.2964	-0.00986756	-49.2762	0.0146587	49.1184	0.0270512	-49.1733	0.0265556	-49.0924	0.0432122	-49.1012	0.071283	49.1461	0.0972872	49.1225	0.104181	48.9632	0.181893	48.9826	0.224676
-49.0154	-0.0097208	-48.9946	0.0151503	48.8365	0.026436	-48.8914	0.0271894	-48.8101	0.04411	-48.8176	0.0723922	48.8642	0.0978872	48.8405	0.104908	48.6813	0.182124	48.7008	0.224785
-48.7344	-0.0095857	-48.713	0.0156261	48.5545	0.0258357	-48.6095	0.0278056	-48.5277	0.0449915	-48.534	0.073481	48.5822	0.0984681	48.5586	0.105615	48.3993	0.182332	48.4189	0.224868
-48.4533	-0.00946178	-48.4315	0.0160866	48.2725	0.0252497	-48.3276	0.0284047	-48.2453	0.0458573	-48.2504	0.07455	48.3002	0.0990306	48.2766	0.106301	48.1174	0.182517	48.137	0.224926
-48.1723	-0.0093486	-48.1499	0.0165324	47.9905	0.0246776	-48.0456	0.0289874	-47.963	0.0467079	-47.9668	0.0755998	48.0181	0.0995753	47.9946	0.106967	47.8355	0.182681	47.8551	0.22496
-47.8913	-0.00924568	-47.8683	0.0169639	47.7085	0.0241188	-47.7637	0.0295542	-47.6806	0.0475437	-47.6832	0.0766307	47.7361	0.100103	47.7126	0.107615	47.5535	0.182824	47.5732	0.224971
-47.6102	-0.00915257	-47.5867	0.0173817	47.4266	0.0235729	-47.4818	0.0301058	-47.3982	0.0483653	-47.3996	0.0776434	47.454	0.100614	47.4305	0.108244	47.2715	0.182947	47.2912	0.224959
-47.3292	-0.00906881	-47.3051	0.0177862	47.1446	0.0230392	-47.1998	0.0306427	-47.1158	0.0491731	-47.116	0.0786385	47.1719	0.10111	47.1484	0.108856	46.9895	0.183051	47.0093	0.224926
-47.0481	-0.00899393	-47.0235	0.0181779	46.8626	0.0225174	-46.9179	0.0311656	-46.8335	0.0499677	-46.8324	0.0796164	46.8897	0.101591	46.8662	0.109451	46.7075	0.183137	46.7273	0.224873
-46.767	-0.00892748	-46.7418	0.0185575	46.5806	0.0220068	-46.6359	0.0316749	-46.5511	0.0507495	-46.5488	0.0805777	46.6076	0.102057	46.5841	0.110031	46.4254	0.183205	46.4453	0.224799
-46.4859	-0.00886899	-46.4602	0.0189253	46.2987	0.021507	-46.3539	0.0321715	-46.2687	0.051519	-46.2652	0.0815229	46.3254	0.102509	46.3019	0.110594	46.1434	0.183256	46.1633	0.224707
-46.2048	-0.008818	-46.1786	0.0192819	46.0167	0.0210174	-46.0719	0.0326557	-45.9864	0.0522767	-45.9816	0.0824525	46.0432	0.102949	46.0197	0.111143	45.8613	0.183292	45.8813	0.224597
-45.9237	-0.00877405	-45.897	0.0196277	45.7348	0.0205376	-45.79	0.0331283	-45.704	0.0530231	-45.698	0.0833671	45.761	0.103376	45.7375	0.111679	45.5793	0.183312	45.5993	0.22447
-45.6426	-0.00873668	-45.6153	0.0199634	45.4528	0.020067	-45.508	0.0335898	-45.4217	0.0537587	-45.4144	0.0842673	45.4787	0.103792	45.4552	0.112201	45.2972	0.183317	45.3172	0.224327
-45.3614	-0.00870543	-45.3337	0.0202894	45.1709	0.0196051	-45.226	0.0340408	-45.1393	0.0544839	-45.1308	0.0851535	45.1965	0.104196	45.1729	0.11271	45.0151	0.183309	45.0352	0.224168
-45.0803	-0.00867983	-45.052	0.0206061	44.8889	0.0191514	-44.944	0.034482	-44.857	0.0551994	-44.8473	0.0860263	44.9142	0.104591	44.8906	0.113208	44.733	0.183288	44.7531	0.223995
-44.7991	-0.00865944	-44.7704	0.0209142	44.607	0.0187054	-44.662	0.0349138	-44.5746	0.0559055	-44.5637	0.0868862	44.6319	0.104975	44.6083	0.113694	44.4509	0.183254	44.4711	0.223809
-44.5179	-0.00864377	-44.4887	0.0212141	44.3251	0.0182666	-44.38	0.035337	-44.2923	0.0566028	-44.2802	0.0877338	44.3496	0.105351	44.326	0.114171	44.1688	0.18321	44.189	0.223609
-44.2368	-0.00863239	-44.207	0.0215063	44.0431	0.0178344	-44.098	0.0357521	-44.01	0.0572917	-43.9966	0.0885696	44.0673	0.105719	44.0436	0.114637	43.8867	0.183154	43.9069	0.223398
-43.9556	-0.00862481	-43.9254	0.0217913	43.7612	0.0174084	-43.816	0.0361597	-43.7277	0.0579727	-43.7131	0.0893942	43.785	0.106079	43.7613	0.115095	43.6046	0.183089	43.6249	0.223176
-43.6744	-0.00862059	-43.6437	0.0220696	43.4793	0.016988	-43.534	0.0365605	-43.4454	0.0586464	-43.4296	0.090208	43.5027	0.106432	43.4789	0.115544	43.3225	0.183015	43.3428	0.222944
-43.3932	-0.00861926	-43.362	0.0223418	43.1974	0.0165727	-43.252	0.0369549	-43.1631	0.0593131	-43.1461	0.0910115	43.2203	0.106779	43.1965	0.115986	43.0403	0.182932	43.0607	0.222703
-43.112	-0.00862036	-43.0803	0.0226084	42.9155	0.016162	-42.97	0.0373436	-42.8808	0.0599735	-42.8626	0.0918055	42.938	0.10712	42.9141	0.116421	42.7582	0.182842	42.7786	0.222453
-42.8307	-0.00862343	-42.7986	0.0228698	42.6336	0.0157554	-42.688	0.0377273	-42.5985	0.060628	-42.5791	0.0925903	42.6556	0.107456	42.6317	0.11685	42.4761	0.182745	42.4966	0.222196
-42.5495	-0.00862801	-42.5169	0.0231265	42.3517	0.0153524	-42.406	0.0381064	-42.3163	0.0612771	-42.2957	0.0933665	42.3732	0.107789	42.3492	0.117273	42.194	0.182642	42.2145	0.221932
-42.2683	-0.00863363	-42.2352	0.0233791	42.0698	0.0149525	-42.124	0.0384816	-42.0341	0.0619213	-42.0122	0.0941346	42.0908	0.108117	42.0668	0.117692	41.9119	0.182535	41.9324	0.221663
-41.987	-0.00863985	-41.9535	0.0236281	41.788	0.0145551	-41.842	0.0388536	-41.7518	0.062561	-41.7288	0.0948953	41.8085	0.108443	41.7843	0.118106	41.6298	0.182422	41.6503	0.221389
-41.7057	-0.00864618	-41.6718	0.023874	41.5061	0.0141597	-41.56	0.0392228	-41.4696	0.0631969	-41.4454	0.0956489	41.5261	0.108767	41.5019	0.118518	41.3477	0.182306	41.3682	0.22111
-41.4245	-0.00865218	-41.3901	0.0241172	41.2243	0.0137658	-41.2781	0.0395899	-41.1874	0.0638292	-41.162	0.0963961	41.2437	0.109089	41.2194	0.118926	41.0656	0.182187	41.0862	0.220829
-41.1432	-0.00865738	-41.1084	0.0243584	40.9424	0.013373	-40.9961	0.0399555	-40.9053	0.0644586	-40.8787	0.0971374	40.9613	0.10941	40.9369	0.119333	40.7835	0.182066	40.8041	0.220546
-40.8619	-0.00866133	-40.8267	0.0245979	40.6606	0.0129806	-40.7141	0.0403202	-40.6231	0.0650856	-40.5953	0.0978733	40.6789	0.109732	40.6545	0.119739	40.5015	0.181944	40.522	0.220261
-40.5806	-0.00866355	-40.5449	0.0248363	40.3788	0.0125882	-40.4321	0.0406845	-40.341	0.0657106	-40.312	0.0986043	40.3965	0.110053	40.372	0.120144	40.2194	0.181822	40.24	0.219976
-40.2993	-0.0086636	-40.2632	0.0250741	40.097	0.0121953	-40.1501	0.0410492	-40.0589	0.0663341	-40.0287	0.0993311	40.1141	0.110376	40.0895	0.12055	39.9374	0.181699	39.9579	0.219691
-40.018	-0.008661	-39.9815	0.0253119	39.8152	0.0118014	-39.8682	0.0414147	-39.7768	0.0669566	-39.7455	0.100054	39.8316	0.110701	39.807	0.120957	39.6553	0.181578	39.6759	0.219407
-39.7367	-0.00865531	-39.6997	0.02555	39.5334	0.0114058	-39.5862	0.0417817	-39.4947	0.0675787	-39.4622	0.100774	39.5492	0.111029	39.5245	0.121365	39.3733	0.181458	39.3939	0.219126
-39.4553	-0.00864604	-39.418	0.0257891	39.2516	0.0110082	-39.3043	0.0421507	-39.2127	0.0682007	-39.179	0.101491	39.2668	0.111359	39.242	0.121775	39.0913	0.181341	39.1119	0.218848
-39.174	-0.00863276	-39.1362	0.0260296	38.9698	0.0106081	-39.0223	0.0425225	-38.9307	0.0688232	-38.8959	0.102206	38.9844	0.111694	38.9595	0.122189	38.8093	0.181227	38.8299	0.218573
-38.8927	-0.00861499	-38.8545	0.0262721	38.6881	0.0102048	-38.7404	0.0428974	-38.6487	0.0694467	-38.6127	0.102919	38.7021	0.112033	38.677	0.122606	38.5273	0.181118	38.5479	0.218304
-38.6113	-0.00859227	-38.5727	0.026517	38.4064	0.00979785	-38.4585	0.0432763	-38.3667	0.0700717	-38.3296	0.103631	38.4197	0.112378	38.3945	0.123028	38.2454	0.181013	38.2659	0.21804
[truncated: 936 more rows]

## Sheet: extFig5d_PC12_ADP_Pi
Frame000_PC1	Frame000_PC2	Frame001_PC1	Frame001_PC2	Frame002_PC1	Frame002_PC2	Frame003_PC1	Frame003_PC2	Frame004_PC1	Frame004_PC2	Frame005_PC1	Frame005_PC2	Frame006_PC1	Frame006_PC2	Frame007_PC1	Frame007_PC2	Frame008_PC1	Frame008_PC2	Frame009_PC1	Frame009_PC2
[truncated: 1,600 more rows]

[truncated: 3 more sheets: extFig5d_PC13_ADP_Pi, extFig5d_displacement_ADP, extFig5d_displacement_ADP_Pi]
