# Supplementary material for: Bending forces and nucleotide state jointly regulate F-actin structure
Source: Nature. 2022 Oct 26;611(7935):380–6. doi: 10.1038/s41586-022-05366-w (PMC9646526; doi:10.1038/s41586-022-05366-w)
Supplement: Supplementary file 15 — Source Data Extended Data Fig. 6 [file 41586_2022_5366_MOESM15_ESM.xlsx]

## Sheet: extFig6a_ADP
Subunit Index	Frame_000_pf1	Frame_000_pf2	Frame_001_pf1	Frame_001_pf2	Frame_002_pf1	Frame_002_pf2	Frame_003_pf1	Frame_003_pf2	Frame_004_pf1	Frame_004_pf2	Frame_005_pf1	Frame_005_pf2	Frame_006_pf1	Frame_006_pf2	Frame_007_pf1	Frame_007_pf2	Frame_008_pf1	Frame_008_pf2	Frame_009_pf1	Frame_009_pf2
-2		-169.501		-170.717		-172.56		-173.552		-174.933		-174.735		-178.009		-179.809		-181.387		-183.276
-1	-162.2		-161.348		-159.958		-159.066		-158.293		-158.386		-155.313		-154.39		-154.02		-152.265
0		-171.907		-172.656		-174.037		-174.513		-175.061		-175.192		-177.45		-177.799		-177.282		-178.571
1	-161.353		-160.51		-159.155		-159.762		-159.56		-159.623		-158.38		-158.872		-159.701		-159.745
2		-170.649		-171.874		-173.247		-171.425		-171.254		-171.591		-171.66		-170.018		-168.017		-168.314
3	-162.355		-161.871		-160.669		-162.851		-163.935		-163.382		-164.41		-166.3		-168.576		-168.201
4		-171.575		-171.382		-171.756		-169.824		-168.085		-168.438		-166.714		-164.854		-162.397		-161.754
5	-162.777		-163.625		-163.831		-165.36		-167.106		-166.972		-168.952		-170.557		-172.931		-173.962
6		-169.211		-168.231		-167.128		-165.576		-163.965		-163.93		-161.129		-160.118		-157.806		-156.179
7	-165.631		-166.741		-167.738		-169.677		-171.494		-171.069		-174.585		-175.588		-177.371		-178.641
8		-167.335		-166.152		-165.151		-163.26		-160.984		-161.493		-157.947		-156.597		-154.474		-153.569
9	-166.786		-168.277		-169.689		-171.095		-173.643		-173.082		-176.675		-178.509		-180.476		-181.986
10		-165.407		-163.687		-162.058		-161.184		-158.845		-159.386		-156.114		-154.179		-152.532		-150.35
11	-169.607		-170.63		-172.582		-173.309		-174.687		-174.468		-177.696		-179.33		-181.069		-182.861
12		-162.275		-161.633		-160.058		-159.582		-158.811		-158.915		-155.936		-155.258		-154.649		-153.031
13	-171.621		-172.104		-173.791		-173.622		-174.158		-174.277		-176.373		-176.325		-176.139		-177.246
14		-160.848		-160.446		-158.816		-159.907		-159.999		-159.673		-158.913		-159.86		-160.315		-160.27
15	-172.18		-173.277		-174.241		-172.136		-172.137		-172.227		-172.054		-170.64		-168.937		-168.913
16		-161.952		-161.257		-160.252		-162.991		-163.69		-163.928		-164.603		-166.481		-168.534		-168.358
17	-171.273		-171.051		-171.779		-169.227		-167.374		-167.571		-165.953		-163.54		-161.132		-160.736
18		-162.42		-163.425		-163.534		-165.54		-167.376		-167.28		-169.474		-171.326		-173.849		-175.028
19	-169.789		-168.652		-167.62		-165.664		-163.963		-163.891		-160.897		-159.701		-157.256		-155.523
20		-164.798		-166.093		-167.025		-169.345		-171.268		-170.881		-174.578		-175.738		-177.624		-178.962
21	-168.566		-167.153		-166.229		-163.924		-161.515		-161.971		-158.214		-156.701		-154.444		-153.474

## Sheet: extFig6a_ADP_Pi
Subunit Index	Frame_003_pf1	Frame_003_pf2	Frame_004_pf1	Frame_004_pf2	Frame_005_pf1	Frame_005_pf2	Frame_006_pf1	Frame_006_pf2	Frame_007_pf1	Frame_007_pf2	Frame_008_pf1	Frame_008_pf2	Frame_009_pf1	Frame_009_pf2
-2	-170.901		-172.106		-172.915		-173.998		-174.604		-175.624		-176.429
-1		-160.911		-160.337		-159.648		-158.351		-158.452		-158.008		-156.961
0	-172.565		-172.963		-173.446		-174.713		-174.618		-174.743		-175.808
1		-161.586		-160.632		-160.651		-159.95		-159.972		-159.963		-159.053
2	-169.905		-170.913		-170.67		-171.499		-171.006		-170.848		-171.565
3		-163.215		-163.097		-163.443		-162.854		-163.65		-163.872		-163.178
4	-169.126		-169.066		-168.604		-168.548		-167.556		-167.367		-168.048
5		-165.574		-165.607		-166.123		-166.775		-167.528		-167.797		-167.667
6	-166.971		-166.214		-165.569		-164.808		-163.841		-163.537		-163.378
7		-167.881		-168.924		-169.467		-170.257		-171.199		-171.927		-172.273
8	-164.781		-163.661		-162.856		-161.899		-160.843		-159.996		-159.077
9		-169.348		-170.452		-171.736		-172.761		-173.677		-174.465		-175.347
10	-163.002		-162.062		-160.961		-159.894		-159.078		-158.014		-157.334
11		-170.912		-171.985		-172.797		-173.862		-174.503		-175.668		-176.299
12	-161.021		-160.615		-159.924		-158.642		-158.695		-158.044		-157.252
13		-172.297		-172.438		-172.916		-174.175		-174.138		-174.555		-175.236
14	-161.229		-160.675		-160.816		-159.981		-159.753		-159.671		-159.082
15		-170.55		-171.154		-170.989		-172.004		-171.748		-171.583		-172.264
16	-163.601		-163.605		-163.432		-163.091		-163.837		-163.853		-163.304
17		-168.593		-168.483		-168.353		-167.956		-167.021		-166.99		-167.404
18	-165.572		-165.768		-166.265		-166.98		-167.712		-167.892		-167.881
19		-167.115		-166.233		-165.6		-164.801		-163.841		-163.587		-163.344
20	-167.583		-168.737		-169.289		-170.103		-171.052		-171.754		-172.163
21		-165.319		-164.083		-163.254		-162.289		-161.203		-160.361		-159.392

## Sheet: extFig6c_ADP
Subunit index	B2_1 = dist btwn SD2 and SD1 on the next subunit same strand pf1	B2_1 = dist btwn SD2 and SD1 on the next subunit same strand pf2	B2_4 = dist btwn SD1 and SD1 on the next subunit same strand pf1	B2_4 = dist btwn SD1 and SD1 on the next subunit same strand pf2	B2_5 = dist btwn SD4 and SD4 on the next subunit same strand pf1	B2_5 = dist btwn SD4 and SD4 on the next subunit same strand pf2	A2_1 = angle btwn 1-4_1-1_2 pf1	A2_1 = angle btwn 1-4_1-1_2 pf2	A2_3 = angle btwn 1-4-1_2 pf1	A2_3 = angle btwn 1-4-1_2 pf2	A2_4 = angle btwn 1-2-1_2 pf1	A2_4 = angle btwn 1-2-1_2 pf2	A2_5 = angle btwn 4-3_2-4_2 pf1	A2_5 = angle btwn 4-3_2-4_2 pf2	D1_1 = dihedral angle btwn 3-4-3_1-4_1 pf1	D1_1 = dihedral angle btwn 3-4-3_1-4_1 pf2	D0_1 = dihedral angle btwn 2-1-3-4 on the same subunit pf1	D0_1 = dihedral angle btwn 2-1-3-4 on the same subunit pf2
0	31.6207		56.7284		56.0533		53.3529		76.0513		151.622		136.259		-141.163		-1.67596
1		31.9156		57.3726		56.0074		53.7639		76.5309		151.922		135.918		-141.309		-1.95662
2	31.3675		56.3813		56.182		52.619		75.2723		150.363		136.616		-140.823		-1.61699
3		32.1223		57.4917		55.7666		53.9568		76.5299		153.175		134.854		-141.915		-1.41166
4	31.496		56.6324		56.4016		52.3214		75.311		150.303		136.753		-140.423		-2.10834
5		32.0701		57.5781		56.2155		53.8396		76.4828		153.469		135.488		-141.438		-1.59802
6	31.8522		56.7053		56.4142		52.4074		75.3054		150.552		136.94		-140.595		-1.53399
7		32.1454		57.6671		55.9825		53.7912		77.3646		153.677		135.272		-142.097		-1.15361
8	31.6322		56.5125		56.5292		52.7685		74.9676		150.036		137.658		-140.364		-1.80783
9		31.7752		57.439		55.9529		53.4191		77.2898		153.122		135.792		-142.627		-1.66115
10	31.8464		56.7904		56.0727		53.2021		75.5336		151.105		136.453		-141.498		-2.42281
11		31.8427		57.4066		56.1632		53.3209		77.0153		152.881		136.466		-141.771		-1.89453
12	31.7815		56.8098		56.1249		53.5504		75.8652		152.346		136.688		-141.469		-1.818
13		31.7503		56.8983		55.7755		53.3032		76.0401		151.847		135.839		-141.593		-2.17625
14															-141.71		-1.35639
15																		-2.21542

## Sheet: extFig6c_ADP_Pi
Subunit Index	B2_1 = dist btwn SD2 and SD1 on the next subunit same strand pf1	B2_1 = dist btwn SD2 and SD1 on the next subunit same strand pf2	B2_4 = dist btwn SD1 and SD1 on the next subunit same strand pf1	B2_4 = dist btwn SD1 and SD1 on the next subunit same strand pf2	B2_5 = dist btwn SD4 and SD4 on the next subunit same strand pf1	B2_5 = dist btwn SD4 and SD4 on the next subunit same strand pf2	A2_1 = angle btwn 1-4_1-1_2 pf1	A2_1 = angle btwn 1-4_1-1_2 pf2	A2_3 = angle btwn 1-4-1_2 pf1	A2_3 = angle btwn 1-4-1_2 pf2	A2_4 = angle btwn 1-2-1_2 pf1	A2_4 = angle btwn 1-2-1_2 pf2	A2_5 = angle btwn 4-3_2-4_2 pf1	A2_5 = angle btwn 4-3_2-4_2 pf2	D1_1 = dihedral angle btwn 3-4-3_1-4_1 pf1	D1_1 = dihedral angle btwn 3-4-3_1-4_1 pf2	D0_1 = dihedral angle btwn 2-1-3-4 on the same subunit pf1	D0_1 = dihedral angle btwn 2-1-3-4 on the same subunit pf2
0	31.1716		56.1725		55.8926		53.551		75.0414		152.673		135.487		-141.014		-2.89373
1		32.3012		57.6159		56.358		53.7779		76.7966		152.4		136.891		-140.962		-2.31517
2	31.4845		56.8013		56.6701		52.9466		76.1994		151.153		137.556		-141.445		-1.88356
3		32.8355		58.303		56.2551		54.9043		77.3234		153.442		135.586		-142.428		-1.60588
4	31.7872		57.0564		56.8899		52.7104		76.1901		152.15		137.911		-140.778		-2.46851
5		32.6194		58.2062		56.4682		55.0459		77.3444		154.042		135.812		-142.041		-1.34453
6	31.6381		56.7242		57.1668		52.3922		75.1448		149.955		137.875		-140.348		-3.07652
7		32.1766		58.0879		56.2094		54.116		78.1972		154.18		135.978		-143.227		-1.77297
8	31.5186		56.7553		56.9149		52.7182		75.6063		150.84		138.51		-140.596		-1.44963
9		32.4708		58.5149		56.4603		54.6774		78.2654		153.982		135.107		-143.062		-1.20018
10	31.991		57.1027		57.1183		53.7668		75.3918		150.833		137.644		-140.532		-2.7576
11		32.0473		57.8762		56.2853		53.5511		77.7118		153.179		136.337		-142.39		-1.38471
12	31.7391		57.1789		56.2372		54.0565		76.3859		152.462		136.774		-141.615		-1.61367
13		32.3454		57.7354		55.9373		54.2182		77.1126		153.98		135.935		-141.381		-2.04734
14															-140.948		-0.2023
15																		-2.82622
