# Supplementary material for: Bending forces and nucleotide state jointly regulate F-actin structure
Source: Nature. 2022 Oct 26;611(7935):380–6. doi: 10.1038/s41586-022-05366-w (PMC9646526; doi:10.1038/s41586-022-05366-w)
Supplement: Supplementary file 16 — Source Data Extended Data Fig. 7 [file 41586_2022_5366_MOESM16_ESM.xlsx]

## Sheet: 7b_control_FSCs
Resolution (Å-1)	curv_bin1_FSC	curv_bin2_FSC	straight1_FSC	straight2_FSC	straight3_FSC
0.001001	1	1	1	1	1
0.001896	0.999991	0.99999	0.999955	0.999982	0.999995
0.003792	0.999973	0.99996	0.999911	0.999966	0.99999
0.005689	0.999967	0.999942	0.999909	0.999955	0.999986
0.007585	0.999954	0.99992	0.99991	0.999942	0.999975
0.009481	0.999893	0.99982	0.999843	0.999871	0.999907
0.011377	0.999855	0.999777	0.999835	0.999858	0.999866
0.013274	0.999733	0.999589	0.999749	0.999721	0.99973
0.01517	0.999583	0.999328	0.999648	0.999564	0.999529
0.017066	0.999453	0.999096	0.99953	0.999443	0.999319
0.018962	0.99951	0.999145	0.999574	0.999514	0.999381
0.020859	0.99947	0.9991	0.999459	0.999496	0.999354
0.022755	0.999219	0.998724	0.999156	0.999236	0.99912
0.024651	0.998818	0.998145	0.99869	0.99884	0.998858
0.026547	0.998683	0.997891	0.998292	0.998558	0.998661
0.028444	0.998632	0.997888	0.998191	0.998525	0.998605
0.03034	0.998416	0.997671	0.997957	0.9983	0.998341
0.032236	0.997825	0.997018	0.997289	0.997714	0.997744
0.034132	0.996646	0.995902	0.996149	0.99669	0.996655
0.036029	0.994479	0.993421	0.993942	0.994645	0.994494
0.037925	0.990602	0.989409	0.99018	0.990932	0.990817
0.039821	0.834518	0.822109	0.833078	0.827284	0.845184
0.041717	0.913453	0.904126	0.910111	0.906232	0.914138
0.043613	0.944352	0.936406	0.942643	0.942238	0.943072
0.04551	0.948539	0.944195	0.946626	0.946119	0.947032
0.047406	0.94652	0.944061	0.944471	0.944268	0.945792
0.049302	0.940901	0.939825	0.939317	0.937216	0.940281
0.051198	0.939734	0.939913	0.938924	0.93588	0.939619
0.053095	0.937705	0.939727	0.943336	0.936994	0.939987
0.054991	0.940049	0.940223	0.942849	0.936165	0.937013
0.056887	0.931808	0.933977	0.933699	0.925169	0.925499
0.058783	0.910193	0.913897	0.910075	0.899721	0.899033
0.06068	0.883613	0.888338	0.879094	0.869882	0.866583
0.062576	0.867844	0.872493	0.863529	0.861965	0.854059
0.064472	0.870964	0.873554	0.870698	0.868771	0.856107
0.066368	0.88062	0.885712	0.886404	0.885781	0.873387
0.068265	0.891413	0.898104	0.897031	0.897194	0.882876
0.070161	0.903935	0.911801	0.906005	0.906113	0.896072
0.072057	0.910216	0.91931	0.911629	0.910532	0.903043
0.073953	0.904392	0.912347	0.905056	0.90352	0.898636
0.07585	0.886596	0.896299	0.89291	0.889413	0.885809
0.077746	0.87409	0.891411	0.881487	0.87836	0.875553
0.079642	0.857267	0.884873	0.868805	0.866823	0.863918
0.081538	0.829701	0.869038	0.846028	0.845499	0.840338
0.083434	0.803281	0.850635	0.815847	0.822055	0.816258
0.085331	0.780276	0.833363	0.789013	0.799191	0.796979
0.087227	0.769854	0.828591	0.785027	0.792779	0.789629
0.089123	0.755425	0.8161	0.770452	0.773984	0.774476
0.091019	0.756155	0.813365	0.773073	0.773606	0.780652
0.092916	0.772955	0.822376	0.780887	0.77798	0.786851
0.094812	0.756973	0.80583	0.760063	0.759034	0.769729
0.096708	0.727217	0.775129	0.725443	0.72193	0.734418
0.098604	0.709489	0.758284	0.708185	0.703381	0.715296
0.100501	0.698108	0.756235	0.694467	0.689773	0.695995
0.102397	0.680374	0.755579	0.685006	0.677937	0.682415
0.104293	0.666625	0.755349	0.678353	0.662816	0.664701
0.106189	0.651827	0.748958	0.666882	0.650109	0.653258
0.108086	0.623574	0.728569	0.641353	0.621552	0.627118
0.109982	0.579186	0.695594	0.602299	0.583193	0.579705
0.111878	0.526308	0.654378	0.548955	0.535957	0.530402
0.113774	0.47956	0.608518	0.496266	0.493679	0.479575
0.115671	0.435136	0.565226	0.439326	0.452473	0.428921
0.117567	0.40123	0.529565	0.398641	0.414836	0.382816
0.119463	0.373888	0.505028	0.366195	0.38761	0.358404
0.121359	0.359253	0.48829	0.352584	0.373212	0.341563
0.123255	0.354156	0.481458	0.346829	0.368302	0.337995
0.125152	0.342394	0.464476	0.329951	0.349958	0.328994
0.127048	0.313995	0.425923	0.295465	0.317422	0.300593
0.128944	0.273272	0.3899	0.256842	0.284227	0.25912
0.13084	0.241916	0.346687	0.214039	0.252366	0.221353
0.132737	0.220715	0.31107	0.183812	0.219793	0.181388
0.134633	0.198858	0.296413	0.169264	0.192718	0.163987
0.136529	0.184032	0.278206	0.164602	0.17768	0.149291
0.138425	0.17253	0.2768	0.162428	0.166041	0.14572
0.140322	0.159228	0.27416	0.161532	0.156458	0.137801
0.142218	0.163732	0.277718	0.157716	0.141959	0.133214
0.144114	0.145474	0.251436	0.135567	0.131219	0.10825
0.14601	0.140777	0.22866	0.121696	0.120626	0.085751
0.147907	0.129804	0.210987	0.103544	0.116911	0.073838
0.149803	0.119348	0.195365	0.090452	0.113674	0.076991
0.151699	0.102105	0.188543	0.075511	0.106183	0.092318
0.153595	0.08622	0.172929	0.067295	0.095854	0.101764
0.155492	0.07945	0.156468	0.060829	0.079666	0.10422
0.157388	0.071109	0.139491	0.057932	0.074155	0.102006
0.159284	0.062009	0.13514	0.051577	0.065014	0.091886
0.16118	0.069009	0.133942	0.054412	0.066895	0.080892
0.163076	0.063155	0.139876	0.061125	0.064881	0.076711
0.164973	0.06573	0.142978	0.067021	0.065115	0.073276
0.166869	0.064892	0.143766	0.068996	0.064177	0.070493
0.168765	0.079871	0.144961	0.059468	0.061049	0.063598
0.170661	0.087103	0.138472	0.044827	0.057327	0.053416
0.172558	0.09235	0.130291	0.031463	0.049196	0.050824
0.174454	0.09613	0.119402	0.024958	0.050823	0.049192
0.17635	0.096044	0.112083	0.028966	0.050776	0.059086
0.178246	0.091224	0.10325	0.033471	0.05075	0.054683
0.180143	0.07698	0.100432	0.03737	0.046673	0.054762
0.182039	0.062874	0.096417	0.031627	0.042176	0.046958
0.183935	0.060729	0.104381	0.03145	0.037274	0.034143
0.185831	0.068874	0.122828	0.023599	0.034789	0.023651
0.187728	0.077943	0.129966	0.026238	0.044481	0.022569
0.189624	0.082631	0.12457	0.032043	0.050341	0.026635
0.19152	0.081263	0.126641	0.033837	0.058466	0.036697
0.193416	0.074004	0.117688	0.034718	0.053205	0.041961
0.195313	0.066122	0.116095	0.033359	0.049129	0.043891
0.197209	0.057083	0.104992	0.025832	0.049616	0.03846
0.199105	0.051044	0.098828	0.022402	0.044834	0.030338
0.201001	0.050496	0.105211	0.026263	0.044818	0.031206
0.202897	0.058283	0.100986	0.02442	0.032728	0.026926
0.204794	0.065409	0.098716	0.026798	0.027113	0.024961
0.20669	0.074857	0.101306	0.026696	0.028386	0.025793
0.208586	0.07457	0.092945	0.029349	0.028302	0.025358
0.210482	0.077831	0.083452	0.026756	0.029149	0.020154
0.212379	0.072766	0.085035	0.028245	0.025998	0.023886
0.214275	0.062017	0.081364	0.025964	0.02301	0.024163
0.216171	0.048237	0.074967	0.018742	0.018091	0.02234
0.218067	0.04797	0.069877	0.021388	0.023787	0.021637
0.219964	0.04077	0.068614	0.020839	0.024694	0.023558
0.22186	0.034801	0.061761	0.017077	0.024295	0.018824
0.223756	0.033881	0.052093	0.013558	0.020541	0.012279
0.225652	0.039702	0.052289	0.015087	0.017701	0.004939
0.227549	0.039931	0.048801	0.017278	0.015027	0.00111
0.229445	0.0401	0.051188	0.017845	0.009661	-0.0066
0.231341	0.033437	0.047798	0.008015	0.005035	-0.01429
0.233237	0.028369	0.050486	0.004418	0.008446	-0.01297
0.235134	0.022017	0.041555	-0.0031	0.00623	-0.01156
0.23703	0.019965	0.028446	-0.01034	0.001983	-0.00648
0.238926	0.022397	0.014646	-0.01764	-0.00904	-0.01017
0.240822	0.024132	0.007551	-0.01913	-0.01617	-0.00791
0.242718	0.030604	0.009166	-0.01671	-0.02148	-0.00732
0.244615	0.030315	0.007601	-0.01786	-0.01957	0.001552
0.246511	0.030789	0.006762	-0.01402	-0.01084	0.003757
0.248407	0.029669	0.011729	-0.00718	0.001759	0.005092
0.250303	0.032196	0.01805	-0.0002773	0.014271	0.010373
0.2522	0.030509	0.022748	0.006957	0.018989	0.009944
0.254096	0.028323	0.020908	0.010202	0.020459	0.008923
0.255992	0.021669	0.016168	0.006491	0.020008	0.002326
0.257888	0.019311	0.005576	0.006077	0.011176	-0.00495
0.259785	0.016796	0.007149	0.002549	0.009193	-0.00512
0.261681	0.017434	0.007989	-0.000806201	0.003553	-0.01093
0.263577	0.03092	0.005929	-0.00361	0.004522	-0.00547
0.265473	0.03211	0.001045	-0.00242	0.005351	-0.00346
0.26737	0.037391	0.001517	0.003229	0.005708	-0.00135
0.269266	0.037424	0.003108	0.005461	0.003666	0.000631884
0.271162	0.033651	0.004596	0.00453	0.003593	0.00339
0.273058	0.036437	0.002501	0.00095206	0.000941625	0.006021
0.274954	0.035602	0.004471	0.006041	-0.00134	0.002149
0.276851	0.04221	0.012852	0.006572	-0.002	0.000542478
0.278747	0.041543	0.018703	0.002086	-0.000529744	0.000329333
0.280643	0.040292	0.021967	-0.00095821	-0.000649861	-2.31842e-05
0.282539	0.033932	0.01836	0.0025	-0.00217	0.003048
0.284436	0.030953	0.014163	0.003403	-0.00467	0.006577
0.286332	0.02887	0.010542	0.007128	-0.00584	0.011271
0.288228	0.029446	-6.35134e-05	0.000181012	-0.0023	0.009629
0.290124	0.032021	-0.000642186	-0.00488	0.001016	0.011785
0.292021	0.03029	0.001364	-0.00364	0.001819	0.004727
0.293917	0.025441	0.003993	-0.00847	0.000447586	0.003066
0.295813	0.01862	0.004338	-0.01042	-0.0018	-0.00114
0.297709	0.009841	0.005959	-0.01076	0.001302	-0.00498
0.299606	0.012606	0.006245	-0.00858	0.004033	-0.0062
0.301502	0.011795	0.001665	-0.00716	0.006243	-0.00931
0.303398	0.012196	-0.00347	-0.00936	0.004273	-0.00654
0.305294	0.012182	0.001692	-0.00663	-0.00154	-0.00435
0.307191	0.013507	0.007691	-0.00241	-0.00149	-0.00344
0.309087	0.016019	0.009002	0.001332	6.94924e-05	-0.00657
0.310983	0.021376	0.007338	-0.000334991	0.000426495	-0.01084
0.312879	0.019785	-0.00187	-0.00048869	-0.00459	-0.01168
0.314775	0.019145	-0.00578	-0.00251	-0.00314	-0.01183
0.316672	0.021729	-0.00957	-0.000338291	0.001009	-0.0116
0.318568	0.026151	-0.00947	-0.00345	0.006488	-0.00986
0.320464	0.028557	-0.0036	-0.00506	0.006065	-0.0101
0.32236	0.031949	0.004234	-0.00564	0.008577	-0.0099
0.324257	0.030733	0.004994	-0.00449	0.007508	-0.0088
0.326153	0.030581	-0.00194	-0.00227	0.004698	-0.00747
0.328049	0.028846	-0.00679	0.004734	0.004898	-0.00688
0.329945	0.025035	-0.01202	0.00724	0.004215	-0.00412
0.331842	0.020207	-0.00956	0.005741	0.002322	-0.0052
0.333738	0.01884	-0.00535	-0.000226144	-8.38278e-06	-0.00604
0.335634	0.021861	-0.00363	0.001001	-0.00161	-0.00206
0.33753	0.027238	-0.00389	0.001839	-0.00296	0.001458
0.339427	0.029935	-0.0045	0.011191	-0.00503	0.003759
0.341323	0.030235	-0.00675	0.012227	-0.00666	0.00527
0.343219	0.027097	-0.00592	0.014458	-0.00436	0.00243
0.345115	0.021895	-0.00602	0.009789	-0.000848436	0.002238
0.347012	0.019697	-0.00517	0.00735	0.000357251	0.001388
0.348908	0.013854	-0.00635	0.005119	0.000641164	-0.000523313
0.350804	0.01673	-0.00372	-0.000573914	0.002669	0.002583
0.3527	0.018307	0.00076554	-0.00301	0.008718	0.003566
0.354596	0.015773	0.006586	-0.00684	0.008467	0.003808
0.356493	0.014493	0.013029	-0.00394	0.014176	0.007186
0.358389	0.012617	0.013253	0.000217362	0.015916	0.009287
0.360285	0.014746	0.008066	0.003953	0.012273	0.009156
0.362181	0.014424	0.001703	0.007508	0.006514	0.006105
0.364078	0.014516	-0.00131	0.004883	0.002717	0.00080116
0.365974	0.012494	-0.00173	0.002138	-0.00392	-0.00561
0.36787	0.015028	-0.00291	-0.00332	-0.00237	-0.00929
0.369766	0.016985	-0.00176	-0.00929	-0.00209	-0.0127
0.371663	0.019795	0.000129059	-0.01468	0.003151	-0.00946
0.373559	0.02453	0.002463	-0.0142	0.007268	-0.00405
0.375455	0.024861	0.002515	-0.01151	0.012462	0.003174
0.377351	0.022721	0.000629226	-0.00595	0.010103	0.00928
0.379248	0.020057	-0.00104	-0.00157	0.008798	0.015531
0.381144	0.018911	-0.00156	0.006848	0.01115	0.016565
0.38304	0.017501	-0.00179	0.014121	0.012689	0.013806
0.384936	0.015651	-0.00128	0.017486	0.011083	0.010442
0.386833	0.013112	0.000461763	0.015214	0.008688	0.004226
0.388729	0.014987	0.006673	0.013176	0.003817	0.001723
0.390625	0.013364	0.012001	0.009261	-0.00343	-0.000880855
0.392521	0.016403	0.014064	0.007216	-0.00623	-0.000482575
0.394417	0.015378	0.014349	0.007036	-0.00856	0.000133138
0.396314	0.016578	0.010383	0.007237	-0.00638	0.001679
0.39821	0.013958	0.006578	0.006687	-0.00398	0.001435
0.400106	0.012053	0.00652	0.004193	-0.00455	0.001118
0.402002	0.008648	0.007555	0.001475	-0.00376	0.001573
0.403899	0.010125	0.004062	-0.00254	-0.00184	0.002546
0.405795	0.01319	0.002853	-0.00363	0.000607639	0.004716
0.407691	0.015906	-0.00133	-0.00592	0.002193	0.004228
0.409587	0.021491	-0.00134	-0.00744	0.003673	0.004613
0.411484	0.023678	0.000400278	-0.00861	0.004274	0.001949
0.41338	0.022666	0.004884	-0.00851	0.001905	-0.000100096
0.415276	0.021148	0.006401	-0.00901	0.00293	-0.00104
0.417172	0.020071	0.009001	-0.00695	0.004547	-0.00211
0.419069	0.017919	0.007806	-0.00371	0.008228	-0.00358
0.420965	0.015948	0.009523	-0.00153	0.008148	-0.00523
0.422861	0.013727	0.009761	-0.000293169	0.006585	-0.00731
0.424757	0.01365	0.00895	-0.000783844	0.003712	-0.0079
0.426654	0.017434	0.007223	-0.00327	-0.00149	-0.00774
0.42855	0.020402	0.005388	-0.00569	-0.00373	-0.00672
0.430446	0.021107	0.005748	-0.00726	-0.00729	-0.00577
0.432342	0.017441	0.005497	-0.00496	-0.00904	-0.00599
0.434238	0.016477	0.007426	0.003241	-0.0063	-0.00721
0.436135	0.014547	0.007819	0.007928	-0.00632	-0.00883
0.438031	0.013009	0.00728	0.011329	-0.00754	-0.01191
0.439927	0.015937	0.007203	0.009757	-0.00892	-0.01292
0.441823	0.017082	0.005202	0.007538	-0.00854	-0.01321
0.44372	0.021334	0.004092	0.004828	-0.00721	-0.01253
0.445616	0.020189	0.001595	0.002317	-0.00276	-0.01027
0.447512	0.020828	0.000197013	0.001444	0.001227	-0.0085
0.449408	0.020908	-0.000646775	0.00267	0.00478	-0.00798
0.451305	0.018874	-0.000326346	0.004982	0.004036	-0.00935
0.453201	0.017591	0.000466793	0.006879	0.003894	-0.01115
0.455097	0.014082	0.000472838	0.00794	0.001186	-0.00947
0.456993	0.013261	-0.00035839	0.008422	0.00075611	-0.00548
0.45889	0.012205	-0.00183	0.008612	-0.000257213	-0.000497898
0.460786	0.011829	-0.00226	0.006395	0.001343	0.004094
0.462682	0.015482	-0.00306	0.003042	0.002155	0.006192
0.464578	0.017575	-0.00259	-0.000506529	0.002994	0.005663
0.466475	0.014474	-0.00255	-0.00329	0.003951	0.0031
0.468371	0.009588	-0.00205	-0.00449	0.003636	-9.04954e-05
0.470267	0.007111	-0.000715076	-0.0042	0.003086	-0.000792577
0.472163	0.002394	0.001072	-0.00194	0.002333	-0.00148
0.474059	0.002918	0.001869	0.000416702	0.001986	0.000566489
0.475956	0.004248	0.002313	0.003787	0.000718562	0.004038
0.477852	0.001028	0.002223	0.00643	-0.0009468	0.006975
0.479748	0.003197	0.001982	0.00852	-0.00271	0.007816
0.481644	0.005564	0.001992	0.00931	-0.00481	0.005953
0.483541	0.006972	0.001613	0.00776	-0.00767	0.004166
0.485437	0.007401	0.001454	0.006014	-0.0116	0.002348

## Sheet: 7c_control_twist
Subunit Index	more_pf1	more_pf2	less_pf1	less_pf2	str1_pf1	str1_pf2	str2_pf1	str2_pf2	str3_pf1	str3_pf2
0	-162.079		-165.042		-166.495		-166.516		-165.61
1		-166.596		-167.243		-166.925		-166.285		-166.8
2	-170.326		-168.637		-166.665		-167.332		-167.211
3		-161.15		-163.382		-167.053		-166.941		-166.835
4	-174.297		-171.901		-166.524		-166.525		-166.503
5		-157.099		-159.875		-167.449		-166.919		-167.219
6	-178.326		-174.758		-165.779		-166.598		-166.332
7		-155.019		-157.344		-167.752		-167.315		-166.902
8	-178.369		-176.821		-166.017		-165.959		-166.561
9		-155.984		-156.821		-167.737		-167.651		-167.398
10	-175.919		-175.523		-165.608		-165.353		-165.836
11		-158.498		-159.54		-167.589		-168.08		-167.586
12	-173.213		-172.033		-165.289		-164.935		-165.68
13		-162.723		-164.443		-168.146		-168.085		-167.878
14	-168.695		-165.813		-165.997		-166.067		-166.208
15		-168.071		-169.391		-166.184		-166.779		-166.225

## Sheet: 7c_control_rise
Subunit Index	more_pf1	more_pf2	less_pf1	less_pf2	str1_pf1	str1_pf2	str2_pf1	str2_pf2	str3_pf1	str3_pf2
0	28.0149		28.703		26.7414		26.9546		26.8143
1		26.5667		27.4455		28.0711		28.0434		28.0155
2	29.0126		28.6532		27.9117		27.9821		28.1497
3		27.7821		28.0955		28.5063		28.3995		28.2606
4	28.1892		28.1486		28.2254		28.204		28.1942
5		28.4219		28.6092		28.2403		28.2274		28.2012
6	28.081		27.5268		28.1659		28.4141		28.3255
7		28.3582		28.8287		28.1651		28.08		28.2382
8	27.8802		27.8164		28.2195		28.246		28.0009
9		28.2735		28.2438		28.2838		28.2111		28.4123
10	28.5191		28.4328		28.2563		28.339		28.1257
11		27.5323		27.9418		28.1632		28.1221		28.2894
12	29.1591		28.8494		28.113		28.2232		28.0302
13		27.5463		27.4642		28.586		28.3072		28.8318
14	27.6788		27.1569		27.9759		28.11		27.5533
15		28.7929		28.956		27.6841		27.7412		27.9052
