# Supplementary material for: Bending forces and nucleotide state jointly regulate F-actin structure
Source: Nature. 2022 Oct 26;611(7935):380–6. doi: 10.1038/s41586-022-05366-w (PMC9646526; doi:10.1038/s41586-022-05366-w)
Supplement: Supplementary file 17 — Source Data Extended Data Fig. 8 [file 41586_2022_5366_MOESM17_ESM.xlsx]

## Sheet: extFig8b_halfMap_FSCs
Resolution (Å-1)	ADP_bent	ADP_Pi_bent	Str1	Str2	FSC_threshold
0.001001	1	1	1	1	0.143
0.001896	0.999998	1	1	1	0.143
0.003792	0.999993	0.999999	0.999999	0.999998	0.143
0.005689	0.99999	0.999998	0.999997	0.999997	0.143
0.007585	0.999988	0.999995	0.999995	0.999996	0.143
0.009481	0.999976	0.999988	0.999987	0.99999	0.143
0.011377	0.999967	0.999981	0.999979	0.999986	0.143
0.013274	0.999939	0.999958	0.999954	0.999969	0.143
0.01517	0.999903	0.99992	0.999913	0.999937	0.143
0.017066	0.999871	0.999871	0.999864	0.999889	0.143
0.018962	0.999877	0.99987	0.999852	0.999884	0.143
0.020859	0.999848	0.999856	0.999817	0.999861	0.143
0.022755	0.999771	0.999835	0.999753	0.999778	0.143
0.024651	0.999669	0.999794	0.999659	0.999628	0.143
0.026547	0.999591	0.999756	0.999571	0.999482	0.143
0.028444	0.999561	0.999743	0.999521	0.999435	0.143
0.03034	0.999481	0.999696	0.999453	0.999357	0.143
0.032236	0.99926	0.999582	0.999272	0.999212	0.143
0.034132	0.998886	0.999355	0.998926	0.998903	0.143
0.036029	0.998208	0.998999	0.998377	0.998351	0.143
0.037925	0.997188	0.998326	0.997363	0.997373	0.143
0.039821	0.996049	0.99758	0.99601	0.996212	0.143
0.041717	0.995926	0.997527	0.995425	0.995707	0.143
0.043613	0.995965	0.997433	0.6778	0.712976	0.143
0.04551	0.995819	0.997343	0.795606	0.813761	0.143
0.047406	0.9954	0.997349	0.845299	0.84878	0.143
0.049302	0.994852	0.997141	0.850759	0.853877	0.143
0.051198	0.993824	0.996733	0.857172	0.861748	0.143
0.053095	0.840105	0.687622	0.839338	0.847606	0.143
0.054991	0.868805	0.728513	0.812231	0.821871	0.143
0.056887	0.87474	0.754911	0.825517	0.826922	0.143
0.058783	0.894797	0.798111	0.833793	0.835594	0.143
0.06068	0.861569	0.764338	0.804076	0.798945	0.143
0.062576	0.829837	0.754079	0.790095	0.784987	0.143
0.064472	0.864659	0.785238	0.811573	0.804243	0.143
0.066368	0.904101	0.781334	0.801026	0.791047	0.143
0.068265	0.902995	0.775327	0.802087	0.785086	0.143
0.070161	0.920014	0.803251	0.840665	0.825894	0.143
0.072057	0.955877	0.829773	0.861192	0.848534	0.143
0.073953	0.951891	0.844607	0.84251	0.828586	0.143
0.07585	0.936002	0.842105	0.842865	0.833602	0.143
0.077746	0.949711	0.866502	0.868271	0.864545	0.143
0.079642	0.951708	0.867	0.859386	0.862604	0.143
0.081538	0.933128	0.858003	0.856787	0.858917	0.143
0.083434	0.930252	0.863835	0.875445	0.878439	0.143
0.085331	0.94076	0.861255	0.870465	0.874967	0.143
0.087227	0.924351	0.848163	0.856388	0.86081	0.143
0.089123	0.923185	0.874532	0.873755	0.873707	0.143
0.091019	0.932055	0.876102	0.88289	0.884296	0.143
0.092916	0.944495	0.880757	0.878814	0.88035	0.143
0.094812	0.930977	0.876938	0.875276	0.880114	0.143
0.096708	0.928547	0.874337	0.875321	0.88194	0.143
0.098604	0.934086	0.851501	0.850007	0.861547	0.143
0.100501	0.924761	0.824843	0.8394	0.850782	0.143
0.102397	0.921999	0.839834	0.853268	0.865172	0.143
0.104293	0.929717	0.852937	0.855614	0.866612	0.143
0.106189	0.926085	0.849389	0.835241	0.844689	0.143
0.108086	0.913937	0.862764	0.850325	0.856599	0.143
0.109982	0.906144	0.857975	0.845854	0.849683	0.143
0.111878	0.897932	0.832802	0.804782	0.809077	0.143
0.113774	0.873488	0.788982	0.778269	0.783066	0.143
0.115671	0.854042	0.771579	0.77979	0.781126	0.143
0.117567	0.852064	0.751883	0.756342	0.752959	0.143
0.119463	0.843017	0.723212	0.735752	0.721188	0.143
0.121359	0.831009	0.720192	0.75138	0.732295	0.143
0.123255	0.832744	0.733569	0.755164	0.730507	0.143
0.125152	0.833746	0.719482	0.725105	0.697932	0.143
0.127048	0.813593	0.710843	0.715515	0.698146	0.143
0.128944	0.79187	0.712593	0.709534	0.696301	0.143
0.13084	0.770479	0.688538	0.65636	0.656208	0.143
0.132737	0.735436	0.637837	0.608184	0.606843	0.143
0.134633	0.701073	0.607394	0.594915	0.592294	0.143
0.136529	0.691077	0.596952	0.566762	0.565652	0.143
0.138425	0.696274	0.567569	0.54713	0.547466	0.143
0.140322	0.701194	0.567693	0.587669	0.573909	0.143
0.142218	0.718998	0.630309	0.607859	0.590747	0.143
0.144114	0.724297	0.667306	0.597379	0.573865	0.143
0.14601	0.709574	0.649084	0.594978	0.574766	0.143
0.147907	0.685047	0.656397	0.596997	0.583668	0.143
0.149803	0.670665	0.64537	0.579417	0.576044	0.143
0.151699	0.654571	0.62019	0.559939	0.561585	0.143
0.153595	0.64139	0.617254	0.569146	0.566003	0.143
0.155492	0.631523	0.624309	0.566761	0.559656	0.143
0.157388	0.627014	0.613621	0.550715	0.541042	0.143
0.159284	0.625829	0.608654	0.548055	0.538419	0.143
0.16118	0.625934	0.624058	0.550617	0.544709	0.143
0.163076	0.624191	0.634119	0.537963	0.542858	0.143
0.164973	0.626776	0.623037	0.536397	0.54901	0.143
0.166869	0.638206	0.627399	0.554845	0.574463	0.143
0.168765	0.646615	0.638568	0.565295	0.588731	0.143
0.170661	0.646119	0.645796	0.561946	0.582583	0.143
0.172558	0.63843	0.641385	0.564279	0.581011	0.143
0.174454	0.626707	0.636767	0.565843	0.57611	0.143
0.17635	0.623556	0.620792	0.563614	0.56544	0.143
0.178246	0.625829	0.610841	0.564875	0.561663	0.143
0.180143	0.628759	0.624374	0.578722	0.574799	0.143
0.182039	0.632176	0.644114	0.579199	0.573986	0.143
0.183935	0.635829	0.649674	0.580137	0.577761	0.143
0.185831	0.638474	0.656125	0.596793	0.592293	0.143
0.187728	0.638378	0.67266	0.609458	0.603739	0.143
0.189624	0.644603	0.676921	0.617519	0.609702	0.143
0.19152	0.65204	0.681433	0.633758	0.623117	0.143
0.193416	0.656136	0.687698	0.644764	0.634471	0.143
0.195313	0.657159	0.688247	0.637666	0.630846	0.143
0.197209	0.647547	0.676937	0.631363	0.6252	0.143
0.199105	0.644455	0.664338	0.639847	0.633793	0.143
0.201001	0.644468	0.662906	0.643777	0.635085	0.143
0.202897	0.644595	0.665865	0.642748	0.626644	0.143
0.204794	0.643372	0.661988	0.647217	0.629045	0.143
0.20669	0.63936	0.660009	0.648797	0.626983	0.143
0.208586	0.632858	0.654621	0.637416	0.616723	0.143
0.210482	0.629568	0.646589	0.635672	0.614972	0.143
0.212379	0.632159	0.646709	0.640127	0.622165	0.143
0.214275	0.631886	0.654041	0.632457	0.617246	0.143
0.216171	0.619394	0.653667	0.622866	0.606119	0.143
0.218067	0.615125	0.649854	0.623299	0.606201	0.143
0.219964	0.611089	0.644057	0.616231	0.600092	0.143
0.22186	0.597061	0.642943	0.59258	0.57639	0.143
0.223756	0.574324	0.62648	0.57238	0.556978	0.143
0.225652	0.554398	0.600556	0.555702	0.545367	0.143
0.227549	0.536922	0.56929	0.540694	0.535353	0.143
0.229445	0.519906	0.545153	0.526256	0.521819	0.143
0.231341	0.49697	0.528003	0.507636	0.509396	0.143
0.233237	0.469491	0.521845	0.484259	0.488306	0.143
0.235134	0.439567	0.498414	0.463751	0.470089	0.143
0.23703	0.414263	0.458812	0.440188	0.44998	0.143
0.238926	0.392568	0.427596	0.423528	0.428896	0.143
0.240822	0.375813	0.403012	0.403585	0.408651	0.143
0.242718	0.358608	0.379174	0.384244	0.392108	0.143
0.244615	0.344636	0.360165	0.367187	0.381009	0.143
0.246511	0.330451	0.339642	0.35587	0.371349	0.143
0.248407	0.314762	0.322457	0.338109	0.355117	0.143
0.250303	0.293194	0.31462	0.316197	0.33327	0.143
0.2522	0.271639	0.301462	0.299299	0.313262	0.143
0.254096	0.250609	0.278282	0.285499	0.288905	0.143
0.255992	0.239415	0.263081	0.270174	0.266528	0.143
0.257888	0.226932	0.254	0.257982	0.246366	0.143
0.259785	0.217381	0.233044	0.242735	0.229866	0.143
0.261681	0.207055	0.213793	0.224231	0.219044	0.143
0.263577	0.189014	0.197126	0.20774	0.207714	0.143
0.265473	0.17662	0.18045	0.193898	0.201657	0.143
0.26737	0.17092	0.165411	0.176286	0.18955	0.143
0.269266	0.166338	0.150446	0.163277	0.177073	0.143
0.271162	0.158078	0.14185	0.149572	0.163165	0.143
0.273058	0.157296	0.132499	0.138993	0.151058	0.143
0.274954	0.151201	0.123547	0.12859	0.141261	0.143
0.276851	0.144377	0.122693	0.120984	0.132448	0.143
0.278747	0.127395	0.118573	0.116172	0.121043	0.143
0.280643	0.110875	0.118092	0.111135	0.112778	0.143
0.282539	0.097216	0.108922	0.10751	0.107793	0.143
0.284436	0.087855	0.103295	0.106528	0.101729	0.143
0.286332	0.076744	0.09268	0.105982	0.094182	0.143
0.288228	0.07364	0.087071	0.101325	0.084255	0.143
0.290124	0.070232	0.076098	0.094473	0.078005	0.143
0.292021	0.066851	0.073624	0.086809	0.065211	0.143
0.293917	0.06275	0.074048	0.07588	0.051865	0.143
0.295813	0.053126	0.070821	0.064251	0.045922	0.143
0.297709	0.053791	0.065752	0.055884	0.047489	0.143
0.299606	0.050991	0.060806	0.049882	0.048437	0.143
0.301502	0.054324	0.056557	0.044324	0.047493	0.143
0.303398	0.053486	0.05291	0.041825	0.040586	0.143
0.305294	0.049677	0.044774	0.03848	0.032337	0.143
0.307191	0.038003	0.042948	0.035462	0.021878	0.143
0.309087	0.027482	0.041727	0.036864	0.016187	0.143
0.310983	0.017528	0.035536	0.036179	0.013859	0.143
0.312879	0.009411	0.030597	0.040224	0.013676	0.143
0.314775	0.004563	0.026351	0.034991	0.008027	0.143
0.316672	0.003837	0.021866	0.028106	0.007742	0.143
0.318568	0.004296	0.014305	0.022924	0.00769	0.143
0.320464	0.002845	0.006716	0.020019	0.00578	0.143
0.32236	0.00338	0.006675	0.020911	0.008222	0.143
0.324257	0.003943	0.003673	0.02391	0.01227	0.143
0.326153	0.005108	0.002883	0.024619	0.014926	0.143
0.328049	0.008392	0.00257	0.024824	0.016461	0.143
0.329945	0.009869	0.003898	0.024756	0.01558	0.143
0.331842	0.01098	0.008928	0.023147	0.01238	0.143
0.333738	0.009235	0.010185	0.015638	0.016684	0.143
0.335634	0.002439	0.010394	0.012933	0.015602	0.143
0.33753	-0.00242	0.010315	0.006754	0.020083	0.143
0.339427	-0.005	0.009195	0.002156	0.018513	0.143
0.341323	-0.00564	0.008363	0.001381	0.018479	0.143
0.343219	-0.00276	0.008503	-0.000281799	0.016327	0.143
0.345115	0.000224832	0.00682	-0.00021877	0.011299	0.143
0.347012	0.004847	0.004082	0.000750853	0.009601	0.143
0.348908	0.006363	-0.00248	0.003752	0.006911	0.143
0.350804	0.007134	-0.00552	0.002408	0.002059	0.143
0.3527	0.000964949	-0.00615	0.00163	-0.000493614	0.143
0.354596	-0.00352	-0.00542	0.001754	-0.00571	0.143
0.356493	-0.00553	-0.00346	0.000939057	-0.00482	0.143
0.358389	-0.0051	-0.00368	0.001126	-0.00437	0.143
0.360285	-0.00204	-0.00125	0.002866	-0.000171052	0.143
0.362181	0.002835	0.002324	0.000882177	-0.000578408	0.143
0.364078	0.009591	0.003762	0.000975784	0.005051	0.143
0.365974	0.014198	0.000126119	-0.00146	0.00323	0.143
0.36787	0.022532	-0.00182	-0.00103	0.009022	0.143
0.369766	0.020732	-0.00395	-0.0022	0.008067	0.143
0.371663	0.020583	-0.00575	-0.0021	0.009872	0.143
0.373559	0.016155	-0.00304	-0.00615	0.008618	0.143
0.375455	0.011151	-0.00192	-0.00433	0.004848	0.143
0.377351	0.010855	-0.00373	-0.0056	-0.000982417	0.143
0.379248	0.007171	-0.00125	-0.00473	-0.0067	0.143
0.381144	0.001979	-0.000944301	-0.00586	-0.01129	0.143
0.38304	-0.00363	0.003206	-0.0059	-0.01037	0.143
0.384936	-0.00682	0.004198	-0.00675	-0.01247	0.143
0.386833	-0.00534	0.006578	-0.00647	-0.00931	0.143
0.388729	-0.0064	0.006469	-0.00451	-0.0043	0.143
0.390625	-0.00379	0.007156	-0.0062	0.00208	0.143
0.392521	-0.00401	0.006286	-0.00594	0.005433	0.143
0.394417	-0.00161	0.008932	-0.00721	0.006239	0.143
0.396314	0.00229	0.008113	-0.00827	0.006597	0.143
0.39821	0.00838	0.003593	-0.00684	0.003687	0.143
0.400106	0.015016	0.004098	-0.00713	0.000273355	0.143
0.402002	0.012591	0.002681	-0.00551	-0.00257	0.143
0.403899	0.006469	0.001192	-0.00355	-0.0061	0.143
0.405795	-0.000734559	-0.00135	-0.00197	-0.0064	0.143
0.407691	-0.00564	-0.00472	-0.00214	-0.00587	0.143
0.409587	-0.00883	-0.00436	-0.00323	-0.00452	0.143
0.411484	-0.00694	-0.00305	-0.0027	-0.00247	0.143
0.41338	-0.0021	-1.05861e-05	-0.00301	-0.00276	0.143
0.415276	0.00333	0.005129	-0.00294	-0.00475	0.143
0.417172	0.00665	0.008118	-0.00813	-0.00694	0.143
0.419069	0.005455	0.011064	-0.01066	-0.00824	0.143
0.420965	0.001959	0.011575	-0.01102	-0.00872	0.143
0.422861	-0.000671013	0.013468	-0.00555	-0.00974	0.143
0.424757	-0.000105155	0.009643	-0.00219	-0.00771	0.143
0.426654	0.001146	0.005928	0.002175	-0.00992	0.143
0.42855	0.002059	0.003436	0.003916	-0.00933	0.143
0.430446	0.003051	0.002697	0.004329	-0.0049	0.143
0.432342	0.002456	0.000674297	0.005495	-0.000882648	0.143
0.434238	0.002997	0.002163	0.006047	0.000991625	0.143
0.436135	0.00104	0.003046	0.007164	0.00137	0.143
0.438031	1.34925e-05	0.003803	0.008806	0.000949546	0.143
0.439927	0.000498858	0.00326	0.006373	-0.00173	0.143
0.441823	-0.000910275	0.000742142	0.003744	-7.7036e-05	0.143
0.44372	0.001298	0.00022467	-0.00216	0.001179	0.143
0.445616	0.001366	0.001137	-0.00334	0.000455615	0.143
0.447512	-0.000887727	0.00119	-0.00512	0.000334362	0.143
0.449408	-7.76688e-05	0.00349	-0.00243	0.000290694	0.143
0.451305	-0.000369592	0.00477	-0.00113	-0.00168	0.143
0.453201	-0.0002784	0.005657	0.000956271	-0.00389	0.143
0.455097	0.000571719	0.004189	0.001706	-0.00371	0.143
0.456993	0.00071354	0.004973	0.004316	-0.00124	0.143
0.45889	0.001385	0.009221	0.006453	0.001807	0.143
0.460786	0.0031	0.013233	0.009165	0.004045	0.143
0.462682	0.004197	0.015373	0.009616	0.00826	0.143
0.464578	0.005498	0.014909	0.008055	0.009587	0.143
0.466475	0.003932	0.013772	0.006552	0.00958	0.143
0.468371	0.003104	0.008139	0.004254	0.010319	0.143
0.470267	0.000753555	0.004313	0.00158	0.008813	0.143
0.472163	0.00058384	0.000289365	0.000991532	0.006335	0.143
0.474059	0.001255	-0.00104	0.000994033	0.005737	0.143
0.475956	0.001612	-0.00298	0.000598609	0.006091	0.143
0.477852	0.004503	-0.00368	-0.000575172	0.006755	0.143
0.479748	0.004978	-0.00572	-0.000909323	0.007145	0.143
0.481644	0.005137	-0.00627	-0.00378	0.003363	0.143
0.483541	0.00534	-0.00613	-0.00511	0.001408	0.143
0.485437	0.006664	-0.00437	-0.00833	-0.0015	0.143
0.5					0.143

## Sheet: extFig8b_mapModel_FSCs
Resolution (Å-1)	ADP_bent	Resolution (Å-1)	ADP_Pi_bent	Resolution (Å-1)	ADP_str1	Resolution (Å-1)	ADP_str2	FSC_threshold
0.0307225	0.866717	0.0289963	0.866199	0.0320427	0.869988	0.030269	0.868369	0.5
0.0373955	0.866825	0.0362195	0.86607	0.0385226	0.870221	0.0372647	0.867067	0.5
0.0418088	0.865773	0.0411932	0.86543	0.0428267	0.869783	0.0419587	0.866315	0.5
0.0459584	0.865474	0.0453879	0.86501	0.0469751	0.870378	0.0460775	0.865983	0.5
0.049145	0.865833	0.0485701	0.864954	0.0501775	0.870024	0.0494878	0.865659	0.5
0.0519536	0.86518	0.0516451	0.864713	0.0529799	0.869305	0.0523412	0.8649	0.5
0.0544626	0.864743	0.0542413	0.864771	0.0555304	0.868689	0.0549104	0.865087	0.5
0.0568498	0.864629	0.0567212	0.863846	0.0578513	0.869024	0.0572702	0.864922	0.5
0.0594619	0.864061	0.0590128	0.863177	0.0604223	0.86833	0.0598643	0.864329	0.5
0.0612587	0.862151	0.0612461	0.862331	0.0624858	0.867092	0.0619938	0.863982	0.5
0.0629886	0.861378	0.0629011	0.86167	0.0640087	0.866501	0.0636243	0.863386	0.5
0.0646139	0.861724	0.0646527	0.86044	0.0657821	0.866903	0.0653153	0.863301	0.5
0.0665347	0.861388	0.0664595	0.859794	0.0675461	0.865963	0.0670774	0.862247	0.5
0.0683416	0.861812	0.0683059	0.859416	0.0694274	0.86524	0.0689161	0.861824	0.5
0.0699214	0.860406	0.0700003	0.858617	0.0710699	0.865366	0.0706526	0.861119	0.5
0.0713683	0.860666	0.071356	0.857788	0.0725134	0.86605	0.0721304	0.861263	0.5
0.0726024	0.861016	0.0726796	0.856947	0.0738313	0.866141	0.0734595	0.860585	0.5
0.0739343	0.861622	0.0739198	0.856808	0.075162	0.867403	0.074808	0.862213	0.5
0.0752973	0.861068	0.0755049	0.856796	0.0764041	0.867475	0.0760235	0.861421	0.5
0.0766557	0.860496	0.0766158	0.855826	0.0778832	0.866799	0.0774629	0.860673	0.5
0.0778636	0.859693	0.0779787	0.854981	0.0790573	0.865488	0.0787444	0.859243	0.5
0.0789783	0.8594	0.0791624	0.854703	0.0801988	0.864607	0.0798561	0.858708	0.5
0.0802034	0.858149	0.0805202	0.853639	0.0814683	0.863217	0.0810796	0.85795	0.5
0.0814415	0.856724	0.081631	0.852688	0.0825762	0.862405	0.0822215	0.856954	0.5
0.0825448	0.855799	0.0827395	0.852407	0.0838144	0.859848	0.083413	0.855379	0.5
0.0836771	0.855027	0.083696	0.850837	0.084969	0.85822	0.0846568	0.853837	0.5
0.084549	0.853632	0.0848606	0.849019	0.0858731	0.856836	0.0855528	0.852942	0.5
0.0855045	0.852169	0.0857193	0.847151	0.086886	0.855056	0.0865828	0.851106	0.5
0.0865496	0.850571	0.0865806	0.845733	0.0878549	0.853181	0.0875428	0.849226	0.5
0.0874807	0.848804	0.0876281	0.843019	0.0888051	0.851191	0.0885015	0.847983	0.5
0.0884098	0.847064	0.0886981	0.84172	0.0897372	0.849739	0.0893907	0.846294	0.5
0.0893987	0.845381	0.0895314	0.841142	0.0907458	0.848169	0.0904242	0.845205	0.5
0.090378	0.843393	0.0907963	0.839043	0.0916654	0.846043	0.0913485	0.843892	0.5
0.0913289	0.842501	0.0917311	0.837214	0.0925863	0.843293	0.0922527	0.841582	0.5
0.0922277	0.841885	0.0925599	0.834449	0.0936433	0.841204	0.0932747	0.839605	0.5
0.0928747	0.840281	0.093363	0.833505	0.0943728	0.839402	0.0941469	0.838316	0.5
0.0937709	0.838812	0.0941507	0.831126	0.0951634	0.837965	0.0948608	0.837775	0.5
0.094658	0.836938	0.094879	0.829686	0.0959667	0.836252	0.09567	0.837578	0.5
0.0955223	0.834243	0.0956567	0.827338	0.096859	0.833818	0.0965218	0.834794	0.5
0.0962947	0.83227	0.0964502	0.824005	0.0977595	0.830993	0.0974399	0.831684	0.5
0.0970344	0.827711	0.0972763	0.820724	0.0985391	0.827457	0.0982554	0.827764	0.5
0.0978399	0.823459	0.098029	0.816702	0.0993253	0.823793	0.099024	0.824964	0.5
0.0987451	0.820432	0.0989102	0.813797	0.100024	0.819803	0.0997184	0.821291	0.5
0.0994374	0.817692	0.0997262	0.811113	0.100903	0.816402	0.100584	0.817678	0.5
0.0999856	0.815058	0.10047	0.809116	0.101668	0.813337	0.101406	0.815463	0.5
0.100714	0.813695	0.101158	0.80717	0.102266	0.811833	0.102022	0.813338	0.5
0.101596	0.811567	0.101989	0.806406	0.103	0.81073	0.102703	0.811706	0.5
0.102155	0.809115	0.10268	0.803709	0.103621	0.809257	0.103339	0.810091	0.5
0.102821	0.806118	0.103363	0.800069	0.104298	0.807447	0.104041	0.808041	0.5
0.103454	0.80364	0.104055	0.796956	0.105108	0.804482	0.10482	0.805409	0.5
0.104258	0.803201	0.104702	0.795723	0.105713	0.80228	0.105427	0.802844	0.5
0.105086	0.80102	0.105417	0.793782	0.106438	0.800455	0.106131	0.80114	0.5
0.105725	0.800494	0.106101	0.793091	0.107125	0.799106	0.106769	0.800185	0.5
0.10651	0.798281	0.106678	0.789372	0.107934	0.795614	0.10763	0.797283	0.5
0.107104	0.795333	0.107372	0.788309	0.108758	0.793281	0.108442	0.795531	0.5
0.107646	0.792739	0.10798	0.785989	0.109295	0.791066	0.109019	0.793981	0.5
0.108265	0.791101	0.108564	0.783894	0.109931	0.790027	0.109695	0.792864	0.5
0.108946	0.79003	0.109186	0.781684	0.11051	0.787692	0.110221	0.791219	0.5
0.109517	0.787404	0.109805	0.779436	0.111125	0.784671	0.110869	0.787946	0.5
0.109968	0.784009	0.110406	0.776541	0.111654	0.781574	0.111392	0.785157	0.5
0.110637	0.780658	0.111029	0.773318	0.112273	0.777395	0.112042	0.781667	0.5
0.111238	0.776529	0.11182	0.769256	0.11291	0.772999	0.112582	0.777377	0.5
0.111832	0.771585	0.112331	0.764615	0.113436	0.769625	0.113188	0.773078	0.5
0.112377	0.768423	0.112932	0.761032	0.113949	0.765136	0.113698	0.767838	0.5
0.112977	0.764503	0.113527	0.758596	0.114571	0.761114	0.114284	0.76521	0.5
0.113608	0.762675	0.114092	0.755974	0.115189	0.758129	0.114904	0.761707	0.5
0.114147	0.759081	0.114782	0.753122	0.115851	0.755548	0.115559	0.758939	0.5
0.114767	0.757116	0.115357	0.749637	0.116371	0.75198	0.116064	0.756307	0.5
0.1153	0.754305	0.115876	0.747012	0.116986	0.750413	0.116706	0.752956	0.5
0.115786	0.753087	0.116426	0.745473	0.117492	0.747861	0.117259	0.75107	0.5
0.116385	0.750749	0.116874	0.742812	0.117955	0.745342	0.117696	0.748208	0.5
0.116961	0.748604	0.117342	0.74019	0.118585	0.743304	0.118284	0.745388	0.5
0.117546	0.745662	0.117837	0.737824	0.119168	0.740969	0.118891	0.743089	0.5
0.118108	0.742529	0.118417	0.735498	0.119771	0.737616	0.119448	0.739871	0.5
0.11869	0.740135	0.118937	0.731616	0.120335	0.735267	0.120035	0.73865	0.5
0.119118	0.737103	0.119445	0.728163	0.120824	0.733605	0.120558	0.736304	0.5
0.119699	0.735555	0.119983	0.725866	0.121421	0.732146	0.121143	0.733662	0.5
0.120072	0.734338	0.120566	0.7238	0.12188	0.729842	0.12165	0.731234	0.5
0.120582	0.731572	0.121125	0.722536	0.122405	0.727612	0.122145	0.72901	0.5
0.121197	0.728083	0.121685	0.72021	0.122882	0.723853	0.1226	0.726265	0.5
0.121727	0.725593	0.122152	0.717759	0.123408	0.72273	0.123125	0.724495	0.5
0.122092	0.72362	0.122662	0.715126	0.123903	0.721065	0.123619	0.722062	0.5
0.122527	0.720457	0.123153	0.712216	0.124362	0.719433	0.124102	0.720591	0.5
0.122997	0.718081	0.123641	0.709597	0.12484	0.717659	0.124594	0.718607	0.5
0.123534	0.71587	0.12408	0.706965	0.125339	0.716897	0.125103	0.71667	0.5
0.124005	0.714415	0.12457	0.705813	0.1258	0.715614	0.125526	0.71559	0.5
0.124368	0.71325	0.125005	0.705317	0.126236	0.714565	0.125961	0.712347	0.5
0.124849	0.712623	0.125533	0.704556	0.126655	0.713115	0.126429	0.712134	0.5
0.125292	0.710591	0.125971	0.702979	0.127135	0.712618	0.12687	0.711031	0.5
0.125884	0.709198	0.126495	0.702466	0.127646	0.712229	0.12736	0.708935	0.5
0.126393	0.709227	0.126993	0.701919	0.128044	0.710618	0.127795	0.707702	0.5
0.126799	0.70856	0.127469	0.700474	0.128525	0.710107	0.128244	0.706546	0.5
0.127264	0.708012	0.127826	0.700164	0.128995	0.709227	0.128709	0.705375	0.5
0.127899	0.705825	0.128253	0.699656	0.129577	0.707458	0.129259	0.704314	0.5
0.12835	0.704856	0.128715	0.698342	0.130169	0.707155	0.129855	0.703687	0.5
0.128826	0.703849	0.129184	0.696933	0.13057	0.707175	0.130291	0.702011	0.5
0.129253	0.703134	0.129691	0.695842	0.130931	0.706421	0.130654	0.701009	0.5
0.129595	0.702899	0.130169	0.695516	0.131503	0.705932	0.131192	0.69998	0.5
0.130075	0.70197	0.130641	0.694738	0.13199	0.704764	0.131732	0.699828	0.5
0.130506	0.701262	0.13108	0.695192	0.132409	0.70495	0.132165	0.700138	0.5
0.130903	0.700669	0.131467	0.694498	0.132823	0.705709	0.132532	0.699168	0.5
0.131349	0.700418	0.131811	0.694791	0.133269	0.705195	0.133015	0.697355	0.5
0.131713	0.700982	0.132229	0.695332	0.133607	0.705282	0.133362	0.697002	0.5
0.13216	0.702551	0.132597	0.69504	0.133972	0.706397	0.133738	0.697145	0.5
0.132511	0.702563	0.133106	0.695019	0.134438	0.707977	0.134152	0.697653	0.5
0.132864	0.702187	0.133546	0.695641	0.134891	0.707987	0.134628	0.698187	0.5
0.133278	0.702474	0.13387	0.695803	0.13532	0.707666	0.135054	0.698322	0.5
0.133766	0.702345	0.134353	0.695421	0.135735	0.70741	0.13547	0.698291	0.5
0.134122	0.702145	0.134781	0.697821	0.136103	0.707136	0.135841	0.698228	0.5
0.13451	0.703191	0.135186	0.699113	0.136425	0.707843	0.136164	0.697265	0.5
0.134924	0.705089	0.135564	0.699091	0.136748	0.709001	0.136541	0.69683	0.5
0.135294	0.705762	0.136009	0.699735	0.137175	0.709022	0.136919	0.696692	0.5
0.135736	0.705747	0.13639	0.701842	0.137671	0.709243	0.13739	0.69688	0.5
0.136314	0.706536	0.136868	0.703033	0.13813	0.709959	0.137817	0.696066	0.5
0.136671	0.706168	0.13731	0.704496	0.13851	0.710521	0.138242	0.696692	0.5
0.137138	0.706679	0.137669	0.705391	0.138916	0.710181	0.138601	0.697821	0.5
0.137402	0.707304	0.138037	0.706508	0.139387	0.709426	0.139068	0.697824	0.5
0.137765	0.707056	0.138451	0.708236	0.139741	0.709079	0.139458	0.698296	0.5
0.138191	0.708284	0.138874	0.70917	0.140188	0.707685	0.139923	0.6963	0.5
0.138569	0.708732	0.139205	0.708457	0.140556	0.706977	0.140332	0.697171	0.5
0.139014	0.709131	0.139546	0.708266	0.141002	0.708092	0.140723	0.697654	0.5
0.139304	0.708281	0.139929	0.708395	0.14136	0.707745	0.14109	0.698104	0.5
0.139699	0.70686	0.140365	0.707761	0.141672	0.708057	0.141416	0.69802	0.5
0.140052	0.707189	0.140731	0.707775	0.142016	0.708088	0.141731	0.69739	0.5
0.140468	0.706842	0.141153	0.707836	0.142429	0.705663	0.142177	0.696799	0.5
0.140807	0.706465	0.141504	0.707797	0.142805	0.705969	0.142534	0.695957	0.5
0.141206	0.705557	0.141817	0.70828	0.14315	0.705613	0.142919	0.69541	0.5
0.141573	0.706826	0.142076	0.709246	0.143541	0.704212	0.143237	0.694557	0.5
0.141932	0.707054	0.14247	0.709466	0.143911	0.704021	0.143643	0.69489	0.5
0.142454	0.707636	0.14289	0.708944	0.144315	0.70365	0.144008	0.694343	0.5
0.142769	0.708606	0.14328	0.710419	0.144713	0.704287	0.144439	0.694763	0.5
0.143058	0.707895	0.143679	0.710564	0.145079	0.703503	0.144816	0.695373	0.5
0.143448	0.708176	0.144069	0.709917	0.145444	0.70384	0.145108	0.694903	0.5
0.143745	0.70916	0.144473	0.710538	0.145807	0.704043	0.145549	0.695906	0.5
0.144019	0.708882	0.144807	0.711999	0.146206	0.704965	0.145957	0.6978	0.5
0.144452	0.70947	0.145115	0.713401	0.146572	0.705147	0.146304	0.697754	0.5
0.144825	0.7095	0.145419	0.713201	0.146921	0.704837	0.146656	0.697799	0.5
0.145138	0.709843	0.14576	0.71469	0.147235	0.704953	0.146972	0.698277	0.5
0.145447	0.709277	0.146174	0.714443	0.147569	0.705824	0.147278	0.696746	0.5
0.145772	0.709833	0.146544	0.71546	0.147901	0.705762	0.147648	0.697742	0.5
0.146194	0.709749	0.146837	0.716332	0.148183	0.706884	0.147947	0.699049	0.5
0.146566	0.710528	0.147151	0.716379	0.148607	0.706733	0.148299	0.699675	0.5
0.146903	0.712106	0.147474	0.716414	0.148958	0.706854	0.148677	0.699722	0.5
0.147212	0.712415	0.147861	0.717676	0.149256	0.708644	0.149041	0.701085	0.5
0.147552	0.712706	0.148174	0.717255	0.149632	0.709911	0.149361	0.702667	0.5
0.147839	0.713133	0.148527	0.717076	0.149959	0.710566	0.149668	0.702185	0.5
0.148173	0.712128	0.148879	0.718036	0.150322	0.710152	0.15006	0.702898	0.5
0.148468	0.713101	0.149203	0.716983	0.150691	0.710002	0.150402	0.704246	0.5
0.148817	0.713656	0.149554	0.717522	0.151014	0.709093	0.150689	0.704423	0.5
0.149218	0.714051	0.149935	0.717608	0.151279	0.708886	0.151044	0.704479	0.5
0.14953	0.714379	0.150281	0.717395	0.151603	0.708338	0.151321	0.704878	0.5
0.149845	0.713325	0.150643	0.716991	0.151954	0.708515	0.151704	0.705782	0.5
0.150256	0.713649	0.151005	0.717356	0.152276	0.708406	0.152025	0.706222	0.5
0.150658	0.71186	0.151286	0.716055	0.152565	0.707651	0.1523	0.705371	0.5
0.150896	0.710456	0.151584	0.716926	0.152953	0.70776	0.152669	0.705092	0.5
0.151191	0.710748	0.151964	0.715343	0.153316	0.707293	0.153022	0.703894	0.5
0.151505	0.711129	0.152294	0.714487	0.153666	0.707146	0.153404	0.702821	0.5
0.151826	0.710949	0.152564	0.714498	0.153979	0.706159	0.153678	0.703564	0.5
0.152177	0.71004	0.152897	0.713779	0.154297	0.706762	0.154005	0.702894	0.5
0.152525	0.710691	0.153225	0.713939	0.154628	0.706504	0.154335	0.702848	0.5
0.152831	0.711274	0.153549	0.712835	0.155003	0.706101	0.154706	0.702718	0.5
0.153158	0.71149	0.153827	0.71333	0.155284	0.707418	0.15498	0.702918	0.5
0.153448	0.711589	0.15416	0.713116	0.15555	0.707272	0.15528	0.703362	0.5
0.153807	0.711579	0.154493	0.713393	0.155911	0.70624	0.155626	0.702593	0.5
0.154165	0.711095	0.154734	0.711695	0.156229	0.708031	0.156011	0.704552	0.5
0.154391	0.711414	0.155084	0.711359	0.156557	0.708634	0.156268	0.70355	0.5
0.154577	0.710314	0.15538	0.710849	0.156835	0.709956	0.156593	0.704973	0.5
0.154874	0.710604	0.155637	0.709724	0.157174	0.710388	0.156897	0.70544	0.5
0.155216	0.710154	0.15592	0.710098	0.157519	0.712647	0.157234	0.705607	0.5
0.155585	0.711086	0.156179	0.708831	0.157879	0.712904	0.15757	0.707056	0.5
0.155882	0.710125	0.156494	0.707537	0.158116	0.713348	0.157824	0.706873	0.5
0.156182	0.709946	0.156817	0.707877	0.158402	0.714102	0.15815	0.708628	0.5
0.156444	0.710997	0.15713	0.707928	0.158699	0.714788	0.158396	0.709504	0.5
0.156706	0.710789	0.157419	0.707828	0.158913	0.715636	0.15863	0.711079	0.5
0.157015	0.712665	0.15769	0.707495	0.159181	0.718011	0.158932	0.713416	0.5
0.157392	0.713178	0.158049	0.70888	0.159507	0.719066	0.159283	0.712986	0.5
0.157738	0.713861	0.158361	0.709587	0.159915	0.720576	0.159636	0.714149	0.5
0.158082	0.714424	0.158641	0.710035	0.160217	0.721141	0.159927	0.71659	0.5
0.15833	0.714001	0.158996	0.711016	0.160493	0.722833	0.160201	0.718701	0.5
0.158574	0.715291	0.159303	0.710819	0.160811	0.724418	0.160556	0.719772	0.5
0.158916	0.716865	0.159589	0.711656	0.161107	0.726638	0.160849	0.72096	0.5
0.159179	0.718026	0.159901	0.712001	0.161436	0.726951	0.1611	0.721828	0.5
0.159409	0.717876	0.160271	0.712906	0.161732	0.727241	0.161386	0.722254	0.5
0.159697	0.71985	0.16054	0.71436	0.162002	0.728101	0.161715	0.722867	0.5
0.159967	0.721541	0.160827	0.715784	0.162299	0.729479	0.162036	0.724477	0.5
0.160248	0.723853	0.161078	0.717259	0.162587	0.729718	0.162304	0.725408	0.5
0.160557	0.725818	0.161442	0.718536	0.162907	0.731264	0.162611	0.726418	0.5
0.160909	0.727092	0.161735	0.718476	0.163124	0.732458	0.162896	0.729269	0.5
0.161216	0.728142	0.16196	0.718437	0.163467	0.734484	0.163158	0.729502	0.5
0.161488	0.730087	0.162213	0.719511	0.163681	0.735886	0.163472	0.730972	0.5
0.161693	0.731694	0.162573	0.720717	0.16391	0.736189	0.163652	0.733631	0.5
0.161967	0.732561	0.162894	0.721411	0.164167	0.73776	0.163931	0.734988	0.5
0.162183	0.734084	0.163164	0.722579	0.164549	0.738932	0.164266	0.736229	0.5
0.162437	0.735005	0.163399	0.72345	0.164836	0.739773	0.16457	0.737415	0.5
0.162742	0.737287	0.163649	0.724176	0.16513	0.742011	0.164843	0.738442	0.5
0.163015	0.739829	0.163923	0.726425	0.165413	0.742779	0.165085	0.738851	0.5
0.163341	0.741552	0.164111	0.728942	0.165671	0.743114	0.16534	0.740264	0.5
0.163624	0.742908	0.164336	0.731409	0.165886	0.744533	0.165673	0.741718	0.5
0.163871	0.74276	0.164652	0.732883	0.166186	0.745526	0.165895	0.742006	0.5
0.164229	0.743677	0.164903	0.73569	0.166417	0.746333	0.166132	0.742344	0.5
0.164587	0.744586	0.165228	0.737098	0.166675	0.747141	0.166368	0.742161	0.5
0.164835	0.745864	0.165554	0.737854	0.166923	0.746794	0.166632	0.743364	0.5
0.165068	0.747224	0.16584	0.738989	0.167253	0.748941	0.167007	0.744767	0.5
0.165363	0.747218	0.166074	0.739781	0.167601	0.750283	0.167341	0.745792	0.5
0.165567	0.747363	0.166319	0.74159	0.16791	0.750096	0.167595	0.746873	0.5
0.165857	0.748092	0.166614	0.743595	0.168246	0.747904	0.167958	0.746205	0.5
0.166142	0.748806	0.166877	0.744639	0.168495	0.748128	0.168216	0.746042	0.5
0.166426	0.749705	0.167081	0.746608	0.168756	0.749346	0.168428	0.746326	0.5
0.166697	0.751365	0.167337	0.748648	0.169013	0.750663	0.168711	0.747235	0.5
0.16696	0.752635	0.167645	0.748551	0.169288	0.751017	0.168968	0.746983	0.5
0.167248	0.75307	0.167909	0.749609	0.169554	0.751654	0.169223	0.747749	0.5
0.167538	0.752929	0.168199	0.751831	0.169771	0.751301	0.169505	0.748262	0.5
0.16783	0.754624	0.16847	0.753144	0.170075	0.751354	0.169759	0.749026	0.5
0.16813	0.754994	0.168731	0.75292	0.170332	0.750944	0.17005	0.749145	0.5
0.168334	0.755273	0.168988	0.753048	0.170659	0.750591	0.170356	0.750719	0.5
0.168512	0.755522	0.169278	0.753556	0.171008	0.750805	0.170686	0.751	0.5
0.168748	0.756587	0.169545	0.753878	0.171224	0.751298	0.171036	0.750647	0.5
0.168975	0.755924	0.169819	0.755041	0.171463	0.751922	0.171201	0.751429	0.5
0.169256	0.756559	0.170022	0.75571	0.17178	0.752176	0.171469	0.752107	0.5
0.169518	0.755756	0.170259	0.756482	0.172016	0.753208	0.171733	0.753282	0.5
0.169747	0.756066	0.170513	0.757971	0.172279	0.754487	0.171976	0.75292	0.5
0.169989	0.755598	0.170812	0.759003	0.17249	0.753056	0.172215	0.752333	0.5
0.17021	0.756581	0.171071	0.75911	0.172715	0.753004	0.17245	0.752155	0.5
0.170457	0.75755	0.171286	0.760128	0.172907	0.752354	0.172662	0.751615	0.5
0.170647	0.757786	0.171564	0.760346	0.173135	0.752134	0.172839	0.751495	0.5
0.170927	0.758354	0.171821	0.761339	0.173359	0.752558	0.173086	0.751234	0.5
0.171197	0.758312	0.172075	0.761593	0.173636	0.752103	0.173353	0.751815	0.5
0.171456	0.7589	0.172391	0.761387	0.173887	0.753057	0.173637	0.753049	0.5
0.17168	0.757866	0.172684	0.761047	0.174106	0.753542	0.173879	0.753547	0.5
0.171962	0.756486	0.172978	0.76212	0.174381	0.753529	0.174054	0.753571	0.5
0.172256	0.756267	0.173194	0.76237	0.174607	0.753887	0.174369	0.754577	0.5
0.172537	0.755176	0.173431	0.761935	0.17482	0.753049	0.174598	0.754305	0.5
0.172784	0.754682	0.173691	0.762261	0.175114	0.753457	0.174826	0.754766	0.5
0.173057	0.755002	0.173926	0.762874	0.175382	0.75269	0.175087	0.755327	0.5
0.173273	0.754745	0.174174	0.763659	0.175655	0.752072	0.175332	0.754669	0.5
0.173441	0.755333	0.174369	0.76309	0.175878	0.752085	0.17552	0.754085	0.5
0.173679	0.754114	0.174586	0.763083	0.176106	0.751891	0.175819	0.754644	0.5
0.173912	0.754043	0.17482	0.763467	0.176394	0.751716	0.176105	0.755079	0.5
0.174207	0.753662	0.175104	0.762733	0.176631	0.751343	0.176358	0.754845	0.5
0.174511	0.754041	0.175379	0.763593	0.17692	0.750997	0.176558	0.755386	0.5
0.174803	0.754027	0.175605	0.764031	0.177188	0.751623	0.176837	0.755492	0.5
0.175011	0.754543	0.175858	0.764156	0.177401	0.751298	0.177133	0.755614	0.5
0.175269	0.753549	0.17614	0.764523	0.177633	0.75248	0.177373	0.756136	0.5
0.17544	0.753451	0.176344	0.764724	0.177918	0.752949	0.177615	0.756615	0.5
0.175726	0.75356	0.176577	0.764368	0.178141	0.752322	0.177894	0.756483	0.5
0.175965	0.753244	0.176805	0.765024	0.178337	0.752593	0.178068	0.75671	0.5
0.176191	0.753192	0.177024	0.766371	0.178599	0.751788	0.17828	0.757657	0.5
0.17645	0.753616	0.177248	0.765536	0.17888	0.752875	0.178575	0.757555	0.5
0.17661	0.753078	0.177438	0.766248	0.179114	0.753006	0.178868	0.757104	0.5
0.176866	0.753096	0.177667	0.765749	0.179379	0.754084	0.179061	0.757327	0.5
0.177163	0.753634	0.177904	0.767288	0.179656	0.754648	0.17933	0.757972	0.5
0.177463	0.752619	0.178108	0.767583	0.179895	0.755687	0.179548	0.757088	0.5
0.177692	0.751642	0.178317	0.768039	0.180132	0.75649	0.179855	0.757372	0.5
0.177885	0.751779	0.178576	0.768502	0.180321	0.757709	0.180058	0.757804	0.5
0.178132	0.752587	0.178816	0.769314	0.18053	0.758855	0.180199	0.759144	0.5
0.178402	0.753367	0.179009	0.769131	0.180753	0.759689	0.180435	0.760366	0.5
0.178542	0.75378	0.179294	0.76863	0.180979	0.76146	0.180708	0.761819	0.5
0.178774	0.754556	0.179554	0.769328	0.181254	0.762475	0.180954	0.763639	0.5
0.179008	0.754848	0.179747	0.769102	0.181546	0.763656	0.181221	0.762539	0.5
0.179241	0.755357	0.17995	0.769212	0.181827	0.763829	0.181526	0.763318	0.5
0.17946	0.75585	0.180222	0.769261	0.182094	0.764993	0.181748	0.764862	0.5
0.179702	0.756869	0.180469	0.770165	0.182327	0.766728	0.182052	0.766368	0.5
0.179899	0.756553	0.180657	0.770134	0.182509	0.767075	0.182279	0.766416	0.5
0.180076	0.757801	0.18094	0.769578	0.182722	0.768604	0.182459	0.767477	0.5
0.180265	0.758103	0.181199	0.769735	0.182933	0.769799	0.182651	0.769323	0.5
0.180492	0.759436	0.181397	0.770784	0.183136	0.770814	0.182834	0.769932	0.5
0.180717	0.760453	0.181654	0.770518	0.183331	0.77226	0.183047	0.770928	0.5
0.180995	0.760996	0.181902	0.770795	0.183525	0.77263	0.183236	0.771355	0.5
0.181215	0.763202	0.18214	0.771264	0.183738	0.774079	0.183436	0.772582	0.5
0.181426	0.763943	0.182371	0.772401	0.183961	0.774955	0.183679	0.774529	0.5
0.181688	0.764972	0.182583	0.773591	0.184197	0.775559	0.183921	0.775751	0.5
0.181941	0.766214	0.182813	0.774937	0.18443	0.777805	0.184182	0.77762	0.5
0.182184	0.767097	0.183064	0.775439	0.18469	0.77907	0.184381	0.778457	0.5
0.182353	0.767397	0.183278	0.776009	0.184896	0.780265	0.184631	0.780698	0.5
0.182602	0.768943	0.183515	0.776912	0.185086	0.781671	0.184781	0.781493	0.5
0.182833	0.769082	0.183777	0.777512	0.185282	0.782564	0.184965	0.783359	0.5
0.183028	0.770366	0.184022	0.778531	0.185585	0.785133	0.18525	0.784655	0.5
0.183207	0.772484	0.184273	0.779428	0.18578	0.785454	0.185495	0.786615	0.5
0.183419	0.772814	0.184462	0.779744	0.185991	0.786379	0.1857	0.787026	0.5
0.183637	0.773904	0.184685	0.779485	0.186292	0.787151	0.185978	0.787588	0.5
0.183871	0.774647	0.184925	0.780182	0.186547	0.787595	0.186212	0.788678	0.5
0.184078	0.775784	0.185097	0.780503	0.186732	0.788926	0.186439	0.789973	0.5
0.184283	0.776893	0.185251	0.781652	0.186907	0.790479	0.186637	0.791339	0.5
0.184465	0.779483	0.18545	0.782164	0.187107	0.792858	0.186804	0.793114	0.5
0.184693	0.780083	0.185663	0.783346	0.187313	0.793331	0.187011	0.794251	0.5
0.184888	0.781542	0.185857	0.783306	0.187486	0.794518	0.187237	0.794912	0.5
0.18511	0.782686	0.186022	0.784342	0.18774	0.795472	0.187453	0.795792	0.5
0.185302	0.78397	0.186248	0.784951	0.188	0.7968	0.187671	0.796185	0.5
0.185573	0.785639	0.186526	0.786921	0.188202	0.797165	0.18793	0.79651	0.5
0.1858	0.786483	0.18678	0.788026	0.188373	0.797652	0.188096	0.796963	0.5
0.185984	0.786807	0.187019	0.789276	0.18857	0.797641	0.188277	0.797096	0.5
0.186192	0.788289	0.187224	0.790165	0.188785	0.797997	0.188496	0.796946	0.5
0.186386	0.789057	0.187398	0.791213	0.189024	0.79821	0.188733	0.797081	0.5
0.186644	0.789603	0.187569	0.792525	0.189245	0.798673	0.188952	0.797292	0.5
0.186978	0.790262	0.187766	0.792959	0.189419	0.799618	0.189119	0.798621	0.5
0.187189	0.791084	0.187955	0.79307	0.189632	0.80041	0.189376	0.799331	0.5
0.187343	0.791236	0.188121	0.793399	0.189837	0.800943	0.189541	0.799368	0.5
0.187554	0.791122	0.188272	0.793391	0.190079	0.802287	0.189755	0.799794	0.5
0.187831	0.791291	0.188533	0.794217	0.190328	0.802322	0.189973	0.800113	0.5
0.188038	0.791834	0.188722	0.795844	0.190546	0.80243	0.190211	0.800907	0.5
0.188252	0.792782	0.188998	0.796112	0.190746	0.804277	0.190449	0.800668	0.5
0.188437	0.79397	0.1892	0.794803	0.19095	0.804468	0.190645	0.801549	0.5
0.188648	0.794318	0.189422	0.795293	0.191209	0.805309	0.190851	0.801289	0.5
0.188817	0.794219	0.189599	0.795062	0.191446	0.805666	0.19108	0.801581	0.5
0.189048	0.795248	0.189835	0.79589	0.191641	0.805803	0.191354	0.801637	0.5
0.18924	0.795744	0.190043	0.795774	0.191882	0.806787	0.191529	0.801718	0.5
0.189471	0.797788	0.190278	0.796104	0.19217	0.807075	0.19186	0.802704	0.5
0.189716	0.79827	0.19048	0.796045	0.192365	0.807672	0.192073	0.802717	0.5
0.189899	0.798078	0.190765	0.795982	0.192516	0.80781	0.192262	0.803051	0.5
0.190086	0.797798	0.190988	0.796161	0.192696	0.807487	0.192408	0.803221	0.5
0.19028	0.797851	0.191169	0.796828	0.19291	0.807861	0.192573	0.80326	0.5
0.190459	0.79745	0.191387	0.796795	0.193148	0.8075	0.192823	0.804411	0.5
0.190669	0.798019	0.191589	0.796572	0.193354	0.807666	0.193068	0.804663	0.5
0.190874	0.79747	0.19179	0.796063	0.19357	0.808187	0.193239	0.804884	0.5
0.1911	0.797281	0.191986	0.796076	0.193744	0.809222	0.193429	0.805444	0.5
0.191259	0.797627	0.192133	0.796896	0.193953	0.809512	0.193688	0.805644	0.5
0.191435	0.797758	0.192321	0.797248	0.194154	0.81084	0.19386	0.806237	0.5
0.191634	0.798703	0.192509	0.797644	0.194402	0.81109	0.194078	0.80736	0.5
0.191809	0.799176	0.192704	0.797484	0.194601	0.811181	0.194304	0.807354	0.5
0.191961	0.799856	0.192908	0.797467	0.194798	0.81139	0.194469	0.806537	0.5
0.192137	0.799945	0.19313	0.797004	0.194982	0.811681	0.194661	0.806035	0.5
0.192331	0.799942	0.19337	0.796445	0.195188	0.810158	0.194894	0.806032	0.5
0.19257	0.800394	0.19358	0.796575	0.195382	0.80993	0.195135	0.806033	0.5
0.192785	0.800254	0.193812	0.796899	0.195552	0.809139	0.195262	0.805755	0.5
0.193014	0.800513	0.193987	0.79625	0.195719	0.808084	0.195432	0.805273	0.5
0.193196	0.800461	0.194211	0.79673	0.195883	0.808653	0.19561	0.806067	0.5
0.193387	0.799952	0.194403	0.796642	0.196056	0.808314	0.19577	0.8058	0.5
0.193568	0.800483	0.19457	0.796186	0.196283	0.808636	0.195986	0.805835	0.5
0.193717	0.800513	0.194701	0.796635	0.196503	0.807516	0.196204	0.805525	0.5
0.193937	0.800078	0.194904	0.797114	0.196692	0.808088	0.196396	0.805249	0.5
0.19417	0.800858	0.195128	0.796319	0.196881	0.807489	0.196606	0.805656	0.5
0.194386	0.800748	0.195344	0.796774	0.197048	0.806585	0.196725	0.805373	0.5
0.194554	0.800998	0.195561	0.79756	0.19723	0.806399	0.196946	0.805361	0.5
0.194693	0.802382	0.195781	0.79819	0.197453	0.805478	0.197154	0.804332	0.5
0.194896	0.802499	0.195956	0.798115	0.197661	0.805025	0.197378	0.804103	0.5
0.195073	0.802317	0.196177	0.797346	0.19785	0.805169	0.197549	0.803855	0.5
0.195234	0.801777	0.196407	0.797997	0.198057	0.80499	0.197727	0.803805	0.5
0.195465	0.801517	0.19662	0.798863	0.198298	0.805527	0.197956	0.803671	0.5
0.195666	0.801271	0.19677	0.799721	0.198462	0.806135	0.198166	0.804149	0.5
0.195901	0.801577	0.19693	0.800304	0.198612	0.806991	0.198351	0.804731	0.5
0.196155	0.801891	0.197112	0.800575	0.198818	0.807477	0.198477	0.80533	0.5
0.196385	0.801928	0.197296	0.800654	0.198993	0.808144	0.19864	0.805238	0.5
0.196518	0.801838	0.197494	0.801096	0.199163	0.808493	0.19885	0.806171	0.5
0.1967	0.803106	0.197687	0.801173	0.199337	0.808432	0.199049	0.806382	0.5
0.196891	0.802766	0.197854	0.802029	0.199542	0.808344	0.199259	0.807027	0.5
0.197144	0.802279	0.198028	0.801485	0.199739	0.809348	0.199465	0.806753	0.5
0.197349	0.80218	0.19819	0.802269	0.200001	0.809072	0.199674	0.806523	0.5
0.197556	0.802162	0.198388	0.80215	0.200207	0.810217	0.199891	0.80645	0.5
0.197707	0.802497	0.198611	0.802368	0.200401	0.810523	0.200071	0.807113	0.5
0.197917	0.802994	0.198794	0.802008	0.200593	0.810773	0.200213	0.807495	0.5
0.198092	0.803397	0.198959	0.802429	0.200802	0.8107	0.20045	0.807179	0.5
0.198307	0.803207	0.199189	0.802066	0.200973	0.811059	0.200709	0.806995	0.5
0.19848	0.803844	0.199395	0.802522	0.201203	0.811532	0.200879	0.807747	0.5
0.198669	0.805002	0.199595	0.802056	0.201439	0.812354	0.201128	0.808616	0.5
0.19881	0.805589	0.199741	0.80205	0.201651	0.812971	0.20133	0.809339	0.5
0.198948	0.806502	0.199925	0.801647	0.201807	0.812771	0.201465	0.809835	0.5
0.199126	0.807846	0.200139	0.801906	0.201964	0.813065	0.201605	0.809827	0.5
0.199332	0.809173	0.200322	0.802709	0.202144	0.812806	0.201786	0.810892	0.5
0.199536	0.809206	0.20051	0.803348	0.202329	0.813668	0.202019	0.810775	0.5
0.199728	0.809615	0.200672	0.80323	0.202533	0.813894	0.202206	0.811826	0.5
0.199906	0.809712	0.200817	0.803797	0.202721	0.814921	0.202402	0.81297	0.5
0.200073	0.809442	0.200982	0.804659	0.202897	0.815286	0.202594	0.8137	0.5
0.200282	0.808917	0.20116	0.804681	0.203084	0.815672	0.202823	0.813637	0.5
0.200484	0.810469	0.201357	0.805163	0.203276	0.816873	0.203018	0.814476	0.5
0.200662	0.810064	0.201562	0.806057	0.203467	0.817243	0.203161	0.815163	0.5
0.200816	0.81136	0.201726	0.806175	0.203672	0.818263	0.203346	0.816291	0.5
0.201011	0.811449	0.201932	0.807445	0.203822	0.818586	0.203541	0.817477	0.5
0.20121	0.81184	0.202144	0.807782	0.203968	0.819137	0.203697	0.818973	0.5
0.201372	0.812588	0.202291	0.809088	0.204114	0.820594	0.203852	0.819751	0.5
0.201544	0.812483	0.202472	0.809972	0.204341	0.821614	0.204016	0.820157	0.5
0.201701	0.812087	0.202668	0.810239	0.204547	0.822182	0.204205	0.820916	0.5
0.201868	0.812302	0.202885	0.811185	0.204736	0.82309	0.204412	0.8214	0.5
0.202065	0.81209	0.203041	0.811934	0.204889	0.82323	0.204564	0.822272	0.5
0.202243	0.813026	0.203183	0.811969	0.205102	0.824438	0.204748	0.823023	0.5
0.20246	0.813381	0.203374	0.812404	0.205289	0.825828	0.204961	0.823789	0.5
0.202616	0.813503	0.203561	0.812944	0.205456	0.826628	0.205131	0.82444	0.5
0.202822	0.814243	0.203747	0.814031	0.205613	0.828171	0.205317	0.824532	0.5
0.203061	0.814313	0.20396	0.813867	0.205803	0.828101	0.20548	0.82533	0.5
0.203186	0.814204	0.204135	0.814671	0.205988	0.828429	0.205641	0.825617	0.5
0.203304	0.814906	0.204327	0.815152	0.206131	0.829278	0.20583	0.825821	0.5
0.203476	0.816539	0.204481	0.815989	0.206331	0.830638	0.206032	0.826222	0.5
0.203685	0.817141	0.204662	0.816312	0.206536	0.83123	0.20624	0.826332	0.5
0.203851	0.817778	0.204864	0.816784	0.206734	0.831543	0.206432	0.826621	0.5
0.204011	0.818504	0.205066	0.817326	0.20691	0.831331	0.206623	0.827021	0.5
0.204187	0.818912	0.205261	0.818349	0.207111	0.831602	0.206786	0.827469	0.5
0.204377	0.820654	0.205447	0.818359	0.207261	0.832889	0.206931	0.827106	0.5
0.204536	0.82072	0.20565	0.819849	0.207428	0.832869	0.207138	0.827324	0.5
0.204738	0.8214	0.205816	0.820355	0.207624	0.834019	0.207306	0.827408	0.5
0.204921	0.821187	0.206002	0.821094	0.207797	0.833744	0.207474	0.828134	0.5
0.205149	0.821007	0.206169	0.820641	0.20797	0.834637	0.207612	0.828789	0.5
0.205331	0.821509	0.206328	0.821019	0.208113	0.835308	0.207796	0.828984	0.5
0.205466	0.82266	0.206539	0.821176	0.208315	0.835465	0.207973	0.829344	0.5
0.205689	0.822567	0.206725	0.821869	0.208506	0.836152	0.208175	0.829632	0.5
0.20581	0.822765	0.206896	0.822609	0.208677	0.836787	0.208375	0.829504	0.5
0.205956	0.823234	0.207084	0.822568	0.208855	0.837649	0.20853	0.829955	0.5
0.20611	0.823425	0.207219	0.822583	0.209	0.838051	0.208722	0.828999	0.5
0.206265	0.823693	0.207332	0.824006	0.20916	0.837838	0.208873	0.829211	0.5
0.206479	0.823826	0.207512	0.824335	0.209358	0.838318	0.209021	0.829879	0.5
0.206736	0.824556	0.207669	0.824763	0.209565	0.837999	0.209193	0.830016	0.5
0.206906	0.825432	0.207842	0.824635	0.209787	0.838644	0.209457	0.829911	0.5
0.207032	0.826202	0.208047	0.824591	0.209962	0.838954	0.209665	0.830505	0.5
0.207172	0.82648	0.208238	0.823539	0.210131	0.838785	0.209812	0.831547	0.5
0.207302	0.82636	0.208383	0.824374	0.210335	0.839463	0.209997	0.831256	0.5
0.20747	0.827057	0.20855	0.824897	0.210481	0.840111	0.210166	0.831612	0.5
0.207621	0.827721	0.208705	0.825854	0.210619	0.840059	0.21031	0.831783	0.5
0.207784	0.827603	0.208893	0.826293	0.210754	0.840234	0.210431	0.832505	0.5
0.208019	0.828297	0.209075	0.826858	0.210892	0.840488	0.210604	0.832568	0.5
0.208169	0.82743	0.20921	0.827461	0.211042	0.842115	0.210752	0.833253	0.5
0.208347	0.827954	0.209391	0.827577	0.211216	0.842522	0.210921	0.833764	0.5
0.208532	0.828947	0.209531	0.82826	0.211414	0.84267	0.211081	0.833762	0.5
0.208691	0.829495	0.209679	0.828555	0.211593	0.843209	0.211261	0.832974	0.5
0.208896	0.829601	0.209889	0.828305	0.211783	0.843264	0.211459	0.83374	0.5
0.209047	0.8309	0.210057	0.828552	0.211962	0.843464	0.211622	0.833095	0.5
0.209226	0.830499	0.210236	0.828695	0.21211	0.843485	0.21179	0.833389	0.5
0.209412	0.82987	0.210414	0.82917	0.212307	0.843721	0.211962	0.833372	0.5
0.20962	0.83049	0.21052	0.829262	0.212504	0.844093	0.212139	0.833051	0.5
0.209752	0.830669	0.2107	0.828875	0.212657	0.845175	0.212427	0.833178	0.5
0.209899	0.830894	0.210885	0.828555	0.21281	0.844265	0.212558	0.832806	0.5
0.210081	0.830479	0.211028	0.828682	0.212942	0.844745	0.212678	0.832035	0.5
0.210236	0.831288	0.211178	0.828832	0.213108	0.84402	0.212774	0.832484	0.5
0.210376	0.831063	0.211342	0.828351	0.213302	0.84418	0.212933	0.832622	0.5
0.210516	0.830943	0.21154	0.828633	0.213485	0.842586	0.213151	0.832852	0.5
0.210701	0.830915	0.211797	0.82846	0.213648	0.843008	0.213296	0.832458	0.5
0.210817	0.831162	0.212008	0.828185	0.213796	0.843075	0.213472	0.832855	0.5
0.210998	0.831498	0.212134	0.828503	0.213993	0.843968	0.213668	0.832695	0.5
0.211161	0.831678	0.212257	0.829394	0.21418	0.844189	0.213819	0.833124	0.5
0.21134	0.831347	0.212401	0.829021	0.214356	0.843079	0.213985	0.8331	0.5
0.211529	0.831644	0.212589	0.828694	0.214504	0.843112	0.21415	0.833082	0.5
0.211729	0.830602	0.212723	0.829784	0.214641	0.842461	0.214311	0.832418	0.5
0.211917	0.830777	0.212851	0.829311	0.214799	0.842765	0.214507	0.831696	0.5
0.212096	0.831098	0.213012	0.830022	0.214969	0.842331	0.214677	0.831305	0.5
0.212233	0.830982	0.213178	0.830382	0.215133	0.841773	0.214834	0.831799	0.5
0.212413	0.830535	0.213334	0.829929	0.21532	0.841952	0.214967	0.831635	0.5
0.212581	0.830465	0.213521	0.830598	0.215462	0.842426	0.215147	0.831262	0.5
0.212822	0.829544	0.213734	0.831091	0.215587	0.842737	0.215314	0.831763	0.5
0.212963	0.828821	0.213943	0.831174	0.215719	0.842803	0.215462	0.8324	0.5
0.213129	0.829348	0.214134	0.831747	0.215941	0.842685	0.215593	0.833467	0.5
0.213293	0.829433	0.214271	0.831621	0.216104	0.842444	0.215787	0.833633	0.5
0.213461	0.829544	0.214412	0.831894	0.21629	0.842659	0.215945	0.834232	0.5
0.213603	0.830614	0.214593	0.831144	0.216457	0.843173	0.216141	0.835063	0.5
0.213746	0.830789	0.214805	0.830792	0.216673	0.84316	0.216309	0.834495	0.5
0.213883	0.830796	0.214979	0.830833	0.216864	0.842903	0.216541	0.835428	0.5
0.214038	0.830866	0.215104	0.829872	0.217068	0.842606	0.216705	0.835893	0.5
0.214176	0.830747	0.215269	0.829881	0.217245	0.842765	0.216873	0.835435	0.5
0.214294	0.830604	0.215418	0.82976	0.217382	0.842188	0.217023	0.835091	0.5
0.214405	0.831257	0.215608	0.82869	0.21752	0.842611	0.217146	0.834773	0.5
0.214597	0.831603	0.215766	0.828893	0.21769	0.842399	0.217271	0.834267	0.5
0.214732	0.83245	0.215892	0.828113	0.217848	0.843194	0.217471	0.834179	0.5
0.214954	0.832918	0.216017	0.827428	0.217992	0.843146	0.217661	0.834532	0.5
0.215127	0.833491	0.216128	0.826995	0.218156	0.842508	0.217822	0.835627	0.5
0.215245	0.833275	0.216268	0.826578	0.218338	0.84294	0.21801	0.835632	0.5
0.215423	0.833029	0.216442	0.826298	0.218493	0.843521	0.218205	0.836042	0.5
0.215561	0.833337	0.216619	0.826441	0.218631	0.843103	0.218337	0.836806	0.5
0.215724	0.833624	0.216786	0.826146	0.21877	0.843214	0.218456	0.837029	0.5
0.215869	0.833764	0.216966	0.82594	0.218949	0.843426	0.218652	0.83732	0.5
0.216038	0.833653	0.217063	0.824912	0.219125	0.842274	0.218846	0.838001	0.5
0.216241	0.833478	0.217251	0.824472	0.219286	0.842417	0.21898	0.838479	0.5
0.216378	0.832061	0.217397	0.823883	0.219413	0.842261	0.21912	0.83823	0.5
0.216534	0.831194	0.217545	0.823436	0.219564	0.842235	0.219293	0.837605	0.5
0.216644	0.831318	0.217705	0.822997	0.219715	0.841618	0.219412	0.837672	0.5
0.216796	0.831815	0.217895	0.823417	0.219874	0.841578	0.219563	0.837634	0.5
0.216961	0.831385	0.218051	0.823581	0.220009	0.841519	0.219696	0.836968	0.5
0.21714	0.830993	0.218199	0.822966	0.220187	0.842157	0.219851	0.836856	0.5
0.217321	0.831662	0.218339	0.823007	0.220365	0.841887	0.220013	0.8371	0.5
0.217489	0.830458	0.218544	0.823218	0.220516	0.841727	0.220187	0.837107	0.5
0.217626	0.829936	0.218688	0.824035	0.220688	0.841514	0.22036	0.837219	0.5
0.217774	0.828694	0.218859	0.824026	0.220841	0.84156	0.220512	0.836531	0.5
0.217979	0.827742	0.219055	0.823573	0.221023	0.840708	0.220634	0.836163	0.5
0.21809	0.82737	0.219231	0.824115	0.221155	0.84081	0.220784	0.835471	0.5
0.218221	0.827311	0.219404	0.823188	0.221292	0.839597	0.220943	0.835657	0.5
0.218392	0.827174	0.219561	0.822942	0.221406	0.83924	0.22107	0.836253	0.5
0.21857	0.827471	0.21968	0.822247	0.221529	0.838986	0.221208	0.836349	0.5
0.218708	0.827217	0.219786	0.821769	0.221676	0.8399	0.221361	0.836377	0.5
0.218915	0.826801	0.21995	0.821779	0.221832	0.839527	0.221555	0.836059	0.5
0.219072	0.826054	0.22009	0.821173	0.222029	0.838699	0.221706	0.836042	0.5
0.21917	0.825594	0.220229	0.82118	0.222221	0.837963	0.221876	0.836046	0.5
0.219291	0.825828	0.22036	0.820562	0.222358	0.837567	0.222049	0.835677	0.5
0.219471	0.825995	0.220532	0.819152	0.222536	0.836329	0.222203	0.835584	0.5
0.219641	0.826778	0.220687	0.818506	0.222726	0.835036	0.222345	0.834909	0.5
0.219826	0.826893	0.220837	0.818007	0.222859	0.834826	0.22251	0.833976	0.5
0.219945	0.827421	0.221002	0.818131	0.222972	0.834133	0.222692	0.833522	0.5
0.220091	0.827332	0.221191	0.817455	0.223117	0.83372	0.222829	0.833152	0.5
0.220259	0.827871	0.221388	0.817058	0.223284	0.833095	0.222955	0.833239	0.5
0.220398	0.827801	0.221552	0.817658	0.223483	0.832453	0.223105	0.832539	0.5
0.220569	0.827405	0.22173	0.816817	0.223683	0.831834	0.223291	0.831572	0.5
0.220732	0.828024	0.221876	0.816219	0.223817	0.831084	0.223446	0.83051	0.5
0.220912	0.826873	0.222017	0.816485	0.223953	0.830097	0.223661	0.830518	0.5
0.221037	0.827064	0.222144	0.81589	0.224101	0.830235	0.22381	0.829278	0.5
0.221168	0.827078	0.222284	0.815298	0.224292	0.828531	0.22393	0.828665	0.5
0.22131	0.826894	0.222414	0.814095	0.224427	0.827662	0.224069	0.82772	0.5
0.221426	0.827123	0.222537	0.813545	0.22454	0.827073	0.224227	0.826858	0.5
0.221547	0.826816	0.22268	0.813831	0.22468	0.825403	0.224363	0.826288	0.5
0.22168	0.826496	0.222815	0.813845	0.224836	0.824115	0.224497	0.826307	0.5
0.221821	0.825902	0.222972	0.812569	0.225008	0.823551	0.224627	0.826309	0.5
0.22197	0.825821	0.223112	0.812302	0.225162	0.822815	0.224784	0.826318	0.5
0.222117	0.825676	0.223319	0.81223	0.225301	0.822964	0.225007	0.825609	0.5
0.22229	0.826093	0.223485	0.811928	0.225468	0.822761	0.225122	0.825765	0.5
0.222445	0.825332	0.22362	0.811865	0.225582	0.822184	0.225276	0.824861	0.5
0.222619	0.824077	0.223737	0.81201	0.225705	0.822459	0.225414	0.824197	0.5
0.222791	0.823917	0.223896	0.811497	0.225852	0.823065	0.225531	0.824414	0.5
0.222917	0.822343	0.224016	0.811278	0.226004	0.822603	0.225678	0.82536	0.5
0.223104	0.822682	0.224153	0.809846	0.22613	0.822646	0.225819	0.825318	0.5
0.223227	0.821897	0.224304	0.809207	0.226298	0.822285	0.225965	0.825288	0.5
0.223376	0.821868	0.224466	0.808651	0.226451	0.821791	0.226126	0.824593	0.5
0.223563	0.821227	0.224607	0.808787	0.226608	0.821797	0.226279	0.82413	0.5
0.223688	0.820897	0.224773	0.808206	0.226747	0.822132	0.226437	0.823471	0.5
0.22387	0.821203	0.224901	0.807727	0.226892	0.822405	0.226554	0.823468	0.5
0.224052	0.82156	0.225059	0.807569	0.227059	0.822874	0.226677	0.822622	0.5
0.224216	0.820677	0.225204	0.806625	0.227196	0.821977	0.22686	0.822044	0.5
0.224309	0.820058	0.22539	0.806884	0.227349	0.820793	0.227037	0.821809	0.5
0.224431	0.818959	0.225549	0.806378	0.227506	0.820011	0.227196	0.821169	0.5
0.224557	0.818167	0.225687	0.805827	0.227665	0.819009	0.227335	0.820651	0.5
0.224721	0.817096	0.225811	0.806196	0.227816	0.818982	0.227533	0.820192	0.5
0.224872	0.815779	0.225979	0.806122	0.227964	0.818107	0.227646	0.819713	0.5
0.225042	0.815797	0.226093	0.805488	0.228133	0.817979	0.227769	0.819222	0.5
0.225192	0.815862	0.226253	0.804578	0.228294	0.817617	0.227895	0.819037	0.5
0.22531	0.815727	0.226374	0.804619	0.228446	0.817349	0.228052	0.81854	0.5
0.225405	0.814851	0.226487	0.804465	0.228618	0.816009	0.228188	0.817789	0.5
0.225565	0.814218	0.226624	0.804703	0.228755	0.815527	0.228357	0.817207	0.5
0.225739	0.813075	0.226783	0.803914	0.22888	0.814256	0.228579	0.81683	0.5
0.225861	0.811719	0.226948	0.804	0.229005	0.8141	0.228694	0.815787	0.5
0.226012	0.811183	0.22714	0.803784	0.229175	0.81323	0.228813	0.815708	0.5
0.226175	0.811273	0.227291	0.803107	0.229313	0.812942	0.22894	0.815637	0.5
0.226304	0.811674	0.227442	0.803146	0.229428	0.811031	0.229085	0.814868	0.5
0.226448	0.811003	0.227566	0.803543	0.229557	0.810427	0.229229	0.813254	0.5
0.226577	0.81055	0.227678	0.803378	0.229704	0.810714	0.229356	0.814029	0.5
0.226727	0.809815	0.227798	0.802868	0.229907	0.811062	0.229505	0.812864	0.5
0.226866	0.810274	0.227913	0.802729	0.23006	0.810429	0.229733	0.812148	0.5
0.227022	0.809695	0.228065	0.802704	0.23019	0.80995	0.229871	0.81267	0.5
0.227203	0.809294	0.228229	0.802172	0.230334	0.809439	0.230005	0.811982	0.5
0.227422	0.808211	0.22835	0.801649	0.230475	0.808631	0.230177	0.812035	0.5
0.227582	0.808543	0.228531	0.80084	0.23062	0.807647	0.230327	0.812097	0.5
0.227706	0.809071	0.228671	0.800598	0.230794	0.807746	0.23045	0.810496	0.5
0.227852	0.809757	0.228846	0.800142	0.230938	0.807551	0.230619	0.8103	0.5
0.227994	0.809224	0.229008	0.798362	0.231104	0.806423	0.230763	0.810234	0.5
0.22813	0.808983	0.229197	0.796484	0.23123	0.806558	0.230923	0.809976	0.5
0.228215	0.809228	0.229368	0.79627	0.231394	0.806357	0.231082	0.809117	0.5
0.228363	0.809054	0.22951	0.796269	0.231542	0.807156	0.231174	0.8079	0.5
0.228521	0.808967	0.22968	0.796081	0.231703	0.806935	0.231322	0.807642	0.5
0.228622	0.808826	0.229792	0.794668	0.231823	0.806029	0.231442	0.807153	0.5
0.22874	0.80778	0.229914	0.794448	0.231956	0.80478	0.231584	0.806489	0.5
0.228886	0.807721	0.230055	0.79413	0.232113	0.804053	0.231747	0.805657	0.5
0.229031	0.807763	0.230166	0.79358	0.232242	0.804609	0.231862	0.80451	0.5
0.22915	0.807786	0.230282	0.793938	0.232386	0.803673	0.231985	0.804217	0.5
0.229255	0.807526	0.230402	0.79321	0.232519	0.802024	0.232122	0.803287	0.5
0.229391	0.807246	0.230555	0.792182	0.232678	0.801304	0.232298	0.802504	0.5
0.229507	0.806385	0.230717	0.792434	0.232841	0.800646	0.23247	0.801004	0.5
0.229654	0.805742	0.230893	0.791856	0.232983	0.799989	0.232621	0.800595	0.5
0.229784	0.804886	0.231018	0.792316	0.233098	0.7986	0.232787	0.800178	0.5
0.229923	0.804272	0.231156	0.792114	0.233225	0.797834	0.23293	0.799876	0.5
0.230097	0.802998	0.231274	0.792146	0.233375	0.797348	0.233056	0.798683	0.5
0.230218	0.802368	0.231429	0.79209	0.233511	0.79614	0.233185	0.798563	0.5
0.230352	0.802278	0.231555	0.791481	0.233679	0.795268	0.233339	0.798514	0.5
0.230509	0.801664	0.23167	0.791005	0.233819	0.795097	0.233492	0.797082	0.5
0.230675	0.801513	0.231826	0.790399	0.233938	0.793507	0.233625	0.795871	0.5
0.230779	0.801101	0.231962	0.790771	0.234076	0.792451	0.233769	0.794748	0.5
0.230907	0.800756	0.23212	0.791046	0.23419	0.791793	0.233881	0.793928	0.5
0.231062	0.799169	0.23223	0.79056	0.234306	0.791416	0.234011	0.792645	0.5
0.231182	0.800042	0.232352	0.78996	0.234414	0.790955	0.234128	0.792279	0.5
0.231347	0.799445	0.232492	0.789375	0.234571	0.790534	0.234263	0.791241	0.5
0.231461	0.799109	0.232648	0.788894	0.234698	0.790869	0.234447	0.791448	0.5
0.23157	0.797911	0.232784	0.788472	0.234847	0.790699	0.234554	0.790768	0.5
0.231677	0.797712	0.232926	0.787868	0.235017	0.789402	0.234635	0.791052	0.5
0.231818	0.797491	0.233069	0.787589	0.235162	0.788109	0.234769	0.790075	0.5
0.231927	0.796094	0.233208	0.788428	0.23528	0.787835	0.234953	0.789457	0.5
0.232058	0.796252	0.233347	0.7876	0.235408	0.786793	0.235078	0.789028	0.5
0.232234	0.795599	0.233498	0.786731	0.235522	0.786596	0.235187	0.788596	0.5
0.232399	0.795575	0.233603	0.786429	0.235648	0.784913	0.235296	0.787967	0.5
0.232583	0.794948	0.233735	0.786172	0.235775	0.78479	0.235399	0.787034	0.5
0.232732	0.794424	0.233877	0.784097	0.235913	0.783431	0.235521	0.785769	0.5
0.23292	0.792758	0.234031	0.78373	0.236038	0.782444	0.235659	0.784813	0.5
0.233023	0.791471	0.234184	0.782957	0.23617	0.782602	0.235785	0.783412	0.5
0.233121	0.790362	0.234311	0.783109	0.236273	0.781976	0.235959	0.782307	0.5
0.233243	0.789888	0.234415	0.782475	0.236415	0.780661	0.236144	0.781115	0.5
0.233404	0.789625	0.234569	0.780093	0.236579	0.77993	0.236242	0.781271	0.5
0.233519	0.789998	0.234715	0.779029	0.236729	0.779606	0.236381	0.781264	0.5
0.23368	0.789596	0.234822	0.777153	0.236866	0.778346	0.236522	0.779455	0.5
0.233791	0.789124	0.234945	0.776156	0.237013	0.778324	0.236633	0.77939	0.5
0.233912	0.787851	0.235107	0.77631	0.237144	0.777716	0.236753	0.778255	0.5
0.23403	0.786696	0.235246	0.775488	0.23725	0.777473	0.236956	0.777926	0.5
0.234158	0.786009	0.235362	0.773928	0.237363	0.777296	0.237083	0.776963	0.5
0.234348	0.784857	0.235491	0.773308	0.237536	0.776381	0.237194	0.776576	0.5
0.234542	0.7836	0.235593	0.772686	0.237699	0.775238	0.237318	0.775716	0.5
0.23468	0.782008	0.235774	0.77276	0.237852	0.775119	0.237485	0.773614	0.5
0.234839	0.781622	0.235914	0.771908	0.23799	0.774438	0.237664	0.772591	0.5
0.234959	0.781103	0.23606	0.770999	0.238133	0.773796	0.237806	0.771456	0.5
0.235075	0.779711	0.236204	0.770344	0.238268	0.772397	0.237935	0.771011	0.5
0.235217	0.779327	0.236331	0.769072	0.238448	0.771101	0.238072	0.770163	0.5
0.23536	0.778261	0.236493	0.767653	0.23859	0.770045	0.238188	0.769119	0.5
0.23545	0.776572	0.236624	0.76727	0.23874	0.769777	0.238346	0.768443	0.5
0.235596	0.776548	0.236778	0.766846	0.238853	0.769342	0.238499	0.768493	0.5
0.235752	0.775114	0.236928	0.76699	0.238955	0.768178	0.238603	0.768223	0.5
0.235867	0.774138	0.237026	0.765872	0.239056	0.767842	0.238689	0.768278	0.5
0.235962	0.774284	0.237146	0.765189	0.239192	0.767957	0.238823	0.767207	0.5
0.236115	0.774236	0.237269	0.764559	0.23932	0.76809	0.238961	0.766979	0.5
0.236273	0.772989	0.237387	0.764925	0.239455	0.767926	0.239089	0.766131	0.5
0.236392	0.771562	0.237509	0.764497	0.239603	0.767656	0.239209	0.765986	0.5
0.236522	0.77048	0.237655	0.763731	0.239738	0.767223	0.239338	0.766046	0.5
0.236659	0.768701	0.237802	0.762151	0.239898	0.766907	0.239539	0.765831	0.5
0.236789	0.768331	0.237939	0.76108	0.240029	0.766367	0.239678	0.765819	0.5
0.236953	0.766997	0.238051	0.759539	0.240217	0.766146	0.239845	0.765311	0.5
0.237089	0.766487	0.238157	0.758432	0.240381	0.766207	0.240001	0.763352	0.5
0.237217	0.764581	0.238298	0.757152	0.240504	0.765946	0.240173	0.762659	0.5
0.237364	0.764538	0.238433	0.756726	0.240636	0.765106	0.240291	0.761741	0.5
0.237471	0.763557	0.238582	0.75534	0.240799	0.765962	0.240392	0.76117	0.5
0.237604	0.76222	0.238677	0.754595	0.240906	0.764729	0.240505	0.760509	0.5
0.237726	0.761094	0.238801	0.753495	0.241004	0.763666	0.240683	0.759916	0.5
0.237833	0.760333	0.238917	0.752801	0.241162	0.762847	0.240815	0.758636	0.5
0.237981	0.75809	0.239033	0.751946	0.241298	0.760296	0.240948	0.759006	0.5
0.238111	0.75748	0.239165	0.751116	0.241404	0.758998	0.241099	0.757524	0.5
0.238247	0.756783	0.2393	0.749186	0.241506	0.758592	0.241223	0.75646	0.5
0.238358	0.756501	0.239448	0.747708	0.241662	0.758881	0.241333	0.756732	0.5
0.2385	0.755034	0.239571	0.745345	0.241793	0.758596	0.241433	0.75633	0.5
0.238619	0.754482	0.239704	0.743043	0.241928	0.756811	0.241561	0.754739	0.5
0.238738	0.75439	0.239851	0.742184	0.242063	0.755851	0.241686	0.754205	0.5
0.238842	0.752769	0.239989	0.741791	0.24222	0.755842	0.241818	0.754332	0.5
0.238963	0.751023	0.24011	0.741129	0.242351	0.755091	0.241939	0.753096	0.5
0.239094	0.749162	0.240242	0.739461	0.242468	0.753287	0.2421	0.753077	0.5
0.239215	0.750293	0.240381	0.738602	0.242659	0.753503	0.242273	0.753195	0.5
0.239337	0.749317	0.240537	0.736607	0.242806	0.752965	0.2424	0.752328	0.5
0.239457	0.750059	0.240676	0.736102	0.242928	0.753802	0.242598	0.752402	0.5
0.239611	0.750021	0.240774	0.734992	0.243044	0.753166	0.24272	0.751502	0.5
0.239704	0.749309	0.240911	0.733444	0.243144	0.753246	0.242805	0.752354	0.5
0.239808	0.747433	0.241031	0.732681	0.243258	0.752797	0.242919	0.751278	0.5
0.239934	0.747052	0.241166	0.731343	0.243375	0.752806	0.243037	0.751966	0.5
0.240106	0.746944	0.241283	0.730723	0.243489	0.754053	0.24315	0.753584	0.5
0.240189	0.745702	0.241415	0.729653	0.243607	0.752821	0.243254	0.752672	0.5
0.240288	0.745254	0.241536	0.729427	0.243709	0.751748	0.243373	0.753782	0.5
0.240435	0.743621	0.241665	0.729032	0.243837	0.751507	0.243506	0.753605	0.5
0.240558	0.743345	0.241796	0.727298	0.243945	0.749986	0.243627	0.751852	0.5
0.24069	0.743921	0.241903	0.725986	0.244104	0.749702	0.24377	0.75218	0.5
0.240869	0.744551	0.242071	0.72582	0.244267	0.749553	0.243885	0.751905	0.5
0.240981	0.742534	0.242222	0.724596	0.244403	0.749281	0.244045	0.751211	0.5
0.241086	0.741154	0.242338	0.723181	0.244544	0.749429	0.244171	0.751248	0.5
0.241203	0.738942	0.242483	0.722861	0.24464	0.748707	0.244281	0.749921	0.5
0.241339	0.737685	0.242672	0.724182	0.24477	0.748756	0.24444	0.750681	0.5
0.241505	0.73697	0.242776	0.723909	0.244879	0.746716	0.244593	0.750658	0.5
0.241627	0.735523	0.242896	0.722666	0.244978	0.745669	0.2447	0.750383	0.5
0.241775	0.735163	0.243024	0.720727	0.245093	0.743839	0.244797	0.749363	0.5
0.241894	0.734165	0.243152	0.719481	0.245199	0.743418	0.244889	0.748422	0.5
0.241989	0.734034	0.24326	0.720054	0.245361	0.742168	0.244988	0.747909	0.5
0.242109	0.73369	0.24338	0.718927	0.245496	0.7419	0.245115	0.747733	0.5
0.242231	0.73176	0.243513	0.717883	0.245627	0.741292	0.245264	0.747803	0.5
0.242375	0.731403	0.243629	0.715773	0.245755	0.739601	0.245392	0.746993	0.5
0.242515	0.730316	0.243766	0.716731	0.245839	0.73911	0.245487	0.74615	0.5
0.24265	0.729651	0.243878	0.716561	0.245955	0.739578	0.245579	0.745756	0.5
0.242769	0.729272	0.243995	0.717303	0.246082	0.739874	0.245715	0.74663	0.5
0.242909	0.728494	0.244118	0.717623	0.246209	0.739294	0.245859	0.74712	0.5
0.243041	0.727699	0.244228	0.716776	0.246356	0.738676	0.245985	0.746777	0.5
0.243161	0.728158	0.244352	0.713658	0.246504	0.737869	0.246124	0.747027	0.5
0.243283	0.72739	0.244528	0.711951	0.246607	0.73693	0.24624	0.746531	0.5
0.24339	0.72742	0.244681	0.710819	0.24671	0.736923	0.246376	0.745381	0.5
0.243487	0.72712	0.244782	0.710637	0.246853	0.736162	0.246502	0.744723	0.5
0.243605	0.7263	0.244891	0.710013	0.246991	0.736374	0.246627	0.744171	0.5
0.243713	0.726447	0.245029	0.70796	0.24714	0.735989	0.246764	0.744668	0.5
0.243862	0.725418	0.245163	0.706319	0.247259	0.736403	0.246886	0.744992	0.5
0.244006	0.725557	0.245304	0.705644	0.247412	0.7354	0.247033	0.745652	0.5
0.244128	0.726473	0.24543	0.704511	0.247541	0.735747	0.247185	0.745323	0.5
0.244263	0.726948	0.245547	0.705355	0.247664	0.735614	0.24729	0.74455	0.5
0.244362	0.726205	0.245665	0.705139	0.24779	0.735463	0.247402	0.744011	0.5
0.244489	0.725074	0.245772	0.706012	0.247913	0.734949	0.247529	0.74419	0.5
0.244624	0.724167	0.245877	0.705021	0.248015	0.733724	0.247661	0.742368	0.5
0.244756	0.722447	0.245986	0.704804	0.248134	0.732601	0.247797	0.741143	0.5
0.244859	0.722738	0.24613	0.704694	0.248251	0.732501	0.247928	0.740587	0.5
0.244965	0.721573	0.246216	0.70464	0.248382	0.732109	0.248033	0.740133	0.5
0.2451	0.722558	0.246352	0.704351	0.248511	0.730828	0.248177	0.739916	0.5
0.245221	0.721688	0.246469	0.703446	0.248635	0.730262	0.2483	0.738584	0.5
0.245328	0.72129	0.246615	0.702418	0.248767	0.72934	0.248388	0.737477	0.5
0.245495	0.720075	0.246697	0.700817	0.248912	0.728624	0.24852	0.736396	0.5
0.245589	0.719742	0.246826	0.699694	0.249031	0.728873	0.248643	0.736647	0.5
0.245721	0.719267	0.246922	0.700243	0.249141	0.728319	0.24878	0.736598	0.5
0.245856	0.719909	0.247013	0.700204	0.249255	0.730074	0.248887	0.735758	0.5
0.24594	0.718982	0.24714	0.698948	0.24938	0.729892	0.249014	0.736062	0.5
0.24609	0.718805	0.24728	0.698515	0.249495	0.729816	0.249116	0.736443	0.5
0.246255	0.71779	0.247417	0.698782	0.249636	0.729025	0.249243	0.737264	0.5
0.246377	0.717041	0.24755	0.699679	0.249754	0.728774	0.249389	0.735934	0.5
0.246494	0.71653	0.247666	0.699731	0.249869	0.727686	0.249509	0.735065	0.5
0.246589	0.715845	0.247794	0.700248	0.249976	0.727342	0.249673	0.734578	0.5
0.2467	0.71486	0.247914	0.700281	0.250117	0.724804	0.249785	0.732636	0.5
0.246811	0.715103	0.248031	0.69912	0.250269	0.723872	0.249878	0.731861	0.5
0.246954	0.715773	0.248158	0.699129	0.250399	0.724251	0.25001	0.730663	0.5
0.247049	0.715946	0.248283	0.699353	0.250514	0.72288	0.250154	0.730887	0.5
0.247208	0.716737	0.248396	0.699203	0.250625	0.721597	0.250268	0.729454	0.5
0.247307	0.71548	0.248502	0.699568	0.250734	0.721028	0.250385	0.728196	0.5
0.247435	0.715819	0.248592	0.698168	0.250856	0.718947	0.250513	0.727349	0.5
0.247559	0.714419	0.248725	0.697564	0.250962	0.717234	0.250629	0.727645	0.5
0.247736	0.714315	0.24885	0.697547	0.251077	0.716595	0.250714	0.726969	0.5
0.24788	0.713872	0.24896	0.697269	0.251216	0.716192	0.250841	0.726216	0.5
0.247977	0.713403	0.249101	0.696681	0.251329	0.715925	0.250951	0.725516	0.5
0.248073	0.712853	0.249216	0.697026	0.251419	0.714161	0.251073	0.725046	0.5
0.248186	0.71283	0.249317	0.697173	0.251557	0.713629	0.251188	0.723982	0.5
0.248312	0.71286	0.249425	0.696328	0.251678	0.712102	0.25131	0.722513	0.5
0.248446	0.712821	0.249528	0.695977	0.251812	0.711868	0.251447	0.720991	0.5
0.248563	0.712314	0.249652	0.695291	0.251982	0.711466	0.251586	0.720577	0.5
0.248681	0.710392	0.249768	0.695648	0.252116	0.711435	0.251708	0.720188	0.5
0.248817	0.709035	0.249897	0.695459	0.252242	0.709783	0.251857	0.718662	0.5
0.248949	0.708389	0.250028	0.69229	0.252365	0.709301	0.252004	0.717828	0.5
0.249047	0.708387	0.250142	0.691289	0.252478	0.708098	0.25211	0.718191	0.5
0.249152	0.707006	0.250275	0.690711	0.252593	0.708369	0.252203	0.716853	0.5
0.249291	0.708075	0.250388	0.690018	0.252722	0.708093	0.252309	0.715763	0.5
0.24941	0.708514	0.250527	0.68869	0.252852	0.70766	0.252431	0.71436	0.5
0.249537	0.709588	0.250655	0.688284	0.252946	0.706595	0.252607	0.712853	0.5
0.249619	0.709755	0.250806	0.688464	0.253047	0.705355	0.252714	0.712891	0.5
0.249718	0.710393	0.250913	0.687494	0.25316	0.704432	0.25281	0.712178	0.5
0.249864	0.709494	0.251053	0.687977	0.253293	0.704323	0.252946	0.711778	0.5
0.249992	0.708933	0.251181	0.688101	0.253408	0.701191	0.253076	0.711059	0.5
0.250113	0.709397	0.251305	0.687288	0.253574	0.700624	0.253197	0.711052	0.5
0.250212	0.708222	0.251454	0.686597	0.253672	0.699916	0.253308	0.711096	0.5
0.250323	0.708197	0.251553	0.68534	0.253819	0.698564	0.253445	0.709686	0.5
0.25044	0.708748	0.251664	0.68449	0.253924	0.698076	0.253532	0.708287	0.5
0.250529	0.70919	0.251799	0.683617	0.254021	0.69745	0.253632	0.707592	0.5
0.250636	0.707841	0.251903	0.68391	0.254147	0.694931	0.253762	0.706957	0.5
0.250783	0.706661	0.25202	0.683854	0.254252	0.692638	0.25388	0.70533	0.5
0.250876	0.705729	0.252169	0.685338	0.254363	0.692647	0.254001	0.706153	0.5
0.250978	0.704851	0.252284	0.686674	0.2545	0.692568	0.254113	0.706708	0.5
0.251093	0.703742	0.252403	0.685685	0.254636	0.692442	0.254239	0.706405	0.5
0.251206	0.704435	0.252537	0.684789	0.254762	0.691613	0.25441	0.706938	0.5
0.251295	0.704882	0.252636	0.683973	0.254879	0.691032	0.254527	0.70645	0.5
0.251453	0.705665	0.252755	0.684781	0.255014	0.690914	0.254614	0.706278	0.5
0.251577	0.703611	0.252856	0.685233	0.255131	0.690017	0.254735	0.705723	0.5
0.251704	0.702908	0.253004	0.685525	0.255258	0.689266	0.254888	0.706889	0.5
0.25183	0.702143	0.253098	0.685653	0.255392	0.687085	0.255021	0.706301	0.5
0.25194	0.702307	0.25323	0.686162	0.255502	0.686597	0.255156	0.706561	0.5
0.252045	0.702023	0.253327	0.68694	0.255615	0.68581	0.255251	0.704899	0.5
0.25214	0.702242	0.253435	0.686534	0.25572	0.6861	0.255332	0.704336	0.5
0.252224	0.700542	0.253538	0.686868	0.255831	0.687125	0.255447	0.7026	0.5
0.252378	0.699785	0.253662	0.686284	0.255953	0.685565	0.255573	0.701037	0.5
0.252476	0.699942	0.253788	0.686614	0.256065	0.685289	0.2557	0.70023	0.5
0.252583	0.698787	0.2539	0.685076	0.256175	0.684469	0.255822	0.699474	0.5
0.252685	0.698281	0.253998	0.682858	0.256306	0.684141	0.255927	0.69829	0.5
0.252798	0.696877	0.254118	0.682818	0.256397	0.684169	0.256049	0.697787	0.5
0.252918	0.694532	0.25423	0.682125	0.256489	0.684183	0.256143	0.69643	0.5
0.253043	0.693214	0.254329	0.681392	0.256604	0.682899	0.25628	0.694902	0.5
0.253152	0.693254	0.25449	0.681137	0.256743	0.68196	0.256414	0.695802	0.5
0.25329	0.693294	0.254617	0.681753	0.256853	0.681471	0.256514	0.694512	0.5
0.253383	0.69269	0.254744	0.680285	0.256993	0.679754	0.256617	0.69398	0.5
0.25348	0.691987	0.254842	0.67766	0.257104	0.678842	0.256732	0.692173	0.5
0.253607	0.690566	0.254968	0.677776	0.257211	0.678548	0.256856	0.691039	0.5
0.253745	0.690404	0.255077	0.677846	0.257323	0.679614	0.256958	0.690038	0.5
0.253825	0.688741	0.255195	0.677065	0.257416	0.679856	0.25704	0.690614	0.5
0.253949	0.688013	0.255309	0.677336	0.257512	0.678817	0.257134	0.69027	0.5
0.254085	0.687957	0.255441	0.675664	0.257602	0.679959	0.25724	0.690381	0.5
0.254181	0.686634	0.255566	0.674933	0.257696	0.680057	0.257379	0.689222	0.5
0.254285	0.686639	0.255665	0.674727	0.257811	0.680002	0.257478	0.689055	0.5
0.254417	0.685613	0.255755	0.676351	0.257939	0.679104	0.257592	0.689086	0.5
0.254505	0.685433	0.25585	0.674371	0.258032	0.678055	0.257702	0.688779	0.5
0.25459	0.685013	0.255959	0.673802	0.258177	0.677091	0.257812	0.689083	0.5
0.254671	0.6846	0.256067	0.672316	0.258268	0.677537	0.257919	0.688484	0.5
0.254799	0.685343	0.256169	0.67101	0.258394	0.677648	0.258013	0.687573	0.5
0.25493	0.685182	0.256293	0.671311	0.258519	0.677671	0.258121	0.6875	0.5
0.25504	0.683501	0.256426	0.671917	0.258625	0.678062	0.258249	0.687235	0.5
0.255212	0.682837	0.256535	0.671842	0.258719	0.678154	0.258381	0.687359	0.5
0.255359	0.681874	0.256638	0.67165	0.258862	0.677866	0.258479	0.686867	0.5
0.255485	0.680961	0.256739	0.670614	0.258968	0.678406	0.258576	0.685141	0.5
0.255612	0.681004	0.25684	0.6701	0.259077	0.677545	0.258728	0.683165	0.5
0.255738	0.679963	0.256936	0.671145	0.259214	0.676806	0.258851	0.682228	0.5
0.255853	0.679644	0.257052	0.671556	0.259347	0.67668	0.258957	0.680976	0.5
0.255944	0.67834	0.257183	0.672797	0.259464	0.676595	0.25907	0.679353	0.5
0.256012	0.675988	0.257291	0.673552	0.259586	0.676461	0.259214	0.678396	0.5
0.256122	0.675616	0.25743	0.671892	0.259712	0.675854	0.259322	0.677939	0.5
0.256234	0.673915	0.257533	0.672112	0.259821	0.674701	0.259435	0.677892	0.5
0.256356	0.67378	0.257629	0.670244	0.259926	0.673786	0.259532	0.677183	0.5
0.256484	0.673032	0.257752	0.671029	0.260012	0.673495	0.259643	0.67745	0.5
0.256629	0.672318	0.257854	0.669965	0.260113	0.6732	0.259785	0.676779	0.5
0.25672	0.671209	0.257993	0.670294	0.260208	0.67386	0.259885	0.674565	0.5
0.256801	0.671801	0.258095	0.670483	0.260343	0.672755	0.259975	0.675305	0.5
0.256894	0.668885	0.258173	0.668975	0.26047	0.67272	0.260089	0.674672	0.5
0.256996	0.667761	0.258269	0.66802	0.260577	0.672162	0.260189	0.675026	0.5
0.257117	0.668432	0.258382	0.667637	0.260719	0.671338	0.260315	0.674671	0.5
0.257277	0.668032	0.258499	0.668676	0.26081	0.672773	0.260414	0.674976	0.5
0.257429	0.667075	0.258599	0.668306	0.260913	0.672195	0.260521	0.674418	0.5
0.257564	0.665894	0.258726	0.667141	0.261024	0.672523	0.260632	0.673553	0.5
0.257682	0.664498	0.258856	0.665846	0.261118	0.67057	0.260742	0.674012	0.5
0.257771	0.664748	0.258953	0.664762	0.26123	0.668905	0.260853	0.672571	0.5
0.25785	0.664974	0.259037	0.662819	0.261336	0.668271	0.260987	0.67092	0.5
0.257929	0.66473	0.259152	0.661988	0.261487	0.666889	0.261067	0.66975	0.5
0.258085	0.663441	0.259298	0.661109	0.261623	0.66494	0.261189	0.66927	0.5
0.258176	0.663748	0.25942	0.659466	0.261745	0.664516	0.26133	0.668927	0.5
0.258299	0.663462	0.259539	0.65837	0.261841	0.662001	0.261462	0.669053	0.5
0.25843	0.664109	0.259675	0.657496	0.261956	0.66158	0.2616	0.668075	0.5
0.258563	0.662879	0.259762	0.657075	0.262066	0.659682	0.261694	0.667456	0.5
0.25866	0.661552	0.259856	0.655096	0.262172	0.65964	0.261783	0.666914	0.5
0.258761	0.659454	0.259975	0.655065	0.262288	0.659048	0.26189	0.665391	0.5
0.258835	0.657585	0.260113	0.652852	0.262415	0.659944	0.262049	0.665859	0.5
0.258951	0.657663	0.260229	0.651025	0.262514	0.658227	0.262172	0.666731	0.5
0.259057	0.656484	0.260345	0.650024	0.262622	0.657837	0.262285	0.667798	0.5
0.259171	0.657004	0.260419	0.649189	0.262727	0.658965	0.262391	0.666083	0.5
0.259282	0.655465	0.26052	0.647137	0.262859	0.657752	0.262463	0.664032	0.5
0.259418	0.65391	0.260632	0.646085	0.262988	0.656035	0.262591	0.662139	0.5
0.259554	0.653041	0.260717	0.644941	0.263106	0.655639	0.262702	0.660752	0.5
0.259668	0.652027	0.260794	0.645027	0.263237	0.653946	0.262831	0.660162	0.5
0.259784	0.651979	0.260903	0.644415	0.263362	0.651974	0.262973	0.659424	0.5
0.259866	0.650309	0.261027	0.642937	0.263468	0.65144	0.263086	0.658468	0.5
0.259978	0.64897	0.261181	0.639791	0.263577	0.649117	0.263187	0.658903	0.5
0.260087	0.648475	0.261317	0.639028	0.263659	0.646975	0.263292	0.65963	0.5
0.260211	0.646973	0.261434	0.637226	0.263767	0.645624	0.263383	0.658345	0.5
0.260295	0.647299	0.26156	0.636353	0.263888	0.644841	0.263485	0.659143	0.5
0.260393	0.647696	0.261669	0.636624	0.264013	0.643798	0.263596	0.65801	0.5
0.260477	0.648252	0.261769	0.635163	0.264112	0.642853	0.263703	0.655689	0.5
0.2606	0.649131	0.261902	0.633802	0.26421	0.639094	0.263807	0.655108	0.5
0.2607	0.648307	0.262001	0.633402	0.264311	0.638652	0.263951	0.654641	0.5
0.260777	0.647002	0.262103	0.631888	0.264434	0.636627	0.264061	0.65456	0.5
0.26088	0.645055	0.2622	0.632137	0.264561	0.63476	0.264141	0.655068	0.5
0.261007	0.64386	0.262295	0.629178	0.264667	0.632698	0.264247	0.654362	0.5
0.261109	0.641814	0.262386	0.628254	0.264739	0.631203	0.264389	0.652535	0.5
0.261211	0.6412	0.262486	0.626103	0.264861	0.628847	0.264513	0.651242	0.5
0.261271	0.640488	0.262589	0.625874	0.264973	0.628779	0.264597	0.651119	0.5
0.261377	0.640963	0.262679	0.623544	0.265068	0.626653	0.264672	0.649169	0.5
0.261468	0.641583	0.262772	0.624422	0.265166	0.624494	0.264781	0.647943	0.5
0.261589	0.639814	0.262899	0.625102	0.265269	0.623497	0.264892	0.648473	0.5
0.26168	0.639362	0.262996	0.623368	0.265374	0.62275	0.264989	0.647065	0.5
0.261769	0.636649	0.263095	0.623196	0.265506	0.623966	0.265112	0.646602	0.5
0.261903	0.636479	0.26322	0.622841	0.26563	0.624662	0.265241	0.646036	0.5
0.262018	0.635646	0.263341	0.621581	0.265739	0.625493	0.265411	0.645559	0.5
0.262157	0.6351	0.263435	0.620879	0.265886	0.623156	0.265526	0.643634	0.5
0.262303	0.634883	0.263571	0.619146	0.265997	0.622004	0.265633	0.644071	0.5
0.26243	0.633282	0.26368	0.619413	0.266103	0.621039	0.265764	0.6433	0.5
0.262532	0.629872	0.263804	0.618132	0.266201	0.619554	0.265859	0.641143	0.5
0.262632	0.629129	0.263899	0.618725	0.266316	0.617853	0.265941	0.640516	0.5
0.262715	0.627025	0.264012	0.616494	0.266421	0.617262	0.266035	0.638487	0.5
0.262838	0.62651	0.264134	0.616172	0.26653	0.616907	0.26615	0.637152	0.5
0.262926	0.626689	0.264254	0.615171	0.266622	0.61825	0.26625	0.635841	0.5
0.263024	0.624651	0.264373	0.613998	0.266713	0.618795	0.266333	0.634912	0.5
0.26312	0.622349	0.264475	0.610657	0.266801	0.619298	0.266441	0.635893	0.5
0.263237	0.621742	0.264594	0.608635	0.266908	0.620296	0.266522	0.635916	0.5
0.263316	0.620266	0.264694	0.607616	0.267009	0.617586	0.266614	0.636208	0.5
0.263406	0.620124	0.26479	0.606783	0.26714	0.616524	0.266745	0.636263	0.5
0.26351	0.618495	0.264887	0.605222	0.267243	0.614346	0.266868	0.635548	0.5
0.263599	0.617649	0.264998	0.603446	0.267344	0.612493	0.266954	0.634749	0.5
0.263697	0.616169	0.265105	0.600969	0.267451	0.611478	0.267046	0.632859	0.5
0.263803	0.615276	0.2652	0.599882	0.26755	0.610667	0.267154	0.633014	0.5
0.263925	0.615425	0.2653	0.597749	0.267642	0.609097	0.267264	0.630786	0.5
0.264064	0.614347	0.265437	0.595607	0.267735	0.60739	0.267377	0.631005	0.5
0.264177	0.611966	0.265552	0.594501	0.267815	0.608775	0.267493	0.632164	0.5
0.264289	0.609985	0.265688	0.593384	0.267951	0.607631	0.267601	0.628863	0.5
0.264375	0.607134	0.265805	0.592261	0.268065	0.605595	0.267701	0.629067	0.5
0.264518	0.607012	0.265903	0.591853	0.268174	0.605891	0.267802	0.628061	0.5
0.264615	0.605987	0.266007	0.59094	0.268268	0.604832	0.26788	0.627844	0.5
0.264763	0.607216	0.266097	0.590528	0.268365	0.605319	0.267982	0.627207	0.5
0.264869	0.606563	0.266207	0.588477	0.268495	0.604184	0.268079	0.625518	0.5
0.264977	0.606724	0.2663	0.589551	0.268601	0.602914	0.268185	0.623174	0.5
0.265057	0.605465	0.266435	0.588227	0.268697	0.60261	0.268262	0.623647	0.5
0.265186	0.603598	0.266562	0.587269	0.268778	0.601033	0.268396	0.622057	0.5
0.265309	0.604068	0.266648	0.587843	0.268874	0.600339	0.268528	0.621482	0.5
0.265396	0.603783	0.266743	0.587865	0.268966	0.600239	0.268643	0.619766	0.5
0.26547	0.603446	0.266869	0.585995	0.269059	0.600085	0.268736	0.61858	0.5
0.26556	0.602925	0.266991	0.585613	0.269214	0.601025	0.268841	0.617176	0.5
0.265683	0.601025	0.267078	0.584982	0.269345	0.60166	0.268953	0.617259	0.5
0.265778	0.59938	0.267158	0.584866	0.269449	0.600637	0.26905	0.614943	0.5
0.265903	0.597399	0.267268	0.582617	0.269548	0.600879	0.269161	0.614137	0.5
0.266022	0.596816	0.26738	0.581723	0.269653	0.600144	0.269269	0.613729	0.5
0.266129	0.596603	0.267497	0.583357	0.269773	0.599697	0.269378	0.611849	0.5
0.266235	0.595755	0.267592	0.583079	0.26987	0.599607	0.269487	0.608697	0.5
0.266301	0.594848	0.267667	0.583519	0.269974	0.599365	0.269585	0.608142	0.5
0.266378	0.595667	0.267749	0.58298	0.270108	0.598941	0.269694	0.607381	0.5
0.266458	0.594426	0.267844	0.582704	0.270251	0.598347	0.269822	0.606626	0.5
0.266604	0.594979	0.267958	0.582417	0.270347	0.597375	0.269947	0.606106	0.5
0.266687	0.595141	0.268042	0.582477	0.270465	0.596883	0.270075	0.605017	0.5
0.266784	0.596655	0.268145	0.579951	0.270573	0.597066	0.270179	0.604677	0.5
0.266887	0.597339	0.268262	0.578594	0.270677	0.596091	0.27027	0.603076	0.5
0.267022	0.596036	0.268361	0.57971	0.27079	0.595052	0.270344	0.602034	0.5
0.267103	0.597021	0.268467	0.577981	0.270882	0.596209	0.270447	0.599355	0.5
0.267238	0.596287	0.268572	0.577988	0.270981	0.59673	0.270552	0.59838	0.5
0.267343	0.594975	0.268653	0.577552	0.271076	0.596712	0.270677	0.597458	0.5
0.267455	0.595676	0.268756	0.577028	0.271172	0.596577	0.270799	0.597736	0.5
0.267532	0.594376	0.268845	0.57572	0.271273	0.594659	0.270905	0.598249	0.5
0.267627	0.59317	0.26895	0.573537	0.271371	0.595424	0.270989	0.596867	0.5
0.267713	0.595776	0.269037	0.572432	0.271493	0.59609	0.271058	0.59552	0.5
0.26781	0.596751	0.269119	0.57317	0.271575	0.596185	0.271199	0.594934	0.5
0.267903	0.594046	0.269226	0.570714	0.271676	0.596199	0.271307	0.596594	0.5
0.268034	0.595197	0.269325	0.568632	0.271772	0.593878	0.27139	0.595412	0.5
0.268154	0.594735	0.269417	0.569017	0.271859	0.591962	0.271482	0.594741	0.5
0.268273	0.594162	0.269512	0.567198	0.27194	0.592856	0.271565	0.595102	0.5
0.268401	0.594037	0.269623	0.566621	0.272039	0.591145	0.271671	0.594563	0.5
0.268493	0.592582	0.269735	0.56809	0.272175	0.590146	0.271793	0.595098	0.5
0.268572	0.590652	0.269874	0.567905	0.272273	0.588053	0.271868	0.595697	0.5
0.268689	0.591135	0.269991	0.565817	0.27237	0.589501	0.271978	0.595107	0.5
0.268771	0.592081	0.270103	0.562836	0.272469	0.590016	0.272098	0.593831	0.5
0.268857	0.588791	0.270213	0.560644	0.272581	0.589088	0.272229	0.593218	0.5
0.268988	0.588979	0.270307	0.558789	0.272686	0.589251	0.272323	0.592796	0.5
0.26905	0.585548	0.270411	0.555752	0.272814	0.589294	0.272443	0.593332	0.5
0.269157	0.585889	0.270505	0.55344	0.272934	0.590564	0.272582	0.591417	0.5
0.269266	0.585805	0.270597	0.551986	0.273055	0.588655	0.272719	0.590184	0.5
0.269388	0.586126	0.270688	0.55015	0.273176	0.586317	0.272793	0.588833	0.5
0.269512	0.586011	0.270768	0.552086	0.273282	0.583327	0.272898	0.586462	0.5
0.269585	0.58497	0.270866	0.550407	0.273367	0.582392	0.273016	0.584814	0.5
0.269664	0.585285	0.270967	0.548873	0.27346	0.579544	0.273108	0.581856	0.5
0.269776	0.582471	0.271064	0.546693	0.27354	0.576891	0.27317	0.58179	0.5
0.269857	0.581458	0.27117	0.546344	0.273656	0.574648	0.27325	0.580469	0.5
0.269958	0.581009	0.271314	0.544382	0.273752	0.57388	0.273328	0.58011	0.5
0.270045	0.580678	0.271428	0.542698	0.273839	0.571284	0.27341	0.57838	0.5
0.270148	0.582201	0.27152	0.540129	0.273945	0.571841	0.273505	0.578582	0.5
0.270251	0.580471	0.271611	0.537938	0.274048	0.570584	0.273622	0.577882	0.5
0.270378	0.579017	0.271713	0.537247	0.274141	0.570073	0.273719	0.579284	0.5
0.270484	0.578906	0.271799	0.53856	0.274214	0.570353	0.273797	0.578537	0.5
0.270589	0.577204	0.27189	0.537673	0.2743	0.570476	0.273911	0.57624	0.5
0.270655	0.578817	0.271999	0.536431	0.274414	0.569055	0.27404	0.5757	0.5
0.270755	0.578227	0.272099	0.535451	0.274519	0.571701	0.274131	0.573648	0.5
0.270874	0.577856	0.272203	0.533229	0.274608	0.572295	0.274219	0.572095	0.5
0.270989	0.576016	0.272296	0.533497	0.274698	0.572323	0.274329	0.57013	0.5
0.271097	0.574159	0.272395	0.532715	0.274798	0.573064	0.274423	0.569147	0.5
0.27123	0.573002	0.2725	0.530497	0.274898	0.572202	0.274524	0.569389	0.5
0.271317	0.572411	0.272604	0.528879	0.274998	0.572002	0.274616	0.568188	0.5
0.27142	0.57201	0.2727	0.526474	0.275111	0.571965	0.274718	0.566295	0.5
0.27152	0.570223	0.2728	0.524174	0.275218	0.570965	0.274826	0.56588	0.5
0.271605	0.569106	0.272908	0.523745	0.27536	0.571205	0.274941	0.565138	0.5
0.271699	0.568105	0.272981	0.524293	0.275469	0.571192	0.275056	0.564572	0.5
0.271773	0.567826	0.273069	0.522601	0.275558	0.569102	0.275169	0.562654	0.5
0.271879	0.565702	0.273185	0.521298	0.27563	0.56784	0.275297	0.561994	0.5
0.271957	0.565347	0.273291	0.517793	0.27576	0.567864	0.275393	0.562377	0.5
0.272079	0.563825	0.27338	0.515535	0.275888	0.567103	0.275489	0.560005	0.5
0.272202	0.561884	0.273491	0.513618	0.275988	0.56635	0.27556	0.559843	0.5
0.272334	0.560958	0.273609	0.512893	0.276087	0.562428	0.275696	0.558783	0.5
0.272438	0.558859	0.273718	0.510784	0.276169	0.560877	0.275821	0.557991	0.5
0.272522	0.557654	0.273811	0.511427	0.276251	0.557758	0.275916	0.558343	0.5
0.272616	0.556847	0.273917	0.510747	0.276349	0.557552	0.275991	0.557484	0.5
0.272692	0.553837	0.274033	0.508611	0.276447	0.555326	0.276071	0.55498	0.5
0.272815	0.552874	0.274137	0.505859	0.276566	0.554404	0.27615	0.552844	0.5
0.272915	0.55317	0.274218	0.504424	0.276668	0.552856	0.276286	0.552019	0.5
0.272996	0.553156	0.274336	0.501702	0.276784	0.552612	0.276391	0.550821	0.5
0.273083	0.552644	0.274472	0.502047	0.276887	0.552722	0.276474	0.550566	0.5
0.273224	0.549973	0.274596	0.498205	0.276969	0.551863	0.276565	0.551165	0.5
0.273319	0.548742	0.274681	0.496894	0.277068	0.550164	0.276661	0.551487	0.5
0.273411	0.547418	0.274753	0.497295	0.277171	0.547706	0.276734	0.54977	0.5
0.273522	0.546077	0.274865	0.497288	0.277246	0.544806	0.276824	0.546056	0.5
0.27363	0.545811	0.274991	0.497721	0.277333	0.541269	0.27691	0.545086	0.5
0.273715	0.54627	0.275106	0.495345	0.27742	0.540993	0.277004	0.543447	0.5
0.273803	0.544105	0.275249	0.494515	0.277526	0.538932	0.277117	0.542773	0.5
0.273921	0.544201	0.275327	0.492864	0.277628	0.539421	0.277218	0.539568	0.5
0.274009	0.542623	0.275412	0.491533	0.277732	0.538166	0.277337	0.538552	0.5
0.2741	0.541912	0.275496	0.490197	0.277862	0.537153	0.27743	0.536369	0.5
0.274212	0.541994	0.275611	0.49234	0.277972	0.534783	0.277563	0.533813	0.5
0.27431	0.539882	0.275722	0.489787	0.27805	0.535494	0.277674	0.532976	0.5
0.274412	0.539614	0.275841	0.490287	0.278154	0.533908	0.277756	0.531272	0.5
0.274508	0.537956	0.275935	0.490108	0.278271	0.531568	0.277867	0.527885	0.5
0.274582	0.538081	0.27604	0.488794	0.278367	0.530933	0.277971	0.529033	0.5
0.274707	0.539135	0.276119	0.487734	0.278473	0.531169	0.278083	0.526396	0.5
0.274818	0.538107	0.276205	0.48664	0.278591	0.530771	0.278188	0.526189	0.5
0.274928	0.538868	0.276267	0.488096	0.278695	0.530092	0.278284	0.523984	0.5
0.274978	0.53664	0.276332	0.487467	0.278786	0.529061	0.278395	0.52256	0.5
0.275058	0.53579	0.276411	0.487356	0.278898	0.528399	0.27849	0.521601	0.5
0.275143	0.535256	0.276531	0.485911	0.279005	0.528239	0.278594	0.523074	0.5
0.275218	0.534902	0.276634	0.486268	0.279126	0.528124	0.278696	0.520587	0.5
0.275311	0.532634	0.276738	0.488501	0.279211	0.527959	0.278801	0.518595	0.5
0.275389	0.530707	0.276847	0.487444	0.279322	0.526513	0.278926	0.51661	0.5
0.275472	0.530243	0.276945	0.487765	0.279443	0.525432	0.279008	0.515882	0.5
0.275572	0.530157	0.277041	0.490278	0.279547	0.526029	0.279091	0.515194	0.5
0.275663	0.528681	0.277126	0.491096	0.279631	0.525494	0.279214	0.5142	0.5
0.275764	0.528239	0.277232	0.492074	0.279719	0.524592	0.279318	0.510495	0.5
0.275857	0.527544	0.277341	0.491218	0.279804	0.523695	0.27942	0.506964	0.5
0.275962	0.527027	0.277459	0.492212	0.279877	0.52279	0.279515	0.504562	0.5
0.276048	0.527139	0.277554	0.493716	0.279976	0.522115	0.279626	0.50244	0.5
0.276169	0.525924	0.277636	0.491954	0.280065	0.522501	0.279738	0.501705	0.5
0.276294	0.527501	0.277721	0.49153	0.280172	0.521098	0.279792	0.499897	0.5
0.276391	0.528536	0.277796	0.490963	0.280312	0.521478	0.279856	0.498168	0.5
0.276478	0.528196	0.277897	0.490392	0.280407	0.520231	0.279948	0.49596	0.5
0.276579	0.529055	0.278043	0.491034	0.280494	0.519655	0.280056	0.494938	0.5
0.276692	0.529758	0.278115	0.490713	0.280617	0.521729	0.280179	0.493413	0.5
0.276814	0.527921	0.278202	0.489482	0.280686	0.521715	0.280304	0.493239	0.5
0.276925	0.524963	0.278287	0.487921	0.280766	0.519848	0.280381	0.493023	0.5
0.276998	0.522853	0.27837	0.488351	0.280853	0.518329	0.280476	0.494152	0.5
0.277089	0.522641	0.278447	0.487067	0.280936	0.518082	0.280576	0.492955	0.5
0.277167	0.522165	0.27855	0.487232	0.281022	0.516269	0.280664	0.493117	0.5
0.277246	0.519945	0.278645	0.487203	0.281108	0.515429	0.280737	0.493046	0.5
0.277339	0.519533	0.278751	0.485748	0.281218	0.513991	0.280845	0.492028	0.5
0.277425	0.517727	0.278814	0.485654	0.281319	0.511638	0.280933	0.492298	0.5
0.277508	0.5179	0.278944	0.485305	0.2814	0.511263	0.281005	0.491	0.5
0.277631	0.516532	0.279054	0.484376	0.281503	0.509056	0.28109	0.489926	0.5
0.277752	0.513368	0.279139	0.482873	0.281604	0.507241	0.281206	0.488403	0.5
0.277825	0.5106	0.279208	0.481437	0.281692	0.504936	0.281321	0.48783	0.5
0.277895	0.51094	0.279289	0.48173	0.281786	0.503446	0.281393	0.486465	0.5
0.27799	0.505894	0.279373	0.479629	0.281892	0.501347	0.281492	0.484661	0.5
0.278069	0.504562	0.279455	0.477649	0.282014	0.500903	0.281608	0.482582	0.5
0.278158	0.502801	0.279533	0.477855	0.282106	0.499709	0.281696	0.481332	0.5
0.278272	0.503315	0.279642	0.477374	0.282187	0.501183	0.281815	0.48091	0.5
0.278384	0.501729	0.279751	0.47623	0.282266	0.500239	0.281938	0.479767	0.5
0.278507	0.501792	0.279842	0.475232	0.282358	0.499672	0.282014	0.477228	0.5
0.278615	0.501028	0.27996	0.47344	0.28246	0.498795	0.28208	0.475719	0.5
0.278714	0.49984	0.280059	0.471388	0.28257	0.496045	0.282145	0.474285	0.5
0.278782	0.500512	0.280135	0.470949	0.28265	0.493976	0.28224	0.471391	0.5
0.278874	0.498528	0.280229	0.470387	0.282756	0.494277	0.282344	0.468532	0.5
0.27898	0.501437	0.280336	0.469237	0.282867	0.493515	0.282449	0.464447	0.5
0.279036	0.50075	0.280415	0.468742	0.282973	0.492407	0.282556	0.465761	0.5
0.279144	0.49641	0.280491	0.46913	0.283054	0.48938	0.282646	0.466548	0.5
0.279242	0.494494	0.2806	0.466374	0.283142	0.489764	0.28274	0.467084	0.5
0.279347	0.49344	0.280708	0.461503	0.283225	0.488998	0.282859	0.466318	0.5
0.279448	0.493081	0.280816	0.461023	0.283313	0.486889	0.282953	0.463212	0.5
0.279591	0.488839	0.280898	0.458096	0.283413	0.487833	0.283023	0.462624	0.5
0.27969	0.490477	0.281021	0.455751	0.283494	0.48623	0.283096	0.460504	0.5
0.279761	0.488373	0.28113	0.453923	0.283582	0.486395	0.283199	0.460115	0.5
0.279831	0.485999	0.281247	0.452467	0.283656	0.486254	0.28327	0.459056	0.5
0.279905	0.484896	0.281332	0.450798	0.283736	0.485902	0.283364	0.458518	0.5
0.28002	0.482499	0.28141	0.450366	0.283831	0.485456	0.283433	0.455296	0.5
0.280107	0.480455	0.281474	0.44709	0.283952	0.485042	0.283542	0.453004	0.5
0.280181	0.480817	0.28157	0.445786	0.284071	0.484836	0.283631	0.448279	0.5
0.280269	0.478154	0.2817	0.443558	0.284166	0.484568	0.283733	0.446809	0.5
0.280394	0.478813	0.281803	0.439527	0.284263	0.48221	0.283818	0.444241	0.5
0.280495	0.475202	0.281887	0.436734	0.284359	0.482373	0.283928	0.442222	0.5
0.280605	0.472802	0.281999	0.434809	0.284421	0.478564	0.28404	0.439913	0.5
0.280693	0.469801	0.28209	0.43402	0.284525	0.476266	0.284156	0.436292	0.5
0.280774	0.468158	0.282186	0.430107	0.284634	0.473484	0.284247	0.435602	0.5
0.280868	0.467151	0.28226	0.42627	0.284751	0.47203	0.284322	0.43381	0.5
0.280977	0.467339	0.282325	0.422939	0.284867	0.469284	0.284418	0.430396	0.5
0.281029	0.466477	0.282442	0.42173	0.284972	0.466614	0.284587	0.427309	0.5
0.281129	0.46487	0.282541	0.419579	0.285059	0.463328	0.284695	0.426307	0.5
0.281233	0.46363	0.282624	0.417656	0.285154	0.463208	0.284775	0.424475	0.5
0.281341	0.461941	0.282727	0.415752	0.285234	0.460249	0.284858	0.422043	0.5
0.281407	0.4602	0.282816	0.411453	0.285326	0.457232	0.284944	0.42006	0.5
0.281502	0.457708	0.282913	0.410523	0.285435	0.455012	0.285013	0.41888	0.5
0.281604	0.455204	0.283013	0.410921	0.285533	0.453733	0.285085	0.41785	0.5
0.281698	0.453219	0.28309	0.410824	0.285635	0.450609	0.285165	0.412096	0.5
0.281817	0.451433	0.283171	0.408528	0.285722	0.447481	0.28525	0.410131	0.5
0.281884	0.449067	0.283259	0.408339	0.285819	0.444449	0.285354	0.409148	0.5
0.281981	0.44669	0.283358	0.405181	0.285892	0.44289	0.285455	0.405571	0.5
0.282052	0.445537	0.283452	0.40267	0.285964	0.440531	0.285546	0.402638	0.5
0.282124	0.442185	0.283552	0.399724	0.286042	0.439397	0.285675	0.400695	0.5
0.282238	0.440117	0.283653	0.397333	0.28611	0.436241	0.285783	0.397724	0.5
0.28235	0.438521	0.28374	0.395885	0.286209	0.435143	0.285867	0.394006	0.5
0.282419	0.434661	0.283825	0.393116	0.28632	0.433439	0.285936	0.393733	0.5
0.282508	0.433806	0.283926	0.392544	0.286411	0.430727	0.286014	0.390838	0.5
0.282616	0.432045	0.284026	0.390525	0.286503	0.42826	0.286104	0.390577	0.5
0.282703	0.428152	0.284102	0.387655	0.286585	0.426087	0.286196	0.387064	0.5
0.282756	0.427246	0.284176	0.388286	0.286673	0.425192	0.286284	0.383621	0.5
0.282866	0.424139	0.284262	0.384896	0.286784	0.422616	0.286368	0.378676	0.5
0.283009	0.422656	0.284388	0.382748	0.286902	0.419512	0.286452	0.375384	0.5
0.283114	0.422066	0.284503	0.379451	0.286988	0.41871	0.286562	0.376515	0.5
0.283213	0.419266	0.284591	0.375722	0.287095	0.417988	0.286712	0.373933	0.5
0.283307	0.417567	0.284671	0.374323	0.287207	0.415426	0.286829	0.371227	0.5
0.283404	0.416737	0.284788	0.372393	0.287319	0.414644	0.286915	0.368488	0.5
0.283476	0.41561	0.284871	0.36946	0.287421	0.410579	0.287026	0.367358	0.5
0.283566	0.413384	0.28498	0.366739	0.287519	0.409113	0.287121	0.364393	0.5
0.283666	0.411789	0.285095	0.365542	0.287622	0.406375	0.287189	0.362848	0.5
0.283765	0.408954	0.28518	0.363032	0.287706	0.404963	0.287263	0.359966	0.5
0.283853	0.406588	0.285283	0.364418	0.287792	0.403209	0.287364	0.357696	0.5
0.283929	0.403781	0.285371	0.361622	0.28787	0.401477	0.287475	0.354765	0.5
0.284021	0.404268	0.285437	0.35993	0.287955	0.400497	0.287552	0.351259	0.5
0.284126	0.40102	0.285512	0.358538	0.288034	0.400434	0.287634	0.345921	0.5
0.284209	0.399566	0.285614	0.357975	0.288114	0.39851	0.28773	0.343503	0.5
0.284307	0.39672	0.285723	0.358197	0.288194	0.395262	0.287801	0.339727	0.5
0.284414	0.393032	0.285821	0.356153	0.288286	0.396474	0.287879	0.337454	0.5
0.284535	0.393046	0.285889	0.354759	0.288379	0.397154	0.287986	0.33451	0.5
0.284602	0.391635	0.285985	0.352325	0.288489	0.39588	0.288059	0.331901	0.5
0.284684	0.387122	0.286078	0.351022	0.288595	0.394648	0.288143	0.325145	0.5
0.284758	0.384309	0.286163	0.349353	0.288679	0.391313	0.288248	0.321209	0.5
0.284843	0.383746	0.28626	0.346067	0.288768	0.389561	0.288357	0.318753	0.5
0.28495	0.383445	0.286352	0.345621	0.288865	0.388748	0.288444	0.318703	0.5
0.284983	0.382138	0.286428	0.343377	0.288938	0.389066	0.288525	0.315558	0.5
0.285063	0.379195	0.286519	0.340384	0.289028	0.388435	0.2886	0.310759	0.5
0.285144	0.379703	0.286625	0.338844	0.289131	0.385823	0.288702	0.308163	0.5
0.285232	0.378257	0.286705	0.33657	0.289233	0.384933	0.288804	0.306365	0.5
0.285322	0.377242	0.286787	0.335741	0.289318	0.386215	0.288895	0.306816	0.5
0.285396	0.37617	0.286877	0.334626	0.289398	0.383746	0.288978	0.30818	0.5
0.285551	0.373156	0.286978	0.330924	0.289486	0.381427	0.289064	0.305702	0.5
0.285656	0.371006	0.287084	0.329319	0.289597	0.379745	0.289159	0.302677	0.5
0.285722	0.366911	0.287166	0.327346	0.289694	0.377369	0.289296	0.300642	0.5
0.285783	0.363313	0.287257	0.323599	0.289792	0.373861	0.289404	0.299352	0.5
0.285845	0.358993	0.287349	0.321305	0.289871	0.371731	0.289484	0.299227	0.5
0.285966	0.356027	0.287452	0.316643	0.289964	0.370922	0.289589	0.297286	0.5
0.286081	0.353254	0.287517	0.31485	0.290046	0.365632	0.289687	0.293343	0.5
0.286188	0.351678	0.287583	0.313499	0.290127	0.362218	0.289769	0.290973	0.5
0.286287	0.349087	0.287687	0.313363	0.290219	0.360429	0.289841	0.288052	0.5
0.286378	0.346397	0.287801	0.309914	0.290327	0.359648	0.289917	0.284896	0.5
0.286477	0.344212	0.287887	0.305701	0.290446	0.357313	0.290011	0.282302	0.5
0.286566	0.339779	0.287984	0.305253	0.290536	0.355529	0.290102	0.282257	0.5
0.286666	0.338518	0.288075	0.303591	0.290629	0.353083	0.290198	0.279055	0.5
0.28674	0.33545	0.288156	0.301754	0.29072	0.3491	0.290301	0.278202	0.5
0.286823	0.335015	0.288228	0.300448	0.290796	0.350551	0.290401	0.2747	0.5
0.286948	0.33214	0.288315	0.296202	0.29088	0.347969	0.290496	0.272782	0.5
0.287038	0.330102	0.288397	0.293455	0.290998	0.344971	0.29059	0.270871	0.5
0.287103	0.329577	0.288505	0.290656	0.291105	0.342166	0.290674	0.269273	0.5
0.287207	0.328234	0.288601	0.286886	0.291209	0.340279	0.290757	0.267679	0.5
0.287302	0.324177	0.288668	0.284572	0.291306	0.339829	0.290862	0.262937	0.5
0.28738	0.323974	0.288775	0.283212	0.291396	0.340617	0.290949	0.262261	0.5
0.287473	0.321719	0.288885	0.281628	0.291486	0.340558	0.291051	0.263529	0.5
0.287544	0.319293	0.288979	0.278919	0.291564	0.336224	0.291136	0.263559	0.5
0.287615	0.314858	0.289083	0.27492	0.291637	0.332327	0.291203	0.260903	0.5
0.287684	0.312423	0.289181	0.271178	0.291722	0.328896	0.29128	0.257862	0.5
0.287793	0.311234	0.289283	0.267979	0.291808	0.327004	0.291384	0.259075	0.5
0.287878	0.306911	0.28936	0.263931	0.291897	0.32293	0.291468	0.255219	0.5
0.287943	0.305031	0.289453	0.261214	0.29196	0.319096	0.291557	0.255821	0.5
0.288032	0.301207	0.28954	0.258947	0.292039	0.318121	0.291654	0.255259	0.5
0.288148	0.299636	0.289626	0.255793	0.292133	0.313485	0.29174	0.253326	0.5
0.288262	0.296043	0.289722	0.254921	0.292229	0.312242	0.29183	0.255062	0.5
0.288356	0.290562	0.289802	0.250861	0.29233	0.310541	0.291915	0.251611	0.5
0.28844	0.291347	0.289866	0.248232	0.292421	0.310074	0.292012	0.247542	0.5
0.288507	0.289996	0.289961	0.247457	0.292503	0.308915	0.292107	0.245528	0.5
0.288597	0.286956	0.290055	0.245878	0.292616	0.305732	0.292198	0.242213	0.5
0.28869	0.286111	0.290152	0.24287	0.292717	0.304907	0.292281	0.239758	0.5
0.288792	0.28369	0.29023	0.241446	0.292792	0.303338	0.292376	0.235736	0.5
0.288878	0.279831	0.29032	0.241157	0.292889	0.300892	0.292483	0.23341	0.5
0.288926	0.27911	0.290397	0.238424	0.292981	0.299175	0.292583	0.231635	0.5
0.289009	0.281223	0.290465	0.236232	0.293074	0.295834	0.292665	0.230249	0.5
0.289094	0.277781	0.290553	0.234503	0.293187	0.294045	0.292736	0.227829	0.5
0.289195	0.273291	0.290701	0.231269	0.293275	0.288818	0.292799	0.226657	0.5
0.289288	0.270148	0.290784	0.230773	0.293345	0.287895	0.292886	0.22556	0.5
0.289407	0.266779	0.290892	0.229345	0.293424	0.285129	0.293005	0.225695	0.5
0.289526	0.2656	0.290964	0.225881	0.293508	0.283933	0.293118	0.222684	0.5
0.289609	0.260812	0.291014	0.22636	0.293589	0.283052	0.293221	0.221023	0.5
0.289683	0.258639	0.29109	0.223598	0.293672	0.281743	0.29329	0.217867	0.5
0.289742	0.25491	0.291179	0.220333	0.293772	0.279944	0.293375	0.215682	0.5
0.289825	0.252998	0.291264	0.216634	0.293844	0.278012	0.293468	0.217666	0.5
0.289888	0.252041	0.291345	0.214954	0.293944	0.274492	0.293544	0.216841	0.5
0.289975	0.248566	0.291428	0.212183	0.294035	0.270994	0.293631	0.216694	0.5
0.290092	0.2442	0.291521	0.212289	0.294125	0.270553	0.293727	0.216263	0.5
0.29018	0.238876	0.291576	0.21102	0.294197	0.267522	0.293833	0.215419	0.5
0.290255	0.234961	0.291672	0.208171	0.294283	0.267903	0.293917	0.212561	0.5
0.29034	0.232144	0.291773	0.209048	0.294383	0.266218	0.29401	0.209563	0.5
0.290428	0.230266	0.291871	0.20722	0.294481	0.26265	0.294082	0.210312	0.5
0.290505	0.231335	0.291951	0.20949	0.294557	0.262458	0.294154	0.207731	0.5
0.290585	0.229884	0.292044	0.205739	0.294658	0.259063	0.294229	0.204852	0.5
0.290652	0.227566	0.29214	0.202186	0.294776	0.257	0.29433	0.200975	0.5
0.290772	0.223122	0.292263	0.199623	0.294871	0.255172	0.294403	0.201153	0.5
0.290821	0.220618	0.292343	0.197169	0.294943	0.25353	0.294484	0.199921	0.5
0.290914	0.216111	0.292412	0.194777	0.295018	0.25197	0.294584	0.196076	0.5
0.290985	0.213816	0.292476	0.193306	0.295101	0.249407	0.294715	0.195776	0.5
0.291069	0.209031	0.29256	0.191775	0.295205	0.247933	0.294792	0.193815	0.5
0.291153	0.207103	0.292667	0.189164	0.295318	0.244095	0.294881	0.19075	0.5
0.291219	0.205719	0.29275	0.187019	0.29541	0.24276	0.294971	0.187671	0.5
0.29127	0.205861	0.292821	0.185683	0.29548	0.239962	0.295057	0.187367	0.5
0.291372	0.207194	0.292919	0.184811	0.295558	0.239018	0.295133	0.183692	0.5
0.291462	0.204066	0.292996	0.182172	0.295649	0.238591	0.295213	0.180425	0.5
0.29157	0.20103	0.293069	0.18189	0.295714	0.238353	0.295291	0.17504	0.5
0.291639	0.20135	0.293169	0.178401	0.295778	0.236461	0.295357	0.174269	0.5
0.291749	0.20016	0.293251	0.17592	0.295861	0.233497	0.295424	0.172473	0.5
0.291843	0.199479	0.293339	0.175163	0.29594	0.23218	0.295527	0.172143	0.5
0.291925	0.198435	0.293419	0.171785	0.296032	0.233225	0.295627	0.171843	0.5
0.292031	0.19697	0.293494	0.169975	0.296097	0.232511	0.295699	0.16646	0.5
0.29214	0.195176	0.293586	0.170252	0.296175	0.229794	0.295783	0.163764	0.5
0.292246	0.19145	0.293686	0.171632	0.296239	0.228198	0.295886	0.159912	0.5
0.292335	0.191056	0.293769	0.168932	0.296336	0.225437	0.295974	0.157266	0.5
0.292431	0.187835	0.293856	0.168809	0.296451	0.224841	0.296049	0.156482	0.5
0.292506	0.187658	0.293946	0.1682	0.296544	0.223955	0.296129	0.154797	0.5
0.292587	0.185594	0.294029	0.169227	0.296608	0.22338	0.296202	0.153478	0.5
0.292694	0.18357	0.294111	0.166066	0.29669	0.223243	0.29628	0.152521	0.5
0.292756	0.180775	0.294222	0.164864	0.296787	0.223083	0.296373	0.148905	0.5
0.292864	0.179877	0.294309	0.165138	0.296877	0.223494	0.29647	0.146332	0.5
0.292955	0.179638	0.294378	0.166109	0.296989	0.221489	0.296543	0.144616	0.5
0.293028	0.181049	0.294456	0.162729	0.297093	0.219261	0.296651	0.143315	0.5
0.293109	0.176619	0.294536	0.161012	0.29718	0.218104	0.29677	0.142729	0.5
0.293187	0.176749	0.294626	0.159583	0.297254	0.218292	0.296874	0.142306	0.5
0.293286	0.177339	0.294716	0.156204	0.297337	0.215981	0.296955	0.141997	0.5
0.293349	0.175307	0.294836	0.152373	0.297435	0.214419	0.297033	0.140053	0.5
0.293429	0.17445	0.294925	0.153297	0.297529	0.21176	0.297149	0.138991	0.5
0.293504	0.175746	0.294992	0.150832	0.297612	0.209259	0.297236	0.138563	0.5
0.293561	0.176783	0.295048	0.148783	0.297691	0.211795	0.297299	0.138929	0.5
0.293665	0.177836	0.295137	0.146075	0.297765	0.211536	0.297372	0.137132	0.5
0.29376	0.177737	0.295232	0.144465	0.297837	0.211857	0.29744	0.132737	0.5
0.29384	0.176107	0.295315	0.145512	0.297929	0.210623	0.297512	0.132862	0.5
0.29396	0.176017	0.295386	0.14465	0.298013	0.205945	0.297599	0.132976	0.5
0.294055	0.173872	0.295478	0.142665	0.298103	0.206223	0.29766	0.130968	0.5
0.294143	0.173129	0.295554	0.140387	0.298171	0.20513	0.297757	0.1296	0.5
0.294251	0.17291	0.295648	0.137874	0.298243	0.20149	0.297843	0.127552	0.5
0.294312	0.172825	0.295741	0.135741	0.298336	0.199977	0.297927	0.123052	0.5
0.294391	0.172469	0.295846	0.132707	0.298417	0.199277	0.298013	0.120011	0.5
0.294434	0.172451	0.295928	0.12997	0.29849	0.197545	0.29811	0.117249	0.5
0.294535	0.172264	0.296054	0.12905	0.298599	0.19874	0.29818	0.116882	0.5
0.294641	0.172149	0.29617	0.129883	0.29869	0.199217	0.298251	0.112149	0.5
0.294725	0.173744	0.296256	0.129546	0.298768	0.198417	0.298339	0.109222	0.5
0.29482	0.173777	0.296335	0.13158	0.29886	0.194123	0.298414	0.109238	0.5
0.294925	0.169133	0.296414	0.129406	0.298959	0.194717	0.298489	0.10918	0.5
0.295026	0.16676	0.296507	0.127722	0.299045	0.193224	0.298581	0.1076	0.5
0.295101	0.16602	0.296603	0.125216	0.299131	0.192054	0.298662	0.106185	0.5
0.295184	0.16475	0.296661	0.124497	0.299219	0.190796	0.298762	0.10581	0.5
0.295276	0.163825	0.296739	0.126208	0.299322	0.190583	0.298848	0.106695	0.5
0.295392	0.162321	0.29683	0.124354	0.299394	0.19054	0.298937	0.10357	0.5
0.295457	0.161021	0.296926	0.122808	0.299475	0.1874	0.29904	0.102816	0.5
0.295538	0.159015	0.296993	0.118941	0.29955	0.18766	0.299137	0.100294	0.5
0.295638	0.156021	0.297073	0.115661	0.299636	0.182558	0.299224	0.100063	0.5
0.295726	0.153168	0.297159	0.112793	0.299724	0.179836	0.299313	0.100346	0.5
0.295829	0.152383	0.297253	0.110527	0.299794	0.180306	0.299372	0.102006	0.5
0.295952	0.148138	0.297319	0.110845	0.299879	0.177829	0.299445	0.101867	0.5
0.296022	0.145532	0.297405	0.109637	0.299963	0.17799	0.299554	0.0996196	0.5
0.296121	0.145406	0.297491	0.109304	0.300036	0.175071	0.299655	0.0999817	0.5
0.296195	0.144107	0.297572	0.110244	0.300126	0.173606	0.299747	0.10077	0.5
0.296277	0.1431	0.297662	0.10944	0.300223	0.173203	0.299851	0.0978191	0.5
0.296338	0.141767	0.297746	0.107305	0.300325	0.172461	0.299927	0.0956231	0.5
0.296438	0.142286	0.297837	0.106033	0.300418	0.171527	0.300006	0.0954103	0.5
0.296528	0.143126	0.297907	0.103931	0.3005	0.170054	0.300092	0.0946861	0.5
0.296572	0.140478	0.298007	0.102944	0.300619	0.168697	0.300176	0.0918536	0.5
0.296654	0.139246	0.298093	0.103436	0.300709	0.167474	0.300269	0.0934322	0.5
0.296734	0.136633	0.298181	0.105153	0.300786	0.16882	0.300368	0.0919918	0.5
0.296821	0.13498	0.298285	0.103963	0.300891	0.168385	0.300451	0.0916	0.5
0.296903	0.133549	0.298383	0.101692	0.300993	0.169039	0.300533	0.0912029	0.5
0.296983	0.132083	0.298459	0.0999175	0.301075	0.166949	0.300595	0.0870595	0.5
0.297083	0.135797	0.298533	0.0991253	0.301155	0.163345	0.300674	0.0868447	0.5
0.297142	0.133446	0.298602	0.0982562	0.301234	0.160535	0.30077	0.0864441	0.5
0.297223	0.13237	0.298678	0.0949891	0.301322	0.157666	0.300888	0.0839804	0.5
0.297287	0.128675	0.298767	0.0936015	0.301395	0.156368	0.300972	0.0839202	0.5
0.29735	0.124822	0.298848	0.0910029	0.301485	0.156645	0.301045	0.0826515	0.5
0.297427	0.125341	0.298922	0.0904286	0.301606	0.153895	0.301123	0.0832526	0.5
0.297515	0.122108	0.298999	0.0894824	0.30169	0.154558	0.301212	0.0813454	0.5
0.297595	0.119585	0.299073	0.0876967	0.301762	0.151672	0.301309	0.0808463	0.5
0.297685	0.114392	0.299151	0.0868731	0.301859	0.150275	0.301404	0.079919	0.5
0.297787	0.113285	0.299264	0.0865795	0.301927	0.147448	0.301484	0.0773986	0.5
0.297868	0.110981	0.299349	0.0856331	0.301998	0.148354	0.301559	0.0780592	0.5
0.297953	0.108978	0.299436	0.0851589	0.302082	0.14583	0.301651	0.0797752	0.5
0.298045	0.105479	0.299519	0.0835257	0.302174	0.141569	0.301749	0.0774296	0.5
0.298108	0.102948	0.299592	0.0823334	0.302252	0.138022	0.301819	0.0783425	0.5
0.298195	0.102247	0.299713	0.0814795	0.302348	0.138557	0.301887	0.077137	0.5
0.298259	0.103089	0.299797	0.0822577	0.30243	0.137454	0.301976	0.0781726	0.5
0.29836	0.102882	0.299877	0.0814157	0.302509	0.135226	0.30208	0.0772293	0.5
0.298425	0.101039	0.299972	0.0821273	0.302604	0.132292	0.302166	0.0755659	0.5
0.298463	0.0996144	0.300067	0.0803015	0.302686	0.131353	0.302258	0.0752272	0.5
0.298561	0.0982248	0.300149	0.0782113	0.302791	0.13379	0.302352	0.0732849	0.5
0.29865	0.0978801	0.300219	0.0760938	0.302904	0.130736	0.302437	0.0702481	0.5
0.298763	0.0975734	0.300282	0.0753973	0.303007	0.129897	0.30252	0.0695283	0.5
0.298821	0.0971844	0.300374	0.0735856	0.303079	0.124564	0.302608	0.0691746	0.5
0.298913	0.0954173	0.300444	0.0722883	0.303169	0.121343	0.302706	0.0706932	0.5
0.299015	0.0972508	0.300516	0.0734783	0.303241	0.120449	0.302819	0.0685783	0.5
0.299089	0.0925396	0.300595	0.0698681	0.303332	0.11525	0.302923	0.0673557	0.5
0.299163	0.0874694	0.300653	0.0691945	0.303409	0.114585	0.303007	0.0664347	0.5
0.299236	0.0849342	0.300723	0.0693927	0.30349	0.112257	0.303086	0.0651882	0.5
0.299303	0.0823971	0.300818	0.0681939	0.303579	0.111119	0.303158	0.064974	0.5
0.299379	0.0779921	0.300892	0.0674394	0.303649	0.109866	0.303273	0.0634974	0.5
0.299447	0.0791623	0.300978	0.0658198	0.303726	0.108092	0.303363	0.0630156	0.5
0.299537	0.0782329	0.301055	0.0651258	0.303809	0.106301	0.303424	0.061207	0.5
0.299624	0.077937	0.301131	0.0637851	0.303885	0.10433	0.303504	0.0576204	0.5
0.299723	0.0764625	0.301217	0.0637785	0.303989	0.105045	0.303572	0.0558952	0.5
0.299806	0.0749105	0.301305	0.0638318	0.30407	0.101656	0.303659	0.0553821	0.5
0.299898	0.0701286	0.301375	0.0619012	0.30416	0.102186	0.303744	0.0524594	0.5
0.299963	0.0650121	0.301458	0.0610779	0.304231	0.100251	0.3038	0.0517023	0.5
0.300053	0.0638204	0.301559	0.0612756	0.304301	0.0988264	0.303875	0.0511054	0.5
0.300106	0.0627834	0.301641	0.0584047	0.304361	0.096879	0.303951	0.0526677	0.5
0.300162	0.0590864	0.301714	0.0617083	0.30444	0.0959131	0.304021	0.0522779	0.5
0.300272	0.0556116	0.301804	0.0597812	0.304521	0.0942228	0.304097	0.0512813	0.5
0.300339	0.0548684	0.301899	0.0608182	0.304583	0.0907893	0.304177	0.0498795	0.5
0.300418	0.0524724	0.301979	0.0622328	0.304646	0.0888305	0.304245	0.0506802	0.5
0.300509	0.0512771	0.302061	0.0635854	0.304735	0.0854033	0.304305	0.0510147	0.5
0.300601	0.0500942	0.302145	0.0627323	0.304812	0.0837477	0.304371	0.0489281	0.5
0.300701	0.0505473	0.302214	0.0601022	0.304904	0.0831939	0.304462	0.0507656	0.5
0.30077	0.0484395	0.302306	0.062066	0.304983	0.0827911	0.304565	0.0493492	0.5
0.300865	0.0493794	0.302381	0.0621296	0.305048	0.081666	0.304633	0.0504198	0.5
0.300941	0.0453597	0.302451	0.0611112	0.305131	0.0803965	0.304713	0.0492103	0.5
0.301011	0.0452405	0.302534	0.0592115	0.305202	0.0770802	0.304798	0.0476384	0.5
0.301087	0.0452024	0.30261	0.0576469	0.305269	0.0742238	0.304886	0.0426969	0.5
0.301171	0.0473055	0.302676	0.0555262	0.305352	0.0697067	0.304965	0.0438932	0.5
0.301239	0.0469605	0.302756	0.0543778	0.30545	0.067172	0.305033	0.0435244	0.5
0.301309	0.045933	0.302839	0.0506263	0.305541	0.0637333	0.305104	0.043345	0.5
0.301425	0.044377	0.302923	0.0512573	0.3056	0.0623357	0.305189	0.0434631	0.5
0.301523	0.0455791	0.303023	0.0498231	0.305676	0.0614197	0.305274	0.0403075	0.5
0.301579	0.0454091	0.303101	0.0481508	0.305748	0.0621321	0.305375	0.0369603	0.5
0.301662	0.0449498	0.303193	0.0507292	0.305831	0.0597775	0.305449	0.0343201	0.5
0.301762	0.0440893	0.303268	0.0506341	0.305903	0.0566619	0.305515	0.0323237	0.5
0.301821	0.0436913	0.30334	0.0499818	0.305982	0.0582619	0.305571	0.0304111	0.5
0.301889	0.0445496	0.303426	0.0500415	0.306075	0.0569931	0.305664	0.0301274	0.5
0.301974	0.0434088	0.303515	0.0505512	0.306181	0.0544152	0.305771	0.0279237	0.5
0.302064	0.0418559	0.30358	0.0506142	0.306277	0.0523863	0.305854	0.0283292	0.5
0.302162	0.041909	0.303656	0.0507948	0.306351	0.0501113	0.305941	0.0269978	0.5
0.302236	0.0415863	0.303747	0.047827	0.306444	0.0497881	0.306016	0.0243908	0.5
0.302305	0.0404308	0.303844	0.04922	0.306527	0.0503833	0.306103	0.0230983	0.5
0.302405	0.0391801	0.303922	0.0483187	0.306619	0.0480711	0.306173	0.0238576	0.5
0.302504	0.0383514	0.304004	0.047586	0.306702	0.0475793	0.30625	0.0218616	0.5
0.30254	0.034976	0.304098	0.0474802	0.30679	0.0456433	0.306346	0.021116	0.5
0.3026	0.030672	0.304184	0.0482045	0.306858	0.0469614	0.306434	0.0194937	0.5
0.302698	0.0297236	0.304259	0.0481086	0.306939	0.0471364	0.306499	0.0202264	0.5
0.302783	0.0282359	0.304368	0.0486633	0.307011	0.0460192	0.306591	0.0188904	0.5
0.302853	0.0276665	0.304437	0.0468513	0.307098	0.0428853	0.306666	0.0185728	0.5
0.302919	0.0282877	0.304504	0.0443622	0.307173	0.0427489	0.306749	0.0200677	0.5
0.302997	0.0279177	0.304564	0.0428477	0.307253	0.0405805	0.306833	0.0202575	0.5
0.303082	0.0276422	0.304636	0.0402355	0.307335	0.0425594	0.306916	0.0180986	0.5
0.303179	0.0296367	0.304733	0.037373	0.307428	0.0393895	0.306977	0.0189516	0.5
0.303285	0.0295321	0.304803	0.0363398	0.307514	0.0417531	0.30703	0.0194994	0.5
0.303374	0.0286054	0.30488	0.0362481	0.307599	0.0401076	0.307101	0.0193953	0.5
0.303452	0.0301111	0.304951	0.0358692	0.307666	0.0384245	0.307184	0.0178598	0.5
0.303532	0.0297386	0.30502	0.0348719	0.307727	0.0374695	0.307291	0.0160272	0.5
0.303619	0.0295635	0.305104	0.0330843	0.307803	0.0335184	0.307401	0.0157512	0.5
0.303695	0.0280673	0.305188	0.0318271	0.307872	0.0344348	0.307488	0.0154812	0.5
0.303777	0.0272764	0.305273	0.0319409	0.307939	0.0358489	0.307557	0.0147338	0.5
0.303844	0.0271669	0.305369	0.0309753	0.308006	0.0364058	0.30762	0.0156251	0.5
0.303974	0.0313695	0.305468	0.0348457	0.308095	0.038204	0.30767	0.0150424	0.5
0.304038	0.0330801	0.30554	0.0364242	0.30819	0.0374283	0.307752	0.0117838	0.5
0.304141	0.035416	0.305627	0.0363224	0.308292	0.0388922	0.307836	0.0108424	0.5
0.304219	0.0357454	0.30575	0.0374226	0.308371	0.0381994	0.307916	0.0101357	0.5
0.304284	0.0357872	0.305825	0.0377418	0.30846	0.040379	0.307983	0.0100701	0.5
0.304387	0.0359366	0.305883	0.0362451	0.308522	0.0390148	0.308085	0.00883368	0.5
0.304455	0.0331487	0.305959	0.0354858	0.308595	0.0365248	0.308166	0.00993193	0.5
0.30456	0.0378361	0.306042	0.0357013	0.308673	0.0340505	0.308242	0.00909162	0.5
0.304637	0.0394761	0.306155	0.0368929	0.308743	0.0336494	0.308305	0.00655184	0.5
0.3047	0.0399435	0.306242	0.0368894	0.30883	0.0344189	0.308386	0.00740646	0.5
0.304763	0.0420515	0.306318	0.0362316	0.308917	0.0346789	0.308472	0.00666323	0.5
0.304823	0.0412233	0.306376	0.0353566	0.308987	0.0343151	0.308572	0.00613604	0.5
0.304906	0.0419527	0.30644	0.031709	0.309082	0.0334617	0.308656	0.00640203	0.5
0.304959	0.0447313	0.306516	0.0314632	0.309171	0.0319066	0.308737	0.00560026	0.5
0.305035	0.0446655	0.306603	0.0308601	0.30925	0.0303594	0.30883	0.00365819	0.5
0.305114	0.0476557	0.306686	0.0309756	0.309344	0.0285269	0.308948	0.00585567	0.5
0.305208	0.0443164	0.306777	0.0313396	0.309437	0.029391	0.30902	0.00543139	0.5
0.305281	0.0463177	0.306861	0.0294748	0.309522	0.0305348	0.309087	0.00535704	0.5
0.305378	0.0475775	0.306942	0.0320355	0.309588	0.0311526	0.309161	0.00419362	0.5
0.305492	0.0493189	0.307024	0.0313556	0.309657	0.0330363	0.309258	0.00275654	0.5
0.305577	0.048566	0.307097	0.0307424	0.30973	0.0322458	0.309361	0.00512495	0.5
0.305624	0.0476236	0.307187	0.0306101	0.309814	0.0322019	0.309438	0.0076353	0.5
0.305693	0.0477536	0.30726	0.0293922	0.309908	0.0296481	0.309505	0.010293	0.5
0.30581	0.0446863	0.307331	0.0301555	0.310013	0.0305199	0.309563	0.0107903	0.5
0.305876	0.0455237	0.307408	0.0287468	0.310079	0.0300553	0.309637	0.0100545	0.5
0.305968	0.0444563	0.307494	0.0277501	0.310153	0.0299841	0.309712	0.0132253	0.5
0.306037	0.0446598	0.307553	0.0292711	0.310234	0.0289152	0.30979	0.0130813	0.5
0.306118	0.0459645	0.307617	0.0271614	0.31032	0.0286404	0.309857	0.0109022	0.5
0.306195	0.0470562	0.307694	0.0246293	0.310399	0.0308882	0.309923	0.0117686	0.5
0.306272	0.0462453	0.307757	0.0237379	0.310493	0.0304615	0.310007	0.0120957	0.5
0.306369	0.0472781	0.307838	0.0219126	0.310566	0.028675	0.310097	0.0124155	0.5
0.306426	0.0445546	0.307918	0.0216903	0.310646	0.0291074	0.310175	0.0097077	0.5
0.306486	0.0445725	0.307979	0.0211198	0.31073	0.0300739	0.310231	0.0102377	0.5
0.306541	0.0434553	0.308075	0.0194613	0.310799	0.0297981	0.310313	0.0105896	0.5
0.30661	0.0400767	0.308156	0.0200741	0.310881	0.0299166	0.310405	0.00954965	0.5
0.306689	0.0406928	0.30825	0.0235612	0.310964	0.0282417	0.310509	0.00855417	0.5
0.306792	0.0378251	0.308332	0.0248998	0.311034	0.0273079	0.310597	0.0112836	0.5
0.306858	0.0374507	0.308422	0.021278	0.311104	0.0266672	0.310673	0.0110389	0.5
0.306929	0.0337361	0.30849	0.021871	0.311187	0.0273448	0.310751	0.0104295	0.5
0.307027	0.032773	0.308561	0.0211354	0.311271	0.0264482	0.310831	0.0092199	0.5
0.307126	0.0292324	0.308638	0.0182841	0.311356	0.0252101	0.310904	0.0100273	0.5
0.30721	0.0273136	0.308724	0.0173408	0.311464	0.0273584	0.310969	0.0100168	0.5
0.307302	0.0264505	0.308787	0.0174642	0.31154	0.02763	0.311046	0.00937017	0.5
0.307348	0.0243676	0.308848	0.0161551	0.311606	0.0259345	0.311137	0.00776169	0.5
0.30742	0.0227407	0.308919	0.016128	0.311683	0.0268052	0.311239	0.00569292	0.5
0.307506	0.0232166	0.309016	0.0162726	0.311763	0.0273715	0.311338	0.00718487	0.5
0.30762	0.0209493	0.309089	0.0166626	0.311847	0.0270763	0.311443	0.00442048	0.5
0.307676	0.0180448	0.309157	0.0159024	0.311933	0.026546	0.311524	0.00346569	0.5
0.307743	0.0165949	0.309225	0.0162674	0.31201	0.0275988	0.311606	0.00591242	0.5
0.307824	0.0148515	0.3093	0.0167003	0.312099	0.0258299	0.311688	0.00573995	0.5
0.307923	0.00946028	0.309373	0.0157273	0.31219	0.0257832	0.311763	0.00502783	0.5
0.308018	0.0082874	0.309448	0.0158593	0.312264	0.0246531	0.31185	0.00404966	0.5
0.308075	0.00927815	0.309537	0.0171428	0.312338	0.0211622	0.31191	0.00495382	0.5
0.308173	0.00895828	0.30961	0.0138645	0.312422	0.0201324	0.311977	0.00588954	0.5
0.308251	0.00676775	0.309686	0.014869	0.312491	0.0210885	0.312044	0.00656123	0.5
0.308345	0.00726347	0.309775	0.0144434	0.31257	0.0176771	0.312122	0.00545663	0.5
0.308422	0.0077988	0.30984	0.0129281	0.312668	0.0164647	0.312198	0.00570184	0.5
0.308474	0.00554775	0.309917	0.0121452	0.312746	0.0162709	0.312282	0.00579703	0.5
0.308515	0.00679994	0.310004	0.00920396	0.312818	0.0162091	0.312377	0.00328083	0.5
0.308594	0.00808004	0.310083	0.00746981	0.312908	0.0148441	0.312443	0.0013147	0.5
0.308664	0.00881566	0.310179	0.00587508	0.31298	0.0150437	0.31251	0.00113815	0.5
0.308749	0.00875519	0.310271	0.00250513	0.313055	0.012542	0.312603	-0.00100594	0.5
0.308835	0.00678531	0.310355	-0.000239816	0.313137	0.0109424	0.312675	0.00144726	0.5
0.308915	0.00476355	0.310423	-0.00186804	0.313207	0.00997549	0.312779	-0.00399625	0.5
0.308971	0.00627938	0.310494	-0.00353483	0.313273	0.00877077	0.312867	-0.00351111	0.5
0.30904	0.00456518	0.310583	-0.00328114	0.313357	0.0115546	0.312933	-0.0047115	0.5
0.309136	0.00469873	0.310681	-0.00305741	0.313413	0.011717	0.31301	-0.00364772	0.5
0.309214	0.00270242	0.310742	-0.00360566	0.313496	0.0136949	0.313084	-0.0041475	0.5
0.309275	0.00322658	0.310845	-0.00645726	0.313578	0.0133271	0.313162	-0.00521506	0.5
0.309351	0.00210257	0.310905	-0.00578744	0.313642	0.0144629	0.313248	-0.00543315	0.5
0.309425	0.00148248	0.310965	-0.00498261	0.313722	0.0136908	0.313321	-0.00530427	0.5
0.309499	0.00346578	0.311031	-0.0048884	0.313808	0.0141305	0.313377	-0.00690711	0.5
0.309553	0.00289391	0.31111	-0.00476649	0.313875	0.0136486	0.313443	-0.00482109	0.5
0.309649	0.00507334	0.311183	-0.00930961	0.313933	0.0154006	0.313515	-0.00567225	0.5
0.309724	0.00501196	0.311278	-0.00674015	0.314007	0.0144214	0.313577	-0.00667685	0.5
0.309816	0.00365467	0.311361	-0.00746788	0.314085	0.0123697	0.313655	-0.00587507	0.5
0.309874	0.00278618	0.311434	-0.00813892	0.314178	0.013285	0.313739	-0.00544929	0.5
0.309953	0.00415593	0.311537	-0.00941422	0.31425	0.0106753	0.313809	-0.00575381	0.5
0.310046	0.00536865	0.311625	-0.00629919	0.314344	0.0105427	0.313875	-0.0050184	0.5
0.31009	0.00350005	0.311707	-0.00659923	0.314413	0.00981794	0.313958	-0.00357469	0.5
0.310179	0.00364098	0.311789	-0.00491621	0.314482	0.00779318	0.314041	-0.00232772	0.5
0.310253	0.00383469	0.311862	-0.00824731	0.314571	0.00713697	0.31413	-0.0020695	0.5
0.310337	0.00483386	0.311935	-0.00890053	0.314645	0.00783622	0.314219	-0.00245005	0.5
0.310403	0.00435888	0.312032	-0.00844486	0.31472	0.00530348	0.314293	-0.00105387	0.5
0.310464	0.0055284	0.312101	-0.00917651	0.314818	0.00572957	0.314363	-0.00380121	0.5
0.310522	0.00731403	0.312165	-0.0112411	0.314918	0.00374198	0.314449	-0.00295147	0.5
0.310608	0.00950341	0.312232	-0.0104832	0.314997	0.00282324	0.31452	-0.00373219	0.5
0.310715	0.0118718	0.312305	-0.0109978	0.315083	0.000206621	0.314592	-0.00388196	0.5
0.310797	0.0123898	0.312406	-0.00915143	0.315154	0.00091519	0.314692	-0.00656712	0.5
0.310896	0.0119107	0.312473	-0.00700643	0.315251	-0.00251398	0.314801	-0.00677865	0.5
0.310995	0.0107164	0.312533	-0.00362164	0.315334	-0.000835272	0.31491	-0.00757968	0.5
0.311068	0.0117968	0.312606	-0.00372836	0.315409	-0.000648747	0.314968	-0.00792781	0.5
0.311135	0.011947	0.312698	0.000297511	0.315475	0.00211781	0.31503	-0.00989132	0.5
0.311252	0.0118554	0.312783	0.00195783	0.315547	0.0011979	0.315109	-0.0117619	0.5
0.311305	0.0138291	0.312847	0.0024213	0.315622	0.00351733	0.31521	-0.0115911	0.5
0.311367	0.013643	0.312901	0.00504961	0.315701	0.0029804	0.315284	-0.0106292	0.5
0.311442	0.0149632	0.312975	0.00523769	0.315755	0.00291613	0.315341	-0.0125995	0.5
0.311529	0.0155484	0.313044	0.00617739	0.315834	0.00452649	0.315407	-0.0123569	0.5
0.311628	0.01679	0.313109	0.00531162	0.315915	0.00357061	0.315469	-0.0111092	0.5
0.311685	0.019783	0.31317	0.00971228	0.315981	0.00251713	0.315536	-0.0111787	0.5
0.311788	0.0229376	0.313268	0.0110154	0.316037	0.00236923	0.315605	-0.0128694	0.5
0.311878	0.0235729	0.313352	0.0108609	0.316111	0.00194534	0.315664	-0.013292	0.5
0.311954	0.0237049	0.313428	0.0125012	0.316197	0.00232203	0.315718	-0.0132764	0.5
0.312017	0.0243089	0.313522	0.0137955	0.316273	0.00240083	0.315785	-0.0127562	0.5
0.312069	0.026173	0.313614	0.0156025	0.316341	-0.00074657	0.315881	-0.0118214	0.5
0.312102	0.0267414	0.313692	0.0171303	0.316408	-0.00454722	0.315954	-0.0101202	0.5
0.312165	0.0288442	0.31378	0.0196313	0.316502	-0.00309055	0.316025	-0.00862298	0.5
0.312209	0.0332783	0.313873	0.0196803	0.316573	-0.00433383	0.316126	-0.00924433	0.5
0.312254	0.0314825	0.313955	0.020532	0.316637	-0.00331079	0.316205	-0.00785228	0.5
0.312345	0.0316	0.314034	0.0184276	0.316716	-0.00454236	0.316318	-0.00606247	0.5
0.312422	0.0321919	0.314114	0.0181258	0.316822	-0.00499155	0.316408	-0.00487792	0.5
0.312518	0.0308417	0.31418	0.0166037	0.316916	-0.00563324	0.316473	-0.00383139	0.5
0.312597	0.0327975	0.314272	0.0158461	0.316993	-0.004596	0.316539	-0.00265765	0.5
0.31268	0.0339274	0.314324	0.017668	0.31707	-0.00508691	0.316612	-0.00282753	0.5
0.312736	0.0349204	0.314382	0.0179379	0.317153	-0.00382699	0.316698	-0.00338765	0.5
0.312766	0.0340246	0.314449	0.0194667	0.317222	-0.00125481	0.316776	0.000458098	0.5
0.312838	0.0326234	0.314514	0.0196848	0.317295	-0.000472762	0.316849	0.00103888	0.5
0.312886	0.0324939	0.314573	0.0197026	0.317353	0.00010766	0.31692	0.0017978	0.5
0.31296	0.032108	0.314645	0.0193867	0.317428	-0.00138694	0.316995	0.00281884	0.5
0.313078	0.0303165	0.314718	0.0164331	0.317499	-0.00185967	0.317071	0.00532904	0.5
0.313163	0.0295342	0.314774	0.0177125	0.317573	-0.00185298	0.317155	0.00728219	0.5
0.313233	0.0287138	0.314844	0.0172575	0.317648	-0.00247575	0.317248	0.00806846	0.5
0.313315	0.0269758	0.314918	0.0167445	0.317738	-0.0032353	0.317317	0.00815961	0.5
0.313413	0.0273317	0.315018	0.0173649	0.317815	-0.00380611	0.317382	0.00631811	0.5
0.313473	0.0310312	0.315096	0.0174618	0.317885	-0.0044628	0.317459	0.00583053	0.5
0.313525	0.0294717	0.315165	0.0196893	0.317959	-0.0052455	0.317533	0.00729175	0.5
0.313626	0.0278162	0.315239	0.0192897	0.318039	-0.00425304	0.317609	0.00586196	0.5
0.313688	0.0274408	0.315321	0.014894	0.318121	-0.00490917	0.317676	0.00618729	0.5
0.313748	0.0283901	0.315412	0.0144409	0.31822	-0.00503528	0.317761	0.0067151	0.5
0.313807	0.0273217	0.31548	0.0154994	0.318298	-0.00545826	0.317845	0.00858156	0.5
0.313888	0.0273996	0.315551	0.0161094	0.318358	-0.00407732	0.317919	0.00517832	0.5
0.313986	0.0250336	0.315636	0.0180002	0.318447	-0.00396549	0.317985	0.00515373	0.5
0.314063	0.0246609	0.315695	0.0166229	0.318528	-0.0061018	0.318069	0.00709226	0.5
0.314153	0.024194	0.315777	0.0160332	0.318598	-0.005521	0.318133	0.00918997	0.5
0.314277	0.0234826	0.315833	0.0168919	0.318673	-0.00573427	0.318202	0.0084933	0.5
0.314368	0.0246901	0.315903	0.0161103	0.318754	-0.00469098	0.318275	0.0103917	0.5
0.314425	0.0236178	0.315978	0.0135876	0.3188	-0.00472417	0.318352	0.0109752	0.5
0.314502	0.0230864	0.316049	0.0122561	0.318868	-0.00307669	0.318431	0.0101502	0.5
0.314607	0.0203818	0.316121	0.013946	0.318945	-0.0027729	0.318518	0.0113317	0.5
0.314686	0.0222716	0.316204	0.0159767	0.319012	-0.000217934	0.318574	0.0122769	0.5
0.314746	0.0209802	0.316278	0.0162431	0.319089	0.000738157	0.318656	0.0116154	0.5
0.314825	0.0189583	0.31635	0.0158168	0.319153	0.00227778	0.318736	0.0100404	0.5
0.314897	0.0161285	0.316431	0.0162325	0.319208	7.5089e-05	0.318793	0.00858315	0.5
0.314968	0.0152961	0.316521	0.0143461	0.319269	0.000372932	0.318854	0.00829394	0.5
0.315046	0.0140125	0.316606	0.0170209	0.319357	0.00293107	0.31892	0.00928793	0.5
0.315119	0.0135228	0.316675	0.0168625	0.319429	0.00117062	0.318996	0.0103346	0.5
0.315204	0.0126885	0.316753	0.0146192	0.319488	0.000427242	0.319083	0.00738667	0.5
0.315247	0.0112731	0.316809	0.0125781	0.319574	-0.00140709	0.319161	0.00809802	0.5
0.315313	0.0118592	0.316886	0.0117444	0.319664	-0.00243981	0.31921	0.00820615	0.5
0.315406	0.0112717	0.316978	0.0113665	0.319737	-0.0020779	0.319297	0.00842953	0.5
0.315479	0.00921635	0.31705	0.0078356	0.319811	-0.00280452	0.319372	0.00819773	0.5
0.315542	0.012457	0.317119	0.00418424	0.319908	-0.00206964	0.319462	0.00760881	0.5
0.315595	0.0148436	0.317195	0.00380379	0.319989	-0.00300968	0.319564	0.00856333	0.5
0.315666	0.0137092	0.317295	0.000370134	0.320049	-0.00141904	0.319635	0.00833953	0.5
0.315747	0.0125899	0.317348	0.0012132	0.32012	0.000767216	0.319679	0.00911461	0.5
0.315825	0.0128005	0.317414	-0.000771683	0.320193	1.44323e-05	0.31975	0.00647712	0.5
0.315893	0.0142535	0.317508	-0.00503537	0.320258	0.00271377	0.319826	0.00731987	0.5
0.315976	0.0149161	0.317568	-0.00437169	0.320336	0.00376923	0.319896	0.00672925	0.5
0.316054	0.0182311	0.317652	-0.00616864	0.32041	0.00709595	0.319959	0.00424212	0.5
0.316108	0.0187606	0.31773	-0.0092612	0.320485	0.00640159	0.320024	0.00418487	0.5
0.316174	0.0170543	0.317822	-0.0097778	0.320559	0.0074117	0.320092	0.00543735	0.5
0.316258	0.015344	0.317888	-0.00967247	0.320623	0.00730695	0.320161	0.00629453	0.5
0.316321	0.0169318	0.317948	-0.00720758	0.32069	0.0103027	0.320218	0.00787437	0.5
0.316395	0.0174621	0.318013	-0.0097917	0.320756	0.0113067	0.320292	0.00732157	0.5
0.316449	0.0183604	0.318083	-0.00744351	0.320827	0.0107303	0.320372	0.00909918	0.5
0.316507	0.0169346	0.318168	-0.00619837	0.320895	0.010087	0.320459	0.00740868	0.5
0.316596	0.0173368	0.318237	-0.00839324	0.320961	0.0100349	0.320536	0.00817227	0.5
0.316672	0.0156381	0.318314	-0.0114721	0.321041	0.00922918	0.320632	0.0091841	0.5
0.316754	0.0153542	0.318392	-0.0105614	0.321112	0.00816591	0.320708	0.0110912	0.5
0.31684	0.0148124	0.31845	-0.00894982	0.3212	0.007783	0.320761	0.009515	0.5
0.316944	0.0137278	0.318508	-0.00923289	0.321288	0.00615488	0.320838	0.00949554	0.5
0.317027	0.0153982	0.318558	-0.0115463	0.321348	0.00504019	0.320927	0.00934185	0.5
0.317087	0.012035	0.31863	-0.0122277	0.321448	0.00356413	0.320991	0.0115366	0.5
0.317184	0.011619	0.318691	-0.0126417	0.321522	0.00150074	0.321064	0.00862933	0.5
0.317255	0.00758201	0.318769	-0.0103828	0.321589	-0.000248666	0.321147	0.00942703	0.5
0.317327	0.00770841	0.318846	-0.0136804	0.321662	0.00032106	0.321226	0.0115063	0.5
0.317386	0.00560489	0.318929	-0.0156463	0.32174	-0.000792129	0.321298	0.0106919	0.5
0.317452	0.00499201	0.318992	-0.0145543	0.321818	-0.00302598	0.321365	0.00930188	0.5
0.317553	0.00238495	0.319072	-0.0131429	0.321905	-0.0032035	0.32145	0.0085276	0.5
0.317622	0.000336784	0.319149	-0.0151399	0.321996	-0.00470612	0.321529	0.00591134	0.5
0.317673	0.00067254	0.319203	-0.0154383	0.32209	-0.00378554	0.321604	0.00462797	0.5
0.317731	8.93918e-05	0.319257	-0.0158932	0.322185	-0.00599506	0.321692	0.00418938	0.5
0.317834	-0.00177937	0.319322	-0.014794	0.322256	-0.0050262	0.321768	0.00101267	0.5
0.317912	-0.00388218	0.319407	-0.0142247	0.322323	-0.0049526	0.321856	-0.00175415	0.5
0.317998	-0.00352624	0.319503	-0.013646	0.322416	-0.0034292	0.321931	-0.00365001	0.5
0.318094	-0.00344159	0.31958	-0.0140462	0.322485	-0.00358071	0.321999	-0.00158624	0.5
0.318166	-0.00362633	0.319674	-0.01225	0.322567	-0.00417088	0.322097	-0.00249056	0.5
0.318216	-0.00378666	0.319759	-0.0132511	0.322633	-0.00496367	0.322181	-0.00254979	0.5
0.3183	-0.00693182	0.319823	-0.0124828	0.322693	-0.00434332	0.322243	-0.000911712	0.5
0.318391	-0.00667004	0.31991	-0.013558	0.322764	-0.00392475	0.322322	-0.000608019	0.5
0.318427	-0.00445452	0.31998	-0.0142451	0.32282	-0.00261178	0.322404	-0.00190731	0.5
0.318484	-0.00330299	0.320046	-0.016012	0.322888	-0.00396075	0.322479	-0.00189113	0.5
0.318576	-0.00437753	0.320126	-0.014669	0.322963	-0.00757702	0.32254	-0.00210672	0.5
0.318666	-0.0023655	0.320203	-0.0151022	0.323044	-0.00833783	0.322594	-0.000731461	0.5
0.318749	-0.00197431	0.320267	-0.0149405	0.323124	-0.0104541	0.322637	0.000451538	0.5
0.318806	-0.00150978	0.320344	-0.0131721	0.323194	-0.0137396	0.322694	0.000137791	0.5
0.318922	-0.000585172	0.320416	-0.014736	0.323254	-0.0119511	0.322768	-0.00173175	0.5
0.318998	0.000382063	0.320479	-0.0136969	0.323334	-0.0152419	0.322849	0.00203657	0.5
0.319068	0.000147798	0.320563	-0.0125848	0.323393	-0.0164236	0.322944	0.00182734	0.5
0.319121	0.000233619	0.32064	-0.00859741	0.323461	-0.0174356	0.323022	0.00173433	0.5
0.319177	0.000493947	0.320717	-0.00988936	0.323538	-0.0194685	0.323094	0.0025393	0.5
0.319233	-0.000322984	0.32081	-0.00939601	0.32362	-0.0204111	0.323144	0.00199452	0.5
0.319328	-0.00247991	0.320883	-0.0105018	0.323703	-0.021257	0.32322	0.00106961	0.5
0.319389	-0.00360953	0.320976	-0.011113	0.323774	-0.0223245	0.323288	0.000558689	0.5
0.319456	-0.00216065	0.321051	-0.0125777	0.323835	-0.0236841	0.323355	0.000333406	0.5
0.319542	-0.00280695	0.321106	-0.0116683	0.323893	-0.0214937	0.323421	0.0023661	0.5
0.319618	-0.00181724	0.321172	-0.0153426	0.32396	-0.0185884	0.323497	0.00133414	0.5
0.319694	-0.00411639	0.321251	-0.0161701	0.324021	-0.0201	0.323584	0.000799326	0.5
0.319783	-0.00451759	0.321333	-0.0200401	0.324108	-0.0197599	0.323678	0.000639218	0.5
0.319837	-0.0046978	0.32141	-0.0195467	0.324193	-0.0197414	0.323743	0.00114262	0.5
0.319887	-0.00622337	0.321485	-0.0179683	0.324257	-0.0217125	0.323805	0.00173989	0.5
0.319945	-0.00653136	0.321559	-0.0179942	0.324322	-0.0212128	0.323872	0.000473852	0.5
0.320021	-0.00552569	0.321653	-0.0166784	0.324398	-0.0221198	0.32395	0.00150021	0.5
0.320103	-0.00543142	0.321726	-0.0160271	0.324474	-0.0230209	0.324016	0.00127885	0.5
0.320177	-0.00604335	0.321785	-0.0162587	0.324539	-0.0250519	0.324103	-0.000904666	0.5
0.320215	-0.00673565	0.321841	-0.0178433	0.324619	-0.0268912	0.324186	0.00049317	0.5
0.320305	-0.00622332	0.321894	-0.0188315	0.324688	-0.0284156	0.324257	0.00105942	0.5
0.320373	-0.00783276	0.321974	-0.0197896	0.324759	-0.0278839	0.324364	0.00065318	0.5
0.320469	-0.00733368	0.322059	-0.0194707	0.32483	-0.0285552	0.324441	0.000733491	0.5
0.320534	-0.00849278	0.322114	-0.0188354	0.3249	-0.0265221	0.324499	-0.00062085	0.5
0.320605	-0.00914316	0.322176	-0.016536	0.324988	-0.0264967	0.324565	-0.00144241	0.5
0.320676	-0.00789053	0.322238	-0.0189563	0.32504	-0.029457	0.324635	-0.00183865	0.5
0.320723	-0.00840423	0.322308	-0.017107	0.325151	-0.0302254	0.324702	-0.00325954	0.5
0.320777	-0.008267	0.322386	-0.0149046	0.325262	-0.0286408	0.324787	-0.00511575	0.5
0.32086	-0.00902254	0.322467	-0.0163449	0.325349	-0.0275656	0.324883	-0.00674609	0.5
0.320918	-0.00973629	0.322551	-0.0173413	0.325431	-0.0294246	0.324962	-0.00751197	0.5
0.320978	-0.00837139	0.32261	-0.0178987	0.325506	-0.0290036	0.325031	-0.00893889	0.5
0.321061	-0.00739363	0.322685	-0.0167284	0.325587	-0.0288647	0.325091	-0.00964269	0.5
0.321108	-0.00644938	0.322775	-0.0149497	0.325675	-0.0275814	0.325186	-0.0116861	0.5
0.32117	-0.00800801	0.322845	-0.0142734	0.325741	-0.0260164	0.325274	-0.0107106	0.5
0.321246	-0.00815999	0.322893	-0.0134763	0.325809	-0.0252026	0.325343	-0.013822	0.5
0.321327	-0.00905588	0.322977	-0.011916	0.325879	-0.0240446	0.325398	-0.0127535	0.5
0.321384	-0.00940419	0.32307	-0.0143026	0.325933	-0.0220404	0.325493	-0.0129343	0.5
0.321444	-0.00716824	0.323153	-0.0153661	0.325988	-0.0222336	0.325554	-0.0123955	0.5
0.321523	-0.00930313	0.323213	-0.0131458	0.326059	-0.0228932	0.325609	-0.0168113	0.5
0.321604	-0.00898411	0.323264	-0.0143546	0.326116	-0.0208545	0.325662	-0.0154632	0.5
0.321679	-0.00975105	0.32332	-0.0153919	0.326205	-0.0178312	0.325723	-0.0168652	0.5
0.321738	-0.00946796	0.32339	-0.0122642	0.32627	-0.0188496	0.325776	-0.0183257	0.5
0.321832	-0.0117181	0.323482	-0.01151	0.326342	-0.0179603	0.325845	-0.0173642	0.5
0.321925	-0.00942051	0.32357	-0.0109861	0.326419	-0.0153593	0.325903	-0.019079	0.5
0.321982	-0.011554	0.323634	-0.0127549	0.326501	-0.0175078	0.325968	-0.020251	0.5
0.322068	-0.0124274	0.323695	-0.012685	0.326568	-0.0178345	0.326045	-0.0216135	0.5
0.322148	-0.0126703	0.323775	-0.0101114	0.326646	-0.0176158	0.32614	-0.0214366	0.5
0.322205	-0.0107167	0.323856	-0.00947262	0.326727	-0.0164818	0.326229	-0.0220766	0.5
0.32226	-0.0103865	0.323949	-0.00693352	0.326789	-0.0158975	0.326316	-0.0237442	0.5
0.322335	-0.00937148	0.324024	-0.0095323	0.326869	-0.0136515	0.326396	-0.0239364	0.5
0.322421	-0.00931148	0.324091	-0.0106443	0.326933	-0.0133314	0.326463	-0.023302	0.5
0.322481	-0.00901551	0.324145	-0.00927989	0.32701	-0.0131484	0.326528	-0.0243148	0.5
0.322551	-0.00730635	0.324184	-0.00904618	0.327083	-0.0113292	0.326637	-0.0233773	0.5
0.322615	-0.00671877	0.324248	-0.0102191	0.327158	-0.00842136	0.326732	-0.0242706	0.5
0.322648	-0.00617854	0.324318	-0.011119	0.327222	-0.00855704	0.326788	-0.024189	0.5
0.322701	-0.00222302	0.32438	-0.0108188	0.327288	-0.00822493	0.326853	-0.0238641	0.5
0.322775	-0.00182166	0.324436	-0.00853401	0.327341	-0.00678305	0.326937	-0.0227836	0.5
0.322839	-0.00339292	0.324485	-0.0100524	0.327413	-0.00338461	0.326998	-0.0219251	0.5
0.322918	-0.00230354	0.324552	-0.0109472	0.327508	-0.00120199	0.327061	-0.0235183	0.5
0.323002	-0.00230216	0.32463	-0.0116786	0.327577	0.000552723	0.327113	-0.0235067	0.5
0.323094	-0.000114327	0.324711	-0.0110246	0.327652	0.00193517	0.327163	-0.0216305	0.5
0.323169	0.000973862	0.324804	-0.00968625	0.327727	0.00491851	0.327223	-0.0206728	0.5
0.323244	0.00395499	0.324867	-0.00807558	0.327807	0.00597585	0.327282	-0.0205496	0.5
0.323327	0.00413961	0.324934	-0.00779546	0.327853	0.00379249	0.327364	-0.0186414	0.5
0.323387	0.00506686	0.324992	-0.00450007	0.327908	0.00268727	0.327456	-0.0153626	0.5
0.323437	0.00493062	0.325063	-0.00355496	0.327974	0.00563131	0.327527	-0.0144152	0.5
0.323484	0.00465139	0.325136	-0.00449272	0.328036	0.00648028	0.327609	-0.0138151	0.5
0.323561	0.00147282	0.325197	-0.0049986	0.328101	0.00596261	0.327692	-0.0136055	0.5
0.323641	0.00109957	0.325287	-0.00399319	0.328165	0.00652468	0.327775	-0.0153835	0.5
0.323684	0.000150507	0.325369	-0.0056605	0.328236	0.00819058	0.327846	-0.0157475	0.5
0.323757	0.0020279	0.325458	-0.00715724	0.328298	0.0101044	0.327905	-0.0151253	0.5
0.323821	0.00352923	0.325535	-0.00589046	0.328381	0.00972387	0.327982	-0.015147	0.5
0.323937	0.00510374	0.325617	-0.00426787	0.328441	0.010621	0.328053	-0.0142838	0.5
0.324001	0.00566603	0.325677	-0.00471685	0.328509	0.00921806	0.328131	-0.0178188	0.5
0.324066	0.00570686	0.325742	-0.00448644	0.328572	0.0102842	0.328199	-0.0159486	0.5
0.324173	0.00820512	0.325823	-0.00332444	0.328645	0.0110349	0.328262	-0.0165682	0.5
0.324257	0.00494413	0.325895	-0.00245423	0.328726	0.0127045	0.32833	-0.0194023	0.5
0.324308	0.00768934	0.325959	-0.0027895	0.32882	0.0128138	0.328387	-0.0198054	0.5
0.324375	0.0079352	0.32604	-0.00188604	0.328906	0.0136851	0.328451	-0.0173714	0.5
0.324433	0.0102521	0.32612	-0.00250858	0.328975	0.0140919	0.328512	-0.0176265	0.5
0.324498	0.00857831	0.326182	-0.000729368	0.32905	0.0147175	0.328595	-0.0179143	0.5
0.324559	0.0108091	0.326242	0.00107565	0.329127	0.0136784	0.328658	-0.0164467	0.5
0.32463	0.0109355	0.326295	0.00209294	0.329192	0.0137917	0.328726	-0.014221	0.5
0.324734	0.0139765	0.326375	0.00105564	0.329261	0.0140899	0.328793	-0.0116299	0.5
0.324826	0.0148101	0.326443	0.00140149	0.329322	0.016668	0.32888	-0.00837935	0.5
0.324894	0.0154514	0.32651	0.00220982	0.32938	0.0143205	0.328965	-0.00653869	0.5
0.324966	0.0162706	0.326577	0.00197839	0.329442	0.0162168	0.329022	-0.00600338	0.5
0.325043	0.0192548	0.32665	0.00207015	0.329502	0.0145722	0.329086	-0.00202322	0.5
0.325088	0.0205865	0.326724	0.000407411	0.329581	0.0134673	0.329132	-0.000880291	0.5
0.325155	0.0196985	0.326779	-0.0021919	0.329658	0.0124398	0.329185	0.00121319	0.5
0.325214	0.01812	0.326854	-0.00104165	0.329721	0.0111996	0.329237	0.00150761	0.5
0.325278	0.0204783	0.326936	-0.000435223	0.329789	0.00890141	0.329293	0.00349167	0.5
0.325364	0.020155	0.327017	0.000274677	0.32986	0.00836113	0.329358	0.00309322	0.5
0.325425	0.0230478	0.327091	0.00124857	0.329927	0.00918694	0.329439	0.00125964	0.5
0.325519	0.0257632	0.327163	0.00244452	0.329987	0.00873432	0.32953	0.00157492	0.5
0.325602	0.0239416	0.32724	0.0052155	0.330063	0.00681888	0.329599	0.00260543	0.5
0.325693	0.0235786	0.327304	0.00267489	0.330125	0.00837028	0.329665	0.00389285	0.5
0.325737	0.0228144	0.327372	0.00429563	0.330188	0.00791689	0.329728	0.00587123	0.5
0.325781	0.0212388	0.327445	0.00272796	0.330261	0.00678906	0.329787	0.00599533	0.5
0.325867	0.0209435	0.327505	0.00358058	0.330338	0.0055242	0.329849	0.00598994	0.5
0.32593	0.0206217	0.327595	0.00327857	0.330433	0.00544576	0.32992	0.00535595	0.5
0.325999	0.0195413	0.327671	0.00481476	0.330503	0.00276109	0.330013	0.00650999	0.5
0.326059	0.0170294	0.327741	0.00408251	0.330562	0.00398546	0.330087	0.00428356	0.5
0.326139	0.0162426	0.327811	0.0036037	0.330621	0.00307074	0.330144	0.00539971	0.5
0.326228	0.0159572	0.327865	0.00090903	0.330686	0.00432396	0.330211	0.00499844	0.5
0.326281	0.0155012	0.327925	-0.000111235	0.330776	0.00347282	0.33028	0.00519086	0.5
0.326353	0.0143966	0.328005	-0.000580588	0.330843	0.00448551	0.330362	0.00688085	0.5
0.326426	0.0155625	0.328076	-0.000146218	0.330906	0.00525955	0.330432	0.00848621	0.5
0.326523	0.0173604	0.328134	0.000428509	0.330967	0.00380522	0.33051	0.00932319	0.5
0.326601	0.0150314	0.328185	0.00152215	0.331033	0.0037315	0.330585	0.0102567	0.5
0.326661	0.015265	0.32826	-0.00146233	0.331103	0.00268779	0.330648	0.0091452	0.5
0.326731	0.0140802	0.328335	-0.00174892	0.331172	0.000890254	0.330706	0.00897359	0.5
0.326798	0.0168867	0.328415	-0.00217906	0.331244	-0.00142685	0.33078	0.00886036	0.5
0.326871	0.018592	0.328477	0.00129761	0.331334	-0.00331823	0.330869	0.0114005	0.5
0.326928	0.019611	0.328537	0.000479213	0.331419	-0.00523431	0.330941	0.0109596	0.5
0.326975	0.0168556	0.328601	0.000632577	0.331503	-0.00503709	0.331012	0.00832738	0.5
0.32706	0.0170789	0.328671	0.00219645	0.331564	-0.00635721	0.331091	0.00944147	0.5
0.327126	0.0153982	0.328733	0.0039688	0.331626	-0.00468811	0.331164	0.0104765	0.5
0.327185	0.0158659	0.328792	0.00442857	0.331683	-0.00523048	0.331239	0.0114656	0.5
0.327239	0.0176083	0.328854	0.00349231	0.331748	-0.00210474	0.331307	0.0164642	0.5
0.327305	0.0146992	0.328922	0.00565143	0.331799	-0.00101207	0.331372	0.0171176	0.5
0.327374	0.0158942	0.328996	0.0068158	0.331864	-0.000607288	0.331452	0.0174059	0.5
0.327445	0.0156963	0.329074	0.00687572	0.331957	-0.00254132	0.331535	0.0152508	0.5
0.327495	0.0158518	0.329161	0.00577931	0.332032	5.15637e-05	0.331596	0.0143779	0.5
0.327539	0.0152048	0.329217	0.00696106	0.332095	-0.00130477	0.331665	0.0155473	0.5
0.327631	0.0138544	0.329275	0.00516196	0.332147	-0.0017597	0.331727	0.0144277	0.5
0.3277	0.0119827	0.329366	0.00649907	0.332226	0.000627341	0.331789	0.0141803	0.5
0.32776	0.0119904	0.329436	0.00587125	0.33231	0.0014442	0.331866	0.0142733	0.5
0.327853	0.0122511	0.329491	0.0058482	0.332378	2.67353e-05	0.331949	0.0134042	0.5
0.327914	0.0117598	0.32956	0.00751768	0.332468	-0.000785026	0.332013	0.0140529	0.5
0.32798	0.00941453	0.329609	0.00804418	0.332557	0.00182252	0.332078	0.013631	0.5
0.328027	0.00605752	0.329666	0.00845102	0.332636	0.00205308	0.332138	0.0127371	0.5
0.328093	0.00323151	0.329739	0.00718212	0.332721	0.00269982	0.332223	0.0132246	0.5
0.328189	0.00227919	0.329811	0.00745101	0.332791	0.00425259	0.332312	0.0148503	0.5
0.328271	0.000593907	0.329884	0.00742348	0.332867	0.00309034	0.332379	0.011349	0.5
0.328335	0.000688344	0.329941	0.00823922	0.332936	0.00467229	0.332442	0.0111857	0.5
0.328411	0.00177419	0.330006	0.00925276	0.333001	0.00398273	0.332515	0.0110084	0.5
0.328484	0.000220951	0.33006	0.00888612	0.333052	0.00340948	0.33257	0.0108704	0.5
0.32853	-0.0013223	0.330131	0.0105648	0.333127	0.00677234	0.332644	0.0105474	0.5
0.3286	-0.00122286	0.330222	0.00979096	0.333203	0.00603121	0.332707	0.0114334	0.5
0.328648	-0.0015574	0.33029	0.0110923	0.333254	0.00728707	0.332775	0.0113866	0.5
0.328753	-0.00264199	0.330362	0.0133541	0.333315	0.00581478	0.332854	0.0111841	0.5
0.328823	-0.00407149	0.330449	0.0120062	0.333385	0.00727668	0.332929	0.0128502	0.5
0.328886	-0.00164781	0.330505	0.0138939	0.333464	0.00699896	0.332993	0.00969651	0.5
0.328945	-0.00460557	0.330578	0.0141844	0.333535	0.00456244	0.333041	0.01055	0.5
0.329029	-0.00838816	0.33067	0.0159215	0.333588	0.00551309	0.333119	0.0100661	0.5
0.329111	-0.00697341	0.330739	0.015355	0.333646	0.00672654	0.333178	0.0112911	0.5
0.329175	-0.0082428	0.330805	0.0145621	0.333742	0.00609517	0.333245	0.00997296	0.5
0.329243	-0.00986362	0.330879	0.0134543	0.333812	0.00941841	0.333322	0.0103468	0.5
0.329332	-0.00958056	0.330946	0.0133414	0.333876	0.0112277	0.333389	0.0123995	0.5
0.329393	-0.0107968	0.331023	0.0143591	0.333958	0.00736173	0.333442	0.0127316	0.5
0.329458	-0.00931214	0.331083	0.0127123	0.334028	0.00700899	0.333499	0.0129915	0.5
0.329507	-0.00845897	0.331156	0.0112255	0.334097	0.00609471	0.333573	0.0132389	0.5
0.329552	-0.00890391	0.331231	0.0116862	0.334167	0.00562808	0.333647	0.0134533	0.5
0.329603	-0.0102541	0.331303	0.0139644	0.334228	0.00648548	0.333742	0.0130305	0.5
0.32967	-0.0106054	0.331351	0.0151637	0.334288	0.00806162	0.333801	0.0121957	0.5
0.329724	-0.0122279	0.331411	0.0169349	0.334347	0.00964944	0.33387	0.0105823	0.5
0.329779	-0.012835	0.331487	0.0163643	0.334413	0.00952261	0.333956	0.0102535	0.5
0.329848	-0.0103073	0.331558	0.0189238	0.334499	0.00942716	0.334047	0.0085737	0.5
0.329944	-0.00860223	0.331617	0.0196322	0.334557	0.0123528	0.334126	0.011658	0.5
0.329996	-0.00647832	0.33167	0.0207719	0.334635	0.00856919	0.334193	0.0110934	0.5
0.33008	-0.00564114	0.331724	0.0206348	0.334709	0.00810197	0.334272	0.0103627	0.5
0.33018	-0.00576315	0.331789	0.020714	0.334768	0.00789034	0.334334	0.00741727	0.5
0.330264	-0.00598474	0.331864	0.019443	0.334824	0.00717578	0.334391	0.00646569	0.5
0.330324	-0.00821922	0.331944	0.0185455	0.334897	0.0088946	0.334468	0.00566738	0.5
0.330394	-0.0102819	0.332007	0.0162845	0.334957	0.0122302	0.334525	0.00341016	0.5
0.330498	-0.0102843	0.332061	0.017106	0.335021	0.0116967	0.33458	0.0022382	0.5
0.330541	-0.00923774	0.332119	0.0176242	0.335072	0.0107299	0.334645	0.000559616	0.5
0.330607	-0.00682133	0.332187	0.0179766	0.335136	0.00932887	0.334703	-0.000959633	0.5
0.330668	-0.00537829	0.33226	0.0192992	0.335198	0.00839002	0.334784	0.000290509	0.5
0.330726	-0.00524053	0.332329	0.0189035	0.335262	0.00834527	0.334842	-0.000886533	0.5
0.330782	-0.00651379	0.332394	0.0202935	0.335344	0.00752324	0.334899	0.00211435	0.5
0.330849	-0.0072204	0.332469	0.0177649	0.335398	0.00588185	0.334966	0.00101326	0.5
0.330904	-0.00745194	0.332523	0.0182074	0.335464	0.00315235	0.335021	-0.00162994	0.5
0.330987	-0.00656077	0.3326	0.0173462	0.33553	0.00354804	0.335075	-0.00298762	0.5
0.331052	-0.00620251	0.332669	0.0180179	0.335615	0.00126856	0.335131	-0.00535076	0.5
0.331108	-0.00521232	0.332741	0.0168798	0.335663	0.00121069	0.335201	-0.00538513	0.5
0.33116	-0.00225117	0.332801	0.0192028	0.335735	-0.00104496	0.335281	-0.00587639	0.5
0.331214	-0.00364975	0.332876	0.0193826	0.335815	-0.000287387	0.335362	-0.0048745	0.5
0.33126	-0.00386233	0.332942	0.0184917	0.335876	-0.00110046	0.335421	-0.00461115	0.5
0.33135	-0.00639515	0.333004	0.0198303	0.335941	-0.00218184	0.335511	-0.00460651	0.5
0.331431	-0.00565873	0.333083	0.0193374	0.336009	-0.00472546	0.335601	-0.00343479	0.5
0.331493	-0.00394022	0.333159	0.0196655	0.336074	-0.00496318	0.335658	-0.00455938	0.5
0.331587	-0.00447402	0.33323	0.0185206	0.336141	-0.00473443	0.335721	-0.00690084	0.5
0.331683	-0.00702098	0.333303	0.0186717	0.33622	-0.00382265	0.335796	-0.00840081	0.5
0.331737	-0.00790128	0.333379	0.0187628	0.336309	-0.00584647	0.335867	-0.0117654	0.5
0.33179	-0.00887397	0.333442	0.0178111	0.336397	-0.005274	0.335926	-0.0111529	0.5
0.331865	-0.00921411	0.333512	0.0164586	0.336475	-0.00701689	0.335996	-0.0129457	0.5
0.331906	-0.0117191	0.333591	0.0158339	0.336543	-0.00709909	0.336053	-0.015304	0.5
0.331974	-0.0132252	0.333667	0.0183162	0.336603	-0.00978082	0.336117	-0.0133628	0.5
0.332029	-0.0112586	0.333717	0.0189572	0.336674	-0.0100875	0.336176	-0.0156529	0.5
0.33211	-0.00882972	0.333775	0.0171316	0.336737	-0.01135	0.33623	-0.0158985	0.5
0.332191	-0.00848324	0.333843	0.0134627	0.336792	-0.00985037	0.336301	-0.0196358	0.5
0.332226	-0.00855349	0.333903	0.0130364	0.336861	-0.0101197	0.336383	-0.021173	0.5
0.332292	-0.00876885	0.333967	0.0106764	0.336923	-0.0113881	0.336436	-0.0204391	0.5
0.332353	-0.0101164	0.334025	0.00924835	0.336995	-0.0124229	0.336501	-0.0199789	0.5
0.332429	-0.00969765	0.334097	0.00567806	0.337052	-0.010355	0.336564	-0.0192714	0.5
0.332509	-0.00957383	0.334162	0.00605643	0.337106	-0.0132373	0.336646	-0.0198925	0.5
0.33257	-0.00939594	0.334233	0.00218498	0.33717	-0.0116455	0.336715	-0.0216798	0.5
0.332642	-0.00913671	0.334317	0.00396746	0.337242	-0.0123028	0.336776	-0.021117	0.5
0.332728	-0.00822549	0.334398	0.00294899	0.337303	-0.0119483	0.336832	-0.0192562	0.5
0.332792	-0.00887148	0.334474	0.0018481	0.337365	-0.0100199	0.336892	-0.0171542	0.5
0.332855	-0.00823823	0.334534	0.000339557	0.337428	-0.0100893	0.33695	-0.0182314	0.5
0.332923	-0.00835108	0.334587	0.000274649	0.337507	-0.0101104	0.337015	-0.0162724	0.5
0.332979	-0.00558344	0.334663	0.000447237	0.337587	-0.00935703	0.337073	-0.0171641	0.5
0.333053	-0.00461235	0.334729	0.000627297	0.337656	-0.00757606	0.337137	-0.0181017	0.5
0.333111	-0.00163975	0.334789	0.000408485	0.337725	-0.0072461	0.33721	-0.0152242	0.5
0.333179	-0.000553347	0.334848	0.00222937	0.337793	-0.00656764	0.337284	-0.0158537	0.5
0.333271	-0.000544839	0.334923	0.00317857	0.337863	-0.00951847	0.33738	-0.0153764	0.5
0.333368	-0.00140332	0.335006	0.00242183	0.337938	-0.00978435	0.337447	-0.0149328	0.5
0.333425	-0.000394876	0.335065	0.00157639	0.338001	-0.00933472	0.337508	-0.0142113	0.5
0.333488	-0.000302808	0.335135	0.00309426	0.338065	-0.00992561	0.337578	-0.0136328	0.5
0.333569	-0.000696807	0.335197	0.00576269	0.338129	-0.0131557	0.337643	-0.00989111	0.5
0.33363	-0.0033462	0.335291	0.00462578	0.338196	-0.00939235	0.337722	-0.00905917	0.5
0.333685	-0.00582672	0.335354	0.00383559	0.338256	-0.00948844	0.337814	-0.0102029	0.5
0.33373	-0.00737862	0.335422	0.00376767	0.338326	-0.00906056	0.337869	-0.0099936	0.5
0.333805	-0.00525221	0.3355	0.00416982	0.338389	-0.00893716	0.337934	-0.00633241	0.5
0.333884	-0.00536437	0.335559	0.00192735	0.338442	-0.00598405	0.337994	-0.0059789	0.5
0.333932	-0.00551014	0.335628	-0.00215068	0.338502	-0.00628438	0.338064	-0.00539286	0.5
0.333983	-0.00640463	0.335695	-0.00141098	0.338572	-0.00555336	0.338123	-0.00513519	0.5
0.334043	-0.0102848	0.335758	-0.00120106	0.338647	-0.00680428	0.338184	-0.00527699	0.5
0.334115	-0.00741034	0.335836	-0.0039301	0.338725	-0.00706287	0.338263	-0.00605813	0.5
0.334202	-0.00663098	0.335892	-0.00480415	0.338808	-0.00605755	0.338331	-0.00852673	0.5
0.33426	-0.00720287	0.335947	-0.00506508	0.338874	-0.000862931	0.338393	-0.0066801	0.5
0.334341	-0.00737153	0.336017	-0.00433472	0.338942	0.000166194	0.338454	-0.00636462	0.5
0.33443	-0.0091867	0.336107	-0.00592973	0.339005	0.00107934	0.338533	-0.00738102	0.5
0.3345	-0.0102351	0.336178	-0.00464837	0.339054	0.00353052	0.338599	-0.00601598	0.5
0.33454	-0.012433	0.336243	-0.00558207	0.339128	0.00481179	0.338662	-0.00384041	0.5
0.334591	-0.0133742	0.336302	-0.00643897	0.339195	0.00455807	0.338756	-0.00273377	0.5
0.334649	-0.0141845	0.33638	-0.00976258	0.339269	0.00466875	0.338825	-0.00354354	0.5
0.334704	-0.0142358	0.336447	-0.0120828	0.339335	0.00562952	0.3389	-0.00146959	0.5
0.334765	-0.0147218	0.336518	-0.0118442	0.339414	0.00589917	0.338969	0.000174671	0.5
0.334831	-0.0139671	0.336586	-0.0141918	0.339481	0.0067958	0.339041	0.000292525	0.5
0.334885	-0.0118964	0.336655	-0.0142498	0.339556	0.00709201	0.339107	-0.000129425	0.5
0.334944	-0.0125427	0.336728	-0.0154123	0.33963	0.00687352	0.339169	0.000742623	0.5
0.335019	-0.0139541	0.336796	-0.015982	0.339706	0.00848176	0.339229	0.00349756	0.5
0.335081	-0.0166346	0.336865	-0.0163322	0.339771	0.00921456	0.339294	0.00579436	0.5
0.335158	-0.0172169	0.336926	-0.0174623	0.339843	0.0109045	0.339355	0.00824582	0.5
0.335243	-0.0149744	0.336969	-0.017967	0.339912	0.0137688	0.339401	0.00851623	0.5
0.335304	-0.016308	0.337031	-0.0173823	0.339984	0.0135581	0.339477	0.00929182	0.5
0.335369	-0.0165915	0.337094	-0.0173315	0.340046	0.015242	0.339544	0.0136536	0.5
0.335427	-0.0157993	0.33716	-0.0179041	0.340109	0.0146796	0.339639	0.0150152	0.5
0.335484	-0.0149004	0.337224	-0.0169435	0.340167	0.0155007	0.339683	0.0158726	0.5
0.335557	-0.0160266	0.337293	-0.0182232	0.340232	0.0146692	0.339739	0.0162027	0.5
0.335584	-0.0182976	0.337358	-0.0220231	0.340295	0.0141193	0.339797	0.0190733	0.5
0.335632	-0.0173493	0.337429	-0.02287	0.340378	0.016166	0.339876	0.0175348	0.5
0.33571	-0.0137279	0.337485	-0.0227387	0.340432	0.0178517	0.339957	0.0178818	0.5
0.335778	-0.0123866	0.337544	-0.0215628	0.340495	0.0190905	0.340008	0.0173598	0.5
0.335854	-0.0129044	0.337601	-0.0213135	0.340565	0.0206977	0.340059	0.0163851	0.5
0.335908	-0.0115041	0.337663	-0.0209118	0.340636	0.018388	0.34012	0.0186526	0.5
0.335982	-0.0120465	0.337713	-0.0201521	0.340678	0.0167837	0.340195	0.0184004	0.5
0.33609	-0.0119342	0.337763	-0.0205379	0.340747	0.0189192	0.340278	0.0203299	0.5
0.336172	-0.014863	0.337815	-0.0207357	0.340799	0.0191664	0.34034	0.0181158	0.5
0.336236	-0.0163909	0.337899	-0.0208256	0.340875	0.0200223	0.340404	0.0173232	0.5
0.336287	-0.016205	0.337977	-0.0200095	0.340945	0.0217077	0.340474	0.0150819	0.5
0.336352	-0.0145134	0.33804	-0.0210933	0.341046	0.0192243	0.340534	0.0150575	0.5
0.336422	-0.014806	0.338091	-0.0215907	0.341111	0.0174326	0.340603	0.0144625	0.5
0.336472	-0.0120121	0.33816	-0.0220796	0.341162	0.0166299	0.340664	0.0155867	0.5
0.336542	-0.0138191	0.338227	-0.0224819	0.341228	0.0187092	0.340726	0.0149455	0.5
0.33661	-0.0155539	0.338287	-0.0251875	0.341297	0.0190159	0.340787	0.0156433	0.5
0.336684	-0.0158865	0.33834	-0.0267568	0.341356	0.0164019	0.340852	0.0138838	0.5
0.336738	-0.0151075	0.338424	-0.0271676	0.341418	0.0178831	0.340942	0.0120495	0.5
0.336818	-0.0165231	0.338509	-0.0260917	0.341494	0.0196974	0.341019	0.0124166	0.5
0.336901	-0.018233	0.33857	-0.0278478	0.341559	0.0177934	0.341088	0.0107839	0.5
0.33694	-0.0206807	0.338644	-0.0292741	0.341632	0.0178488	0.341153	0.00993298	0.5
0.336999	-0.0191171	0.338692	-0.0280295	0.341697	0.0157929	0.341217	0.0107814	0.5
0.337044	-0.0180873	0.338748	-0.0257201	0.341761	0.0131301	0.34129	0.00911044	0.5
0.337092	-0.018322	0.338801	-0.0262877	0.341842	0.012961	0.341362	0.00561231	0.5
0.337164	-0.018932	0.33885	-0.0250794	0.341908	0.011908	0.341429	0.00433946	0.5
0.337254	-0.0199902	0.338927	-0.0264117	0.341965	0.0134591	0.341486	0.00283159	0.5
0.337318	-0.0207074	0.339001	-0.0269866	0.342016	0.0121739	0.341542	0.00066213	0.5
0.337369	-0.0199505	0.339057	-0.0271937	0.342091	0.0101939	0.341606	0.00173582	0.5
0.337452	-0.0183306	0.33912	-0.0296963	0.342171	0.00850169	0.341683	-0.0032615	0.5
0.337537	-0.0180052	0.33918	-0.0267297	0.342217	0.006093	0.341774	-0.00551214	0.5
0.337595	-0.0181901	0.339242	-0.0272773	0.34227	0.00785295	0.341844	-0.00440426	0.5
0.337638	-0.0169947	0.339305	-0.0270347	0.342329	0.00676407	0.341904	-0.00582062	0.5
0.33769	-0.0167105	0.339362	-0.0253668	0.342378	0.004904	0.341956	-0.00503346	0.5
0.33776	-0.0187757	0.339431	-0.025839	0.342445	0.00727528	0.342028	-0.00624301	0.5
0.3378	-0.0198553	0.339501	-0.024922	0.342512	0.00774718	0.342098	-0.00588224	0.5
0.337853	-0.0192908	0.339574	-0.024121	0.342574	0.00534344	0.342151	-0.00733516	0.5
0.337907	-0.018935	0.339634	-0.023867	0.342643	0.00397174	0.342198	-0.0096165	0.5
0.337965	-0.0168135	0.33969	-0.0244158	0.342709	0.00130561	0.342254	-0.0106879	0.5
0.338021	-0.0158642	0.339774	-0.0252175	0.342775	0.000487664	0.342305	-0.0145803	0.5
0.338079	-0.0168697	0.339844	-0.0245844	0.342834	-0.00123067	0.342358	-0.0152649	0.5
0.338123	-0.0155808	0.339896	-0.0264043	0.342915	-0.00097902	0.342426	-0.0153727	0.5
0.338214	-0.0131009	0.339934	-0.0271479	0.342996	-0.00288108	0.342499	-0.0173167	0.5
0.338295	-0.0118099	0.339991	-0.0263787	0.343064	-0.00272608	0.342556	-0.0193309	0.5
0.338383	-0.00991516	0.34006	-0.025063	0.343131	-0.00419202	0.342639	-0.0216941	0.5
0.338448	-0.0106539	0.340127	-0.0247723	0.343202	-0.00387	0.342718	-0.0212775	0.5
0.338511	-0.00877837	0.340185	-0.0242127	0.343269	-0.00407381	0.342796	-0.0218003	0.5
0.338579	-0.00792487	0.340248	-0.0246229	0.343322	-0.00195946	0.342871	-0.0249366	0.5
0.33862	-0.00726237	0.340312	-0.0245466	0.343389	-0.0037026	0.342931	-0.0228262	0.5
0.338702	-0.00565055	0.340394	-0.0231204	0.343451	-0.00342238	0.342982	-0.0234707	0.5
0.338768	-0.00822354	0.340446	-0.0220264	0.34352	-0.00351106	0.34302	-0.0203456	0.5
0.33884	-0.00910387	0.340499	-0.019958	0.343575	-0.00377182	0.343095	-0.0188838	0.5
0.338896	-0.00781831	0.340556	-0.0182315	0.343645	-0.00257429	0.343176	-0.0200382	0.5
0.338948	-0.00934899	0.340621	-0.0168514	0.343695	-0.0016839	0.343238	-0.0218062	0.5
0.339021	-0.00941335	0.340676	-0.0166018	0.343767	-0.00438653	0.343281	-0.023055	0.5
0.339077	-0.00937776	0.340737	-0.0163916	0.343831	-0.00267409	0.343329	-0.0219658	0.5
0.339138	-0.00944038	0.340822	-0.0136786	0.343888	-0.00306772	0.343389	-0.021685	0.5
0.339208	-0.00853685	0.340888	-0.0139402	0.343943	-0.00244458	0.343461	-0.0224763	0.5
0.339247	-0.00588164	0.340968	-0.0113808	0.344004	-0.00361824	0.343537	-0.0220585	0.5
0.339324	-0.00513895	0.341038	-0.00846866	0.344056	-0.00585044	0.343612	-0.0223418	0.5
0.339429	-0.00494362	0.341096	-0.00742853	0.344121	-0.00553179	0.343679	-0.0210933	0.5
0.339494	-0.00497266	0.341153	-0.00748017	0.344194	-0.00570216	0.343749	-0.0204832	0.5
0.339538	-0.00521261	0.341235	-0.00534766	0.34426	-0.0052913	0.343812	-0.0185465	0.5
0.339598	-0.00456245	0.341309	-0.00309899	0.344325	-0.00954693	0.343857	-0.0175971	0.5
0.339637	-0.00404395	0.341368	-0.00163175	0.344396	-0.00831491	0.343937	-0.0181808	0.5
0.339714	-0.00446829	0.341438	-0.00206583	0.344465	-0.00982687	0.344001	-0.0175607	0.5
0.339795	-0.00410785	0.341498	-0.0044516	0.344536	-0.00718529	0.344055	-0.0188672	0.5
0.339865	-0.00126085	0.341572	-0.00439708	0.344595	-0.00567796	0.344119	-0.0193342	0.5
0.339949	-0.00236334	0.341641	-0.00449473	0.344666	-0.00672443	0.344181	-0.0176143	0.5
0.340023	-0.00200944	0.341694	-0.00404707	0.34473	-0.00383245	0.34424	-0.016184	0.5
0.340088	-0.000117874	0.341755	-0.00438038	0.344795	-1.00682e-05	0.344313	-0.0176833	0.5
0.34017	0.00159792	0.341832	-0.0053634	0.34486	-0.000867591	0.344377	-0.0177167	0.5
0.340234	0.0023526	0.341895	-0.00511303	0.344915	-0.00111912	0.344441	-0.0148979	0.5
0.3403	0.00358179	0.341959	-0.00525819	0.344981	-0.00110738	0.344509	-0.0140955	0.5
0.340345	0.00531379	0.342039	-0.00557768	0.345056	0.0014849	0.34457	-0.0155503	0.5
0.340397	0.00457529	0.342105	-0.00369777	0.345113	0.00135237	0.344619	-0.0146494	0.5
0.340475	0.00557522	0.342169	-0.00158597	0.34518	0.00230823	0.344672	-0.0140269	0.5
0.340547	0.00652461	0.34223	-0.00332946	0.345242	0.0044481	0.344741	-0.0134152	0.5
0.340588	0.00925212	0.342285	-0.00574804	0.345307	0.00818626	0.34481	-0.0144602	0.5
0.340661	0.00844928	0.342374	-0.00619794	0.345365	0.0101092	0.344885	-0.0135253	0.5
0.340721	0.00747374	0.342427	-0.00548935	0.345417	0.00896411	0.344942	-0.0119863	0.5
0.340788	0.00813879	0.342478	-0.00630746	0.345481	0.00660101	0.34501	-0.0108114	0.5
0.340865	0.00841145	0.342524	-0.00740636	0.345537	0.00284227	0.345078	-0.010165	0.5
0.340925	0.00947437	0.342591	-0.00597623	0.345596	0.00436784	0.345138	-0.0093846	0.5
0.34098	0.0110013	0.342651	-0.00673968	0.345653	0.00219488	0.345187	-0.0102017	0.5
0.341057	0.0128583	0.342712	-0.00597321	0.345713	0.00199855	0.345248	-0.0117348	0.5
0.341105	0.0124256	0.342775	-0.00527191	0.345779	0.00133075	0.345325	-0.0132756	0.5
0.341154	0.0134879	0.342853	-0.00500429	0.34583	0.00198967	0.345403	-0.0111691	0.5
0.341195	0.0138653	0.342925	-0.00594777	0.345902	0.00262991	0.345476	-0.0124482	0.5
0.341241	0.0145662	0.342992	-0.00882559	0.345971	0.00478598	0.345526	-0.0128163	0.5
0.341311	0.014196	0.343056	-0.00908318	0.346026	0.00359865	0.345577	-0.0116639	0.5
0.341379	0.0148124	0.343114	-0.00980371	0.346081	0.00728615	0.345632	-0.00830269	0.5
0.341443	0.0145518	0.343167	-0.0109193	0.346151	0.00830308	0.345687	-0.00795966	0.5
0.3415	0.0159516	0.343223	-0.00977576	0.346205	0.00905026	0.345757	-0.00615579	0.5
0.341572	0.0193289	0.343304	-0.0126324	0.346268	0.0092841	0.345818	-0.00512136	0.5
0.34166	0.0192814	0.343371	-0.0144183	0.346332	0.00691837	0.345871	-0.00523613	0.5
0.341704	0.0181401	0.343412	-0.011952	0.346412	0.00527449	0.34594	-0.00289653	0.5
0.341782	0.0187076	0.343478	-0.0125629	0.346486	0.00503118	0.345987	-0.00221823	0.5
0.341857	0.0196878	0.343546	-0.0137907	0.346537	0.0060191	0.346055	-0.00229929	0.5
0.341939	0.0205127	0.3436	-0.0144968	0.346589	0.00531422	0.346114	-0.00542197	0.5
0.341993	0.0187497	0.343655	-0.0170564	0.346629	0.00530754	0.346164	-0.00726169	0.5
0.342052	0.0179361	0.343722	-0.0169415	0.346707	0.00576076	0.346217	-0.00640642	0.5
0.342141	0.0185883	0.343773	-0.0141206	0.346782	0.00773179	0.346305	-0.00757006	0.5
0.342192	0.0179786	0.343834	-0.0129424	0.346867	0.00941127	0.346384	-0.00496163	0.5
0.342234	0.0176186	0.343901	-0.0129127	0.346929	0.00937157	0.346446	-0.00548446	0.5
0.342308	0.0150691	0.343967	-0.0141144	0.346999	0.00756124	0.346519	-0.00559963	0.5
0.342395	0.0163549	0.34403	-0.014065	0.34708	0.0046164	0.346589	-0.0059594	0.5
0.342464	0.0153571	0.344102	-0.0141603	0.347148	0.00293877	0.346655	-0.00689596	0.5
0.342535	0.0141214	0.34418	-0.0162606	0.347223	0.00105566	0.346727	-0.00662249	0.5
0.342587	0.0141529	0.344265	-0.0194386	0.347274	0.000775809	0.346792	-0.00913239	0.5
0.342662	0.0153869	0.344341	-0.0181573	0.34733	0.00109518	0.346857	-0.01095	0.5
0.342725	0.0166455	0.344403	-0.018409	0.347391	0.00134854	0.346919	-0.00982515	0.5
0.342791	0.0138691	0.344463	-0.0187528	0.347444	0.000748547	0.346975	-0.010343	0.5
0.34283	0.0129566	0.344535	-0.0190442	0.347507	0.00366209	0.347032	-0.0106792	0.5
0.342879	0.0157314	0.344594	-0.0200621	0.347588	0.00262271	0.34711	-0.0109814	0.5
0.342912	0.0137767	0.344655	-0.0204154	0.347644	0.0042891	0.347177	-0.0129576	0.5
0.34297	0.0156284	0.344724	-0.0206915	0.347719	0.00472511	0.347233	-0.0132487	0.5
0.34304	0.0154158	0.344792	-0.0198962	0.347792	0.0024545	0.347286	-0.0142774	0.5
0.343094	0.0164804	0.344856	-0.0189744	0.347859	0.000847537	0.347358	-0.0164915	0.5
0.343157	0.0169921	0.344925	-0.0203038	0.347916	0.00190053	0.347418	-0.0165284	0.5
0.343253	0.0169755	0.344972	-0.0211163	0.347986	-0.00138954	0.347479	-0.0159528	0.5
0.343318	0.0181641	0.345043	-0.0212921	0.348066	-0.00135601	0.347547	-0.0161946	0.5
0.343377	0.0187161	0.345102	-0.0189158	0.348123	-0.000597103	0.347613	-0.0171597	0.5
0.343458	0.0183546	0.345161	-0.0195035	0.348186	-0.00182498	0.347696	-0.0173011	0.5
0.34351	0.0161896	0.345221	-0.0192904	0.348251	-0.00270238	0.347759	-0.0181943	0.5
0.343562	0.0154387	0.345286	-0.0196801	0.348319	-0.00418331	0.347808	-0.0170146	0.5
0.343619	0.0156832	0.34536	-0.0200891	0.348377	-0.00477895	0.347858	-0.0160979	0.5
0.343697	0.0166211	0.345411	-0.0186166	0.348425	-0.00647804	0.34791	-0.0153815	0.5
0.343789	0.0175221	0.345487	-0.0181184	0.348471	-0.00587971	0.347961	-0.0184058	0.5
0.34383	0.0183546	0.345557	-0.0169514	0.348536	-0.00812614	0.348013	-0.0206015	0.5
0.343865	0.01783	0.345611	-0.0143013	0.348611	-0.00993683	0.348099	-0.021409	0.5
0.343937	0.019423	0.345667	-0.0121997	0.348687	-0.00947141	0.348172	-0.0202985	0.5
0.344017	0.0208461	0.345725	-0.00921306	0.34876	-0.0101734	0.348238	-0.0224058	0.5
0.344098	0.0211095	0.345813	-0.00599544	0.34883	-0.0116078	0.34829	-0.0216703	0.5
0.344152	0.0225355	0.345879	-0.00483031	0.348875	-0.0108951	0.348353	-0.0214996	0.5
0.344196	0.0216252	0.345949	-0.00313237	0.348936	-0.0153656	0.348427	-0.0216894	0.5
0.344243	0.0211541	0.34602	-0.00287265	0.348987	-0.0158882	0.348512	-0.0209843	0.5
0.344308	0.0209831	0.346076	-0.00241018	0.34907	-0.0172209	0.348581	-0.024929	0.5
0.344356	0.0202999	0.346139	-0.000788434	0.349125	-0.0185691	0.348638	-0.0246727	0.5
0.344426	0.0199725	0.346201	0.00300354	0.349183	-0.0186992	0.348703	-0.0256857	0.5
0.344483	0.0201074	0.346274	0.00503551	0.34924	-0.0178446	0.348766	-0.0242532	0.5
0.344538	0.0206598	0.346333	0.00413718	0.3493	-0.0149714	0.348833	-0.0247078	0.5
0.344589	0.0213087	0.346417	0.00750202	0.349368	-0.0135005	0.348888	-0.0250169	0.5
0.344658	0.018485	0.346479	0.00920486	0.349426	-0.0131767	0.348947	-0.0228072	0.5
0.344703	0.0175091	0.346533	0.0104145	0.349477	-0.0128263	0.349003	-0.0174387	0.5
0.344744	0.0167642	0.346588	0.00987702	0.349551	-0.0109634	0.349046	-0.0159332	0.5
0.344796	0.0152229	0.346645	0.0113912	0.349658	-0.0113288	0.349133	-0.0150351	0.5
0.344879	0.0138796	0.346698	0.0117164	0.34972	-0.0131411	0.349215	-0.0121839	0.5
0.344949	0.0149064	0.346749	0.0109508	0.349762	-0.0141479	0.34929	-0.010353	0.5
0.344999	0.0109464	0.346807	0.0119675	0.349818	-0.0129887	0.349349	-0.0120833	0.5
0.345049	0.010969	0.346863	0.0122258	0.349893	-0.0126204	0.34941	-0.0118297	0.5
0.345113	0.0129934	0.346925	0.0129479	0.349976	-0.0129202	0.349492	-0.0148382	0.5
0.345191	0.0139273	0.347002	0.0147173	0.350047	-0.0138237	0.34956	-0.0123014	0.5
0.345269	0.0129788	0.347062	0.0174294	0.350105	-0.0145602	0.349631	-0.0103788	0.5
0.345333	0.0150636	0.347109	0.0177648	0.350162	-0.0163643	0.3497	-0.00775222	0.5
0.345419	0.0163156	0.347176	0.0198991	0.350212	-0.0148818	0.349755	-0.00744519	0.5
0.345474	0.0164326	0.347235	0.0199882	0.350269	-0.015387	0.349826	-0.00673068	0.5
0.345541	0.0176825	0.347307	0.0200214	0.350335	-0.0157524	0.349898	-0.00355614	0.5
0.345623	0.018353	0.347358	0.0212156	0.350409	-0.0166621	0.349959	-0.0033228	0.5
0.345673	0.017506	0.347402	0.0201434	0.350477	-0.0160232	0.350009	-0.00273007	0.5
0.345753	0.0156232	0.34745	0.0209971	0.350558	-0.014264	0.350066	-0.00150251	0.5
0.345797	0.0142974	0.347507	0.0213083	0.350624	-0.0120549	0.350123	-0.00119575	0.5
0.345864	0.0135631	0.347569	0.0249127	0.350681	-0.0105928	0.35018	-0.000697276	0.5
0.34594	0.0150972	0.347656	0.0235596	0.350741	-0.00983748	0.350252	0.000563325	0.5
0.345982	0.0147772	0.347699	0.0224635	0.350784	-0.00641669	0.350317	0.00282299	0.5
0.346045	0.011743	0.347759	0.0210808	0.350839	-0.00584344	0.350382	0.00291491	0.5
0.346096	0.015018	0.34783	0.0205707	0.350894	-0.00341993	0.350433	0.00235787	0.5
0.346151	0.0167585	0.347874	0.0206738	0.350954	-0.00447043	0.350491	0.00253795	0.5
0.34621	0.0129459	0.347933	0.0187118	0.351026	-0.00384339	0.350556	0.0042271	0.5
0.346267	0.0131122	0.348005	0.0205831	0.351095	-0.00313877	0.350622	0.0017129	0.5
0.346337	0.0129362	0.34807	0.0189045	0.351141	-0.00441468	0.350667	0.00171616	0.5
0.346397	0.011977	0.348138	0.0171799	0.351203	-0.00394684	0.35072	0.00245669	0.5
0.346454	0.0113732	0.348192	0.0185823	0.351278	-0.00671653	0.350776	0.00297102	0.5
0.346519	0.01235	0.348257	0.0185326	0.351351	-0.00578865	0.350826	-0.000630771	0.5
0.346577	0.0126086	0.348332	0.0184373	0.351408	-0.00530138	0.350883	-0.0014463	0.5
0.346637	0.0108375	0.348393	0.0168198	0.351471	-0.00221186	0.350933	0.000208727	0.5
0.346719	0.0130288	0.348442	0.0171385	0.351531	-0.00195293	0.351005	0.00173678	0.5
0.34677	0.0134112	0.348509	0.0155276	0.351584	-0.00185569	0.351072	0.000805174	0.5
0.346822	0.0137127	0.34857	0.0148918	0.351649	-0.00566486	0.351126	0.00271745	0.5
0.346873	0.0136179	0.348634	0.014957	0.351726	-0.00884864	0.351189	0.00155282	0.5
0.346916	0.0146573	0.348689	0.0147853	0.351789	-0.00984641	0.351264	0.00187002	0.5
0.346989	0.0124985	0.348749	0.0139975	0.351847	-0.00850068	0.351321	0.0028136	0.5
0.347066	0.0119473	0.348792	0.0159715	0.351899	-0.00680568	0.351385	0.00435035	0.5
0.347105	0.0113212	0.348861	0.0169047	0.351952	-0.00556764	0.351462	0.0041186	0.5
0.347172	0.0124227	0.348922	0.0142654	0.352009	-0.0057125	0.351528	0.00318408	0.5
0.347232	0.0124576	0.348992	0.0113215	0.352067	-0.00611786	0.3516	0.00292838	0.5
0.347301	0.012431	0.349043	0.0111184	0.352124	-0.00540218	0.351666	0.00112156	0.5
0.347379	0.0135268	0.349107	0.00965132	0.35218	-0.00331772	0.351717	0.00166588	0.5
0.347441	0.0110612	0.349154	0.00725683	0.352239	-0.0018726	0.351776	0.00243569	0.5
0.347493	0.00975339	0.349202	0.00705305	0.352298	-0.000225843	0.351827	0.0046369	0.5
0.347581	0.00913803	0.349261	0.00803695	0.352361	-0.00262112	0.35188	0.00506041	0.5
0.347638	0.00932992	0.34934	0.00730699	0.352415	0.00227548	0.351944	0.00608324	0.5
0.347691	0.00674407	0.349406	0.00582484	0.352482	0.000563283	0.352015	0.0038455	0.5
0.347735	0.00634356	0.349492	0.00670804	0.352543	0.000208824	0.352082	0.0042905	0.5
0.347774	0.00651647	0.349558	0.00494614	0.352596	0.000191248	0.352143	0.00499362	0.5
0.347816	0.00685911	0.349616	0.00673672	0.352663	-0.000244457	0.352213	0.00410378	0.5
0.34788	0.00691976	0.349676	0.0056436	0.35273	0.00363498	0.35227	0.00586268	0.5
0.347933	0.00686454	0.349724	0.00318083	0.352814	0.00476275	0.35232	0.00544337	0.5
0.348014	0.00692409	0.349769	0.00301418	0.35288	0.00510471	0.352386	0.00679359	0.5
0.348083	0.00743714	0.349836	0.00161851	0.352945	0.00515814	0.352441	0.00320061	0.5
0.348176	0.00479301	0.349893	0.00199453	0.353004	0.00722415	0.352498	0.00489135	0.5
0.34824	0.00453669	0.349951	0.00281939	0.353051	0.00819136	0.352552	0.00433879	0.5
0.348296	0.00498918	0.350027	0.00399484	0.353131	0.0107388	0.352629	0.00174569	0.5
0.348362	0.00522205	0.350103	0.00358396	0.353187	0.0102333	0.352691	0.00119544	0.5
0.348406	0.0037435	0.350156	0.0031265	0.353246	0.0071238	0.352749	-0.00119624	0.5
0.348462	0.00326066	0.350208	0.00331747	0.353315	0.00576858	0.352823	-0.000259289	0.5
0.348504	0.00445694	0.350282	0.00261014	0.353382	0.00547446	0.35287	-0.000789581	0.5
0.34856	0.00362902	0.350355	0.000489588	0.353453	0.00674672	0.352941	-0.001685	0.5
0.348634	0.00293413	0.350416	0.000793322	0.353524	0.00829415	0.353015	-0.00376147	0.5
0.348696	0.00293796	0.350471	0.00179709	0.353591	0.00872552	0.353092	-0.00552231	0.5
0.348752	0.00247224	0.350512	0.00211679	0.353653	0.00806068	0.353153	-0.0058768	0.5
0.348803	0.00413816	0.350558	0.000158707	0.353712	0.00856176	0.353217	-0.005059	0.5
0.348874	0.00394328	0.35063	0.000801587	0.353786	0.00926565	0.353274	-0.00528177	0.5
0.348966	0.00585006	0.350705	0.000482664	0.353836	0.00900311	0.353333	-0.00494815	0.5
0.349016	0.00518173	0.350775	-0.000365837	0.353893	0.0073896	0.353405	-0.0034225	0.5
0.349076	0.00380939	0.350829	-0.000461615	0.353947	0.00884071	0.353467	-0.00372372	0.5
0.34915	0.0040071	0.350882	-0.00236191	0.354013	0.00724144	0.353522	-0.00277555	0.5
0.349205	0.00475687	0.350923	-0.00179163	0.354061	0.00447027	0.353585	-0.00112165	0.5
0.34926	0.00688945	0.350961	-0.00283624	0.354119	0.00533906	0.353655	-0.000503303	0.5
0.349303	0.00600949	0.351016	-0.000579813	0.354178	0.00610124	0.353739	0.0023543	0.5
0.349365	0.00397923	0.351096	-5.86013e-05	0.354259	0.00581155	0.353801	0.00401008	0.5
0.349447	0.00518598	0.351157	0.000441364	0.354314	0.00652631	0.353839	0.0013818	0.5
0.349508	0.00753535	0.351212	0.000811988	0.354371	0.00431543	0.353886	0.00272999	0.5
0.349565	0.00777918	0.351277	-2.06269e-05	0.354435	0.00111017	0.353955	0.00396894	0.5
0.349626	0.00678933	0.351343	0.00237757	0.354494	0.00342408	0.354017	0.000167069	0.5
0.349679	0.00952868	0.351407	0.00256856	0.354549	0.00363674	0.354077	0.000170356	0.5
0.349759	0.00921371	0.351471	0.00271138	0.354605	0.00262749	0.354128	0.00107238	0.5
0.349802	0.00990907	0.351519	0.00437281	0.354659	0.003566	0.354174	0.000649216	0.5
0.34986	0.0111087	0.351567	0.0042325	0.354719	0.00327548	0.354234	0.00139371	0.5
0.349903	0.0129514	0.351639	0.00522338	0.354779	0.0013571	0.354303	0.00561816	0.5
0.349965	0.0126592	0.351702	0.0049286	0.354824	0.00317899	0.354352	0.00696234	0.5
0.350001	0.0130606	0.351775	0.00587243	0.354888	0.00381807	0.354404	0.00711888	0.5
0.35007	0.0111217	0.351849	0.00435898	0.354954	0.00324976	0.354466	0.00611548	0.5
0.350123	0.0113963	0.351931	0.00420714	0.355003	0.00109094	0.354525	0.00625681	0.5
0.3502	0.0107823	0.351986	0.00386253	0.355056	-0.000525742	0.35459	0.00621296	0.5
0.350276	0.0106109	0.352053	0.00189726	0.355118	-0.000866291	0.354644	0.00553642	0.5
0.350308	0.0119422	0.352125	0.00100622	0.355185	-0.00116647	0.354706	0.0065126	0.5
0.350365	0.0129504	0.352178	0.00044245	0.355247	-0.00179926	0.354772	0.00622688	0.5
0.350433	0.0128022	0.352225	0.00122912	0.355312	-0.000263786	0.354818	0.0101418	0.5
0.350502	0.0117076	0.352278	-0.000343435	0.355379	0.00120268	0.354861	0.0105592	0.5
0.350588	0.00966094	0.352344	-0.00289267	0.355428	0.0013976	0.354918	0.01438	0.5
0.350623	0.00673166	0.352404	-0.002986	0.355483	0.000679445	0.354974	0.0156459	0.5
0.350669	0.00620621	0.352447	-0.00230711	0.355542	-0.00124271	0.355032	0.0153468	0.5
0.350738	0.00441447	0.352502	-0.00363489	0.355621	-0.00346658	0.355103	0.0163651	0.5
0.350784	0.00523493	0.352566	-0.00312623	0.355673	-0.00421937	0.355176	0.0174896	0.5
0.350829	0.00569307	0.352614	-0.00542998	0.355732	-0.00690379	0.355232	0.0172114	0.5
0.350876	0.00538777	0.352677	-0.00515669	0.355791	-0.00670383	0.355297	0.0177508	0.5
0.350934	0.00761349	0.352749	-0.00578053	0.355858	-0.00884639	0.355357	0.0182343	0.5
0.351005	0.00646732	0.352809	-0.00439183	0.355915	-0.00732129	0.355418	0.0171544	0.5
0.351082	0.00711544	0.352889	-0.00387348	0.355972	-0.00899934	0.355485	0.0175151	0.5
0.351129	0.0119589	0.35296	-0.00225984	0.356012	-0.011484	0.355565	0.0184409	0.5
0.351193	0.00963138	0.353015	-0.000719461	0.356059	-0.0104156	0.355626	0.0177509	0.5
0.351263	0.010357	0.35308	0.000514493	0.356115	-0.0111887	0.355664	0.0220727	0.5
0.351322	0.0106731	0.353151	-0.00337889	0.356186	-0.00996676	0.355729	0.0202615	0.5
0.35139	0.0102259	0.353194	-0.00705274	0.356251	-0.010414	0.355793	0.018472	0.5
0.351453	0.00774539	0.353238	-0.00652654	0.35631	-0.0104876	0.355851	0.0197796	0.5
0.351535	0.00786704	0.35329	-0.0088234	0.356372	-0.0101002	0.3559	0.0214893	0.5
0.35161	0.00874102	0.353342	-0.00891093	0.356436	-0.00999642	0.355948	0.0233562	0.5
0.351681	0.00987573	0.353398	-0.00871079	0.356522	-0.00938364	0.355993	0.0212215	0.5
0.351722	0.00840635	0.353458	-0.00896421	0.356571	-0.00870468	0.356048	0.0212027	0.5
0.351763	0.0057759	0.353511	-0.0107907	0.356626	-0.00797278	0.356112	0.0205198	0.5
0.351852	0.0082638	0.353573	-0.0131643	0.356689	-0.0089656	0.356173	0.0187528	0.5
0.351908	0.0104541	0.353635	-0.013886	0.356752	-0.00948415	0.356234	0.0205027	0.5
0.35198	0.0141133	0.353694	-0.0144644	0.3568	-0.00979465	0.356297	0.0212187	0.5
0.352047	0.0142866	0.353754	-0.0145862	0.356883	-0.0103553	0.35636	0.0212116	0.5
0.352095	0.0148277	0.353822	-0.0162747	0.356938	-0.010018	0.356426	0.0221244	0.5
0.352142	0.0136568	0.353877	-0.015978	0.357004	-0.0108049	0.356485	0.0191506	0.5
0.352194	0.0137352	0.353931	-0.0160045	0.357071	-0.012643	0.35655	0.0188589	0.5
0.352241	0.0115549	0.353997	-0.0151782	0.357141	-0.0125785	0.35663	0.0203331	0.5
0.352308	0.0131514	0.354055	-0.0138614	0.357204	-0.0126268	0.356695	0.0207759	0.5
0.352386	0.014146	0.354103	-0.0157318	0.357269	-0.0116875	0.356761	0.0217157	0.5
0.352444	0.0147712	0.354144	-0.0171863	0.357325	-0.0107487	0.356833	0.0221348	0.5
0.352506	0.0154521	0.354196	-0.015124	0.357394	-0.0127068	0.356901	0.0201576	0.5
0.352553	0.0139291	0.354267	-0.0151117	0.357457	-0.0113369	0.356967	0.0209623	0.5
0.352595	0.0142392	0.354345	-0.016075	0.357507	-0.0130272	0.357041	0.0223753	0.5
0.35264	0.0121839	0.354411	-0.0180265	0.357564	-0.0107274	0.357124	0.0225225	0.5
0.352695	0.0119135	0.354462	-0.0191627	0.35761	-0.0136998	0.357181	0.0231914	0.5
0.352729	0.0121519	0.354514	-0.0206868	0.357658	-0.0160212	0.357234	0.0223242	0.5
0.352771	0.0102924	0.354563	-0.0186008	0.357714	-0.0148084	0.357281	0.0220053	0.5
0.352833	0.00998489	0.354622	-0.0196343	0.357764	-0.0107708	0.357324	0.0215851	0.5
0.352889	0.0109974	0.354674	-0.0175414	0.357829	-0.00931231	0.357378	0.0227997	0.5
0.35296	0.0089431	0.354745	-0.0160032	0.357893	-0.00772816	0.357424	0.0227781	0.5
0.353002	0.0102102	0.354815	-0.0162181	0.357965	-0.00736231	0.357474	0.0202904	0.5
0.353083	0.01048	0.354863	-0.0177746	0.358028	-0.00671072	0.357536	0.0175338	0.5
0.353158	0.00989094	0.354923	-0.0185912	0.358082	-0.00290793	0.357605	0.0178074	0.5
0.35322	0.00711084	0.354979	-0.0181098	0.358138	-0.0021421	0.357659	0.019674	0.5
0.353262	0.00598592	0.355056	-0.0163758	0.358209	0.000712994	0.357709	0.0194854	0.5
0.353305	0.00360558	0.355128	-0.0173396	0.358261	0.00116683	0.357758	0.0218472	0.5
0.353378	0.00235319	0.355207	-0.0175174	0.358323	0.00247575	0.357816	0.0204509	0.5
0.353464	0.00208899	0.355264	-0.016698	0.358369	0.00420404	0.357877	0.020416	0.5
0.3535	-0.00192509	0.355329	-0.0170425	0.358434	0.00508548	0.357927	0.0182611	0.5
[truncated: 2,957 more rows]

## Sheet: extFig8c_3DFSC
Resolution (Å-1)	ADP_bent_FSC_global	ADP_bent_FSC_SD	Resolution (Å-1)	ADP_Pi_bent_FSC_global	ADP_Pi_bent_FSC_SD	Resolution (Å-1)	ADP_str1_FSC_global	ADP_str1_FSC_SD	Resolution (Å-1)	ADP_str2_FSC_global	ADP_str2_FSC_SD
0.00189624	0.999998	0	0.00189624	1	0	0.00189624	1	0	0.00189624	1	0
0.00379248	0.999993	0	0.00379248	0.999999	0	0.00379248	0.999999	0	0.00379248	0.999998	0
0.00568871	0.999991	0	0.00568871	0.999998	0	0.00568871	0.999997	0	0.00568871	0.999997	0
0.00758495	0.999989	6.29628e-05	0.00758495	0.999995	1.11896e-05	0.00758495	0.999995	2.61769e-05	0.00758495	0.999996	1.63147e-05
0.00948119	0.999977	5.47793e-05	0.00948119	0.999988	3.03941e-05	0.00948119	0.999987	3.40242e-05	0.00948119	0.99999	2.76823e-05
0.0113774	0.999968	0.000114325	0.0113774	0.999981	5.3763e-05	0.0113774	0.999979	4.57597e-05	0.0113774	0.999986	2.7729e-05
0.0132737	0.999941	0.000211533	0.0132737	0.999959	9.63758e-05	0.0132737	0.999955	8.65382e-05	0.0132737	0.999969	6.80949e-05
0.0151699	0.999904	0.000419234	0.0151699	0.999922	9.47144e-05	0.0151699	0.999915	0.00011699	0.0151699	0.999938	0.000191461
0.0170661	0.99987	0.00073502	0.0170661	0.999871	0.000257518	0.0170661	0.999865	0.000229856	0.0170661	0.999892	0.000252859
0.0189624	0.999875	0.000503253	0.0189624	0.999868	0.000260367	0.0189624	0.999854	0.000263669	0.0189624	0.999884	0.00026265
0.0208586	0.999846	0.000247682	0.0208586	0.999854	0.000220407	0.0208586	0.999819	0.000195969	0.0208586	0.999861	0.000190382
0.0227549	0.999771	0.000178959	0.0227549	0.999834	0.00016079	0.0227549	0.999756	0.000172983	0.0227549	0.999778	0.000125472
0.0246511	0.999669	0.000156525	0.0246511	0.999794	0.000113956	0.0246511	0.999664	0.000170904	0.0246511	0.999629	0.000116788
0.0265473	0.99959	0.000196424	0.0265473	0.999757	8.25129e-05	0.0265473	0.999575	0.000218373	0.0265473	0.999484	0.00025149
0.0284436	0.999559	0.000333744	0.0284436	0.999744	0.000149508	0.0284436	0.999525	0.000452709	0.0284436	0.999438	0.000498641
0.0303398	0.999481	0.000282988	0.0303398	0.999698	0.000199719	0.0303398	0.999458	0.000496618	0.0303398	0.999363	0.000585556
0.032236	0.999264	0.000237552	0.032236	0.999586	0.000220128	0.032236	0.99928	0.000436414	0.032236	0.999223	0.000435957
0.0341323	0.998898	0.000478242	0.0341323	0.999363	0.000629583	0.0341323	0.998939	0.000737234	0.0341323	0.998919	0.000492841
0.0360285	0.998227	0.000648781	0.0360285	0.999013	0.000633163	0.0360285	0.998396	0.00088531	0.0360285	0.998381	0.000611405
0.0379248	0.997219	0.00098451	0.0379248	0.998347	0.000562204	0.0379248	0.997398	0.000885602	0.0379248	0.997422	0.00075625
0.039821	0.99608	0.00115827	0.039821	0.997597	0.000700517	0.039821	0.996048	0.00104747	0.039821	0.99627	0.000923994
0.0417172	0.995912	0.00166229	0.0417172	0.997515	0.000862781	0.0417172	0.995436	0.00124844	0.0417172	0.995725	0.00128307
0.0436135	0.995951	0.00143145	0.0436135	0.997424	0.000844717	0.0436135	0.994853	0.00131304	0.0436135	0.995312	0.00148196
0.0455097	0.995811	0.00141999	0.0455097	0.997341	0.000849579	0.0455097	0.994575	0.00138702	0.0455097	0.994947	0.00163788
0.0474059	0.995403	0.00150911	0.0474059	0.997352	0.00110191	0.0474059	0.994894	0.00288226	0.0474059	0.994876	0.002621
0.0493022	0.994873	0.00177237	0.0493022	0.99715	0.00121143	0.0493022	0.994748	0.00185839	0.0493022	0.994651	0.00226816
0.0511984	0.993876	0.00183968	0.0511984	0.996756	0.00125721	0.0511984	0.994076	0.00187625	0.0511984	0.994067	0.00196472
0.0530947	0.992387	0.00209884	0.0530947	0.99603	0.00159269	0.0530947	0.99298	0.00301042	0.0530947	0.993249	0.0018612
0.0549909	0.99045	0.00239429	0.0549909	0.995238	0.00180243	0.0549909	0.991695	0.00295626	0.0549909	0.992173	0.00231947
0.0568871	0.98721	0.00347434	0.0568871	0.993529	0.0018555	0.0568871	0.989256	0.00337399	0.0568871	0.989545	0.00277443
0.0587834	0.982214	0.00392216	0.0587834	0.99091	0.00227791	0.0587834	0.985252	0.00354759	0.0587834	0.985549	0.00313107
0.0606796	0.977677	0.0051607	0.0606796	0.988459	0.00240868	0.0606796	0.981839	0.00402538	0.0606796	0.981717	0.0038966
0.0625758	0.977119	0.00645525	0.0625758	0.986928	0.00307866	0.0625758	0.979451	0.00448684	0.0625758	0.979281	0.00484116
0.0644721	0.976747	0.00698352	0.0644721	0.986722	0.00304987	0.0644721	0.978929	0.00437361	0.0644721	0.978154	0.00492365
0.0663683	0.978449	0.00680435	0.0663683	0.987853	0.00277574	0.0663683	0.98104	0.00480124	0.0663683	0.979921	0.00529136
0.0682646	0.980588	0.00651272	0.0682646	0.988843	0.00301786	0.0682646	0.983201	0.00505312	0.0682646	0.981848	0.00490005
0.0701608	0.982402	0.00659381	0.0701608	0.989347	0.00310511	0.0701608	0.985052	0.00468229	0.0701608	0.983656	0.00463289
0.072057	0.983044	0.00671656	0.072057	0.989571	0.00294701	0.072057	0.985701	0.00421458	0.072057	0.984595	0.00464189
0.0739533	0.982111	0.00619378	0.0739533	0.989244	0.00300299	0.0739533	0.984407	0.00419618	0.0739533	0.983379	0.00425938
0.0758495	0.979119	0.00579325	0.0758495	0.98756	0.00311174	0.0758495	0.981278	0.00449837	0.0758495	0.980877	0.00424684
0.0777458	0.977358	0.0056782	0.0777458	0.985821	0.00339798	0.0777458	0.978857	0.00563648	0.0777458	0.979278	0.0049381
0.079642	0.974997	0.00594653	0.079642	0.985069	0.00374594	0.079642	0.976796	0.00700304	0.079642	0.977911	0.00540783
0.0815382	0.970695	0.00674726	0.0815382	0.982789	0.00451919	0.0815382	0.973568	0.00730303	0.0815382	0.974552	0.00586974
0.0834345	0.966249	0.0074768	0.0834345	0.979557	0.00512593	0.0834345	0.969469	0.00717771	0.0834345	0.970479	0.00669449
0.0853307	0.961722	0.00811244	0.0853307	0.976848	0.00520746	0.0853307	0.965839	0.0072828	0.0853307	0.966632	0.00687593
0.0872269	0.959041	0.00864743	0.0872269	0.974623	0.00533349	0.0872269	0.963979	0.00808947	0.0872269	0.96415	0.00754762
0.0891232	0.957936	0.0101348	0.0891232	0.974109	0.00641411	0.0891232	0.960637	0.00917235	0.0891232	0.960139	0.00942474
0.0910194	0.956926	0.0102565	0.0910194	0.970814	0.00685819	0.0910194	0.960286	0.00821514	0.0910194	0.960431	0.00892983
0.0929157	0.960688	0.0103939	0.0929157	0.97261	0.00666477	0.0929157	0.962702	0.00824001	0.0929157	0.962971	0.00892556
0.0948119	0.958014	0.011035	0.0948119	0.972004	0.00801666	0.0948119	0.959838	0.00933836	0.0948119	0.960766	0.00919826
0.0967081	0.951965	0.0101121	0.0967081	0.967185	0.00804181	0.0967081	0.954205	0.0089473	0.0967081	0.955862	0.00758519
0.0986044	0.94707	0.00809789	0.0986044	0.962114	0.00659154	0.0986044	0.950515	0.00802026	0.0986044	0.953147	0.00560481
0.100501	0.945047	0.0143328	0.100501	0.958842	0.00626887	0.100501	0.947802	0.00879359	0.100501	0.9501	0.00560824
0.102397	0.943183	0.0108153	0.102397	0.956739	0.00691379	0.102397	0.944794	0.0082695	0.102397	0.947804	0.005824
0.104293	0.941479	0.0116366	0.104293	0.955726	0.00809201	0.104293	0.943089	0.00884248	0.104293	0.945938	0.00770439
0.106189	0.938342	0.0144115	0.106189	0.954895	0.0104127	0.106189	0.939977	0.00892836	0.106189	0.942992	0.00800051
0.108086	0.934467	0.0169489	0.108086	0.953229	0.013233	0.108086	0.935482	0.0107523	0.108086	0.937075	0.0106588
0.109982	0.92505	0.0193301	0.109982	0.946439	0.0154865	0.109982	0.925363	0.0126782	0.109982	0.926649	0.0118677
0.111878	0.911793	0.0205145	0.111878	0.936263	0.0173696	0.111878	0.911298	0.01281	0.111878	0.911835	0.0118312
0.113774	0.898178	0.0208474	0.113774	0.923685	0.0184531	0.113774	0.895533	0.0152516	0.113774	0.895363	0.014023
0.115671	0.883965	0.0198384	0.115671	0.907741	0.0189111	0.115671	0.878648	0.0148222	0.115671	0.87754	0.0156604
0.117567	0.871507	0.0199864	0.117567	0.8934	0.0169487	0.117567	0.866068	0.022678	0.117567	0.862931	0.0268065
0.119463	0.862176	0.0259243	0.119463	0.884427	0.0181434	0.119463	0.859136	0.022023	0.119463	0.852744	0.0224357
0.121359	0.857267	0.0227864	0.121359	0.878	0.0213647	0.121359	0.854375	0.0212305	0.121359	0.845678	0.0228228
0.123255	0.853648	0.0241649	0.123255	0.874755	0.0224446	0.123255	0.851691	0.0202997	0.123255	0.839568	0.0230222
0.125152	0.848974	0.028214	0.125152	0.871133	0.0266499	0.125152	0.844954	0.0255947	0.125152	0.833035	0.0285837
0.127048	0.836217	0.0327041	0.127048	0.864881	0.0291537	0.127048	0.828325	0.0288018	0.127048	0.819268	0.0322689
0.128944	0.818621	0.0357612	0.128944	0.848318	0.0330033	0.128944	0.808766	0.0299809	0.128944	0.801836	0.0324673
0.13084	0.792331	0.0403373	0.13084	0.831277	0.0345245	0.13084	0.781214	0.0314048	0.13084	0.780087	0.0355638
0.132737	0.760907	0.0384485	0.132737	0.809596	0.0387427	0.132737	0.752479	0.0331487	0.132737	0.751689	0.0364009
0.134633	0.736254	0.0394035	0.134633	0.78571	0.0439231	0.134633	0.722683	0.0385499	0.134633	0.723502	0.0350031
0.136529	0.719225	0.0465776	0.136529	0.76566	0.0486722	0.136529	0.703201	0.0389878	0.136529	0.705198	0.0351135
0.138425	0.715126	0.059101	0.138425	0.755243	0.0572251	0.138425	0.699556	0.0483927	0.138425	0.701256	0.0456213
0.140322	0.725127	0.0793159	0.140322	0.754945	0.0711872	0.140322	0.713041	0.0670316	0.140322	0.707762	0.0683638
0.142218	0.736015	0.0979186	0.142218	0.76774	0.0823792	0.142218	0.711231	0.0808641	0.142218	0.702297	0.0856799
0.144114	0.728242	0.107199	0.144114	0.77847	0.0938306	0.144114	0.709482	0.0879611	0.144114	0.695471	0.0938414
0.14601	0.715889	0.110137	0.14601	0.770136	0.0976352	0.14601	0.695247	0.0941169	0.14601	0.683078	0.0987433
0.147907	0.69817	0.106901	0.147907	0.759072	0.0956117	0.147907	0.672861	0.0951771	0.147907	0.661278	0.0988249
0.149803	0.679558	0.0926188	0.149803	0.740908	0.0878546	0.149803	0.65685	0.0814518	0.149803	0.650897	0.0831662
0.151699	0.662557	0.07532	0.151699	0.728158	0.0771133	0.151699	0.647825	0.066415	0.151699	0.64554	0.069145
0.153595	0.653462	0.0670537	0.153595	0.71818	0.0662376	0.153595	0.641364	0.058492	0.153595	0.635965	0.064798
0.155492	0.645027	0.0612221	0.155492	0.710101	0.0576601	0.155492	0.635926	0.0497972	0.155492	0.631178	0.0587791
0.157388	0.637906	0.0623787	0.157388	0.704323	0.0522521	0.157388	0.638634	0.0464796	0.157388	0.634264	0.0591182
0.159284	0.640381	0.0690965	0.159284	0.702977	0.0502412	0.159284	0.637563	0.0565642	0.159284	0.63276	0.0668145
0.16118	0.639365	0.0746377	0.16118	0.704698	0.0590731	0.16118	0.627723	0.0626147	0.16118	0.626005	0.0750273
0.163076	0.633152	0.0788981	0.163076	0.705101	0.0718475	0.163076	0.621334	0.0639895	0.163076	0.626177	0.0741087
0.164973	0.63469	0.073321	0.164973	0.699453	0.0761021	0.164973	0.61627	0.0619763	0.164973	0.625121	0.0711553
0.166869	0.646649	0.0737647	0.166869	0.693876	0.0801731	0.166869	0.613959	0.0617577	0.166869	0.627877	0.0684766
0.168765	0.654074	0.0812484	0.168765	0.694946	0.0835108	0.168765	0.619061	0.0659744	0.168765	0.635627	0.069997
0.170661	0.65168	0.0875523	0.170661	0.701954	0.0951572	0.170661	0.618193	0.0742863	0.170661	0.632846	0.0788183
0.172558	0.640766	0.0881464	0.172558	0.695854	0.108448	0.172558	0.611444	0.0781884	0.172558	0.625375	0.0822335
0.174454	0.629134	0.0881718	0.174454	0.683252	0.114772	0.174454	0.605546	0.0777429	0.174454	0.615554	0.0834656
0.17635	0.622824	0.0888424	0.17635	0.669461	0.114582	0.17635	0.60779	0.0804885	0.17635	0.610216	0.0838147
0.178246	0.623662	0.0917361	0.178246	0.665069	0.109851	0.178246	0.606917	0.0893192	0.178246	0.606884	0.0883872
0.180143	0.627982	0.0988999	0.180143	0.671112	0.109953	0.180143	0.608305	0.095803	0.180143	0.60766	0.094133
0.182039	0.630804	0.103986	0.182039	0.683207	0.113603	0.182039	0.608611	0.0963592	0.182039	0.609019	0.0966183
0.183935	0.632724	0.0985429	0.183935	0.68803	0.113695	0.183935	0.611572	0.0922997	0.183935	0.615472	0.0939605
0.185831	0.638958	0.0933514	0.185831	0.69056	0.11005	0.185831	0.618655	0.0877725	0.185831	0.622592	0.093231
0.187728	0.639597	0.0884276	0.187728	0.698399	0.105777	0.187728	0.628606	0.0855492	0.187728	0.630882	0.0914646
0.189624	0.645452	0.0839644	0.189624	0.700265	0.104238	0.189624	0.641555	0.0823563	0.189624	0.640326	0.0885152
0.19152	0.651645	0.0827353	0.19152	0.704255	0.0988682	0.19152	0.653501	0.0832033	0.19152	0.649272	0.0846839
0.193416	0.656433	0.0841952	0.193416	0.70884	0.095605	0.193416	0.659742	0.0821989	0.193416	0.654564	0.0840564
0.195312	0.656527	0.0867659	0.195312	0.710323	0.0971554	0.195312	0.656327	0.08041	0.195312	0.654671	0.0829343
0.197209	0.64661	0.0866526	0.197209	0.705268	0.0961282	0.197209	0.649445	0.0723296	0.197209	0.648467	0.0772651
0.199105	0.644246	0.0811403	0.199105	0.692268	0.0957339	0.199105	0.65126	0.0674774	0.199105	0.650827	0.0697544
0.201001	0.646044	0.0830564	0.201001	0.688156	0.0907502	0.201001	0.652485	0.0711538	0.201001	0.650727	0.0701225
0.202897	0.645796	0.0911511	0.202897	0.69075	0.0930094	0.202897	0.652855	0.0746783	0.202897	0.645611	0.0718226
0.204794	0.645771	0.0917836	0.204794	0.685374	0.0976901	0.204794	0.654095	0.0742147	0.204794	0.643023	0.0695066
0.20669	0.64329	0.0926683	0.20669	0.681714	0.100286	0.20669	0.653671	0.0771087	0.20669	0.639218	0.0736017
0.208586	0.636638	0.0916238	0.208586	0.676067	0.106193	0.208586	0.648106	0.0787314	0.208586	0.633092	0.080121
0.210482	0.63277	0.0909143	0.210482	0.667647	0.108631	0.210482	0.646555	0.0790605	0.210482	0.631115	0.0829983
0.212379	0.636679	0.0896138	0.212379	0.664355	0.108841	0.212379	0.649544	0.0799473	0.212379	0.635035	0.0850803
0.214275	0.636092	0.091906	0.214275	0.667548	0.106935	0.214275	0.643549	0.0808229	0.214275	0.631854	0.0871513
0.216171	0.626265	0.0958146	0.216171	0.668527	0.108555	0.216171	0.637001	0.0811238	0.216171	0.624172	0.0849014
0.218067	0.62089	0.0932983	0.218067	0.661211	0.108076	0.218067	0.636115	0.0771825	0.218067	0.62283	0.0801777
0.219964	0.616043	0.0936744	0.219964	0.653661	0.106178	0.219964	0.631388	0.0760221	0.219964	0.61913	0.0832656
0.22186	0.600371	0.0977764	0.22186	0.651429	0.105518	0.22186	0.613905	0.0770593	0.22186	0.601376	0.0852752
0.223756	0.576132	0.0964424	0.223756	0.636411	0.109997	0.223756	0.594915	0.0728495	0.223756	0.581387	0.0833604
0.225652	0.555776	0.0909578	0.225652	0.610065	0.111971	0.225652	0.574712	0.0705897	0.225652	0.563871	0.0793897
0.227549	0.539011	0.0910009	0.227549	0.579307	0.10902	0.227549	0.559431	0.0777434	0.227549	0.551296	0.0829096
0.229445	0.522731	0.0971813	0.229445	0.554757	0.103109	0.229445	0.54683	0.0880971	0.229445	0.537233	0.0889268
0.231341	0.502115	0.103014	0.231341	0.537429	0.103547	0.231341	0.524446	0.0926676	0.231341	0.518978	0.0918838
0.233237	0.474385	0.103652	0.233237	0.529624	0.104928	0.233237	0.501844	0.0913916	0.233237	0.495864	0.0872363
0.235133	0.445531	0.0999724	0.235133	0.507984	0.112187	0.235133	0.48172	0.0824614	0.235133	0.47758	0.0811732
0.23703	0.420094	0.0925488	0.23703	0.471981	0.113789	0.23703	0.462626	0.0757432	0.23703	0.458571	0.0767609
0.238926	0.397175	0.091331	0.238926	0.441708	0.108947	0.238926	0.448226	0.0711402	0.238926	0.440082	0.077019
0.240822	0.378311	0.0846688	0.240822	0.415711	0.102684	0.240822	0.43082	0.06746	0.240822	0.42295	0.0729617
0.242718	0.360073	0.0806954	0.242718	0.392146	0.0987639	0.242718	0.410789	0.0700519	0.242718	0.406728	0.069024
0.244615	0.343318	0.0827328	0.244615	0.368997	0.0973033	0.244615	0.38945	0.0672775	0.244615	0.39286	0.0693101
0.246511	0.330005	0.0872126	0.246511	0.347312	0.0953733	0.246511	0.375146	0.0689593	0.246511	0.381818	0.0758481
0.248407	0.319768	0.0961712	0.248407	0.332203	0.0961074	0.248407	0.352606	0.0862515	0.248407	0.362739	0.0869154
0.250303	0.302295	0.103214	0.250303	0.32777	0.105888	0.250303	0.323637	0.0896348	0.250303	0.338355	0.0880881
0.2522	0.284477	0.100889	0.2522	0.315899	0.11995	0.2522	0.298228	0.0817529	0.2522	0.314844	0.0862451
0.254096	0.265501	0.0863576	0.254096	0.29434	0.124006	0.254096	0.280259	0.0742465	0.254096	0.29128	0.0805787
0.255992	0.252051	0.0802836	0.255992	0.278643	0.120107	0.255992	0.264306	0.0750657	0.255992	0.270409	0.0801442
0.257888	0.238565	0.0744213	0.257888	0.269024	0.118134	0.257888	0.25313	0.0677488	0.257888	0.251154	0.0680135
0.259785	0.226665	0.0641269	0.259785	0.247985	0.116711	0.259785	0.242941	0.0639883	0.259785	0.237143	0.0566377
0.261681	0.210477	0.0601703	0.261681	0.225661	0.100731	0.261681	0.230829	0.0645326	0.261681	0.228115	0.0534192
0.263577	0.19029	0.0616039	0.263577	0.209074	0.0808091	0.263577	0.219754	0.0605393	0.263577	0.219249	0.0540997
0.265473	0.177003	0.0590708	0.265473	0.192077	0.0786334	0.265473	0.209303	0.0658199	0.265473	0.212756	0.0564898
0.26737	0.172193	0.0696259	0.26737	0.17928	0.0747474	0.26737	0.1974	0.0752726	0.26737	0.203268	0.0627598
0.269266	0.168049	0.087379	0.269266	0.166796	0.0877136	0.269266	0.185205	0.0782896	0.269266	0.187341	0.0673565
0.271162	0.15924	0.0914198	0.271162	0.157093	0.0975915	0.271162	0.1734	0.0749442	0.271162	0.172076	0.0732418
0.273058	0.155566	0.0843945	0.273058	0.146969	0.105161	0.273058	0.162138	0.0720878	0.273058	0.157642	0.0659531
0.274954	0.146946	0.0772147	0.274954	0.13829	0.107202	0.274954	0.152799	0.0680019	0.274954	0.14943	0.0628519
0.276851	0.137626	0.0742841	0.276851	0.134492	0.0993816	0.276851	0.140859	0.0603539	0.276851	0.140568	0.0635181
0.278747	0.120943	0.0716796	0.278747	0.127483	0.0887794	0.278747	0.135131	0.0507583	0.278747	0.129634	0.0554059
0.280643	0.103864	0.0624608	0.280643	0.123317	0.0840437	0.280643	0.127326	0.0467774	0.280643	0.120912	0.0468254
0.282539	0.088764	0.0564933	0.282539	0.112507	0.0779308	0.282539	0.118215	0.0475922	0.282539	0.112185	0.0474958
0.284436	0.0760117	0.06013	0.284436	0.103698	0.0658287	0.284436	0.113005	0.0439214	0.284436	0.103792	0.0505732
0.286332	0.06585	0.0627785	0.286332	0.0945288	0.0649791	0.286332	0.107249	0.0385705	0.286332	0.0963905	0.0492684
0.288228	0.0624164	0.0156689	0.288228	0.0891877	0.0229151	0.288228	0.102725	0.0460578	0.288228	0.0894987	0.0212886
0.290124	0.0643134	0	0.290124	0.0809747	0	0.290124	0.0952089	0.0107527	0.290124	0.085642	0
0.292021	0.0634302	0	0.292021	0.077877	0	0.292021	0.0900968	0	0.292021	0.0794763	0
0.293917	0.0611312	0	0.293917	0.076153	0	0.293917	0.0823951	0	0.293917	0.0705363	0
0.295813	0.055388	0	0.295813	0.0724353	0	0.295813	0.0729525	0	0.295813	0.0650615	0
0.297709	0.052049	0	0.297709	0.0672864	0	0.297709	0.0644039	0	0.297709	0.0635117	0
0.299606	0.0464842	0	0.299606	0.0617459	0	0.299606	0.0572916	0	0.299606	0.0623224	0
0.301502	0.0434021	0	0.301502	0.0556236	0	0.301502	0.0481317	0	0.301502	0.058384	0
0.303398	0.0406903	0	0.303398	0.0497237	0	0.303398	0.0440049	0	0.303398	0.0517373	0
0.305294	0.0384508	0	0.305294	0.0425071	0	0.305294	0.0418326	0	0.305294	0.044885	0
0.307191	0.0330291	0	0.307191	0.0427501	0	0.307191	0.0392584	0	0.307191	0.0356011	0
0.309087	0.0251446	0	0.309087	0.0391167	0	0.309087	0.0385859	0	0.309087	0.0277616	0
0.310983	0.0180816	0	0.310983	0.0338589	0	0.310983	0.0391284	0	0.310983	0.0256128	0
0.312879	0.0121852	0	0.312879	0.0286734	0	0.312879	0.0408218	0	0.312879	0.0241247	0
0.314775	0.0104886	0	0.314775	0.0252276	0	0.314775	0.0387282	0	0.314775	0.0218188	0
0.316672	0.0126424	0	0.316672	0.0250138	0	0.316672	0.0331175	0	0.316672	0.0199775	0
0.318568	0.0145506	0	0.318568	0.0214124	0	0.318568	0.0286365	0	0.318568	0.0186582	0
0.320464	0.0161609	0	0.320464	0.0195539	0	0.320464	0.0250906	0	0.320464	0.0156541	0
0.32236	0.0163709	0	0.32236	0.0200357	0	0.32236	0.0227411	0	0.32236	0.0139261	0
0.324257	0.0123184	0	0.324257	0.0165538	0	0.324257	0.0228206	0	0.324257	0.0136965	0
0.326153	0.0095075	0	0.326153	0.0131076	0	0.326153	0.0226461	0	0.326153	0.0153449	0
0.328049	0.00718654	0	0.328049	0.00685807	0	0.328049	0.0227532	0	0.328049	0.0140037	0
0.329945	0.00606792	0	0.329945	0.00590405	0	0.329945	0.0230465	0	0.329945	0.0145147	0
0.331842	0.00500444	0	0.331842	0.00746441	0	0.331842	0.0232887	0	0.331842	0.0133567	0
0.333738	0.00736177	0	0.333738	0.0104951	0	0.333738	0.0183873	0	0.333738	0.0170144	0
0.335634	0.0069511	0	0.335634	0.0108243	0	0.335634	0.0163969	0	0.335634	0.0163133	0
0.33753	0.00640352	0	0.33753	0.0102062	0	0.33753	0.00967292	0	0.33753	0.0185774	0
0.339427	0.0076408	0	0.339427	0.0110378	0	0.339427	0.00287563	0	0.339427	0.0167983	0
0.341323	0.00668414	0	0.341323	0.0101744	0	0.341323	-0.00214408	0	0.341323	0.0130546	0
0.343219	0.00530729	0	0.343219	0.0109932	0	0.343219	-0.00570758	0	0.343219	0.0104374	0
0.345115	0.00546517	0	0.345115	0.0111369	0	0.345115	-0.00594696	0	0.345115	0.00559847	0
0.347012	0.00712206	0	0.347012	0.00934549	0	0.347012	-0.00397988	0	0.347012	0.00341219	0
0.348908	0.0074861	0	0.348908	0.00568737	0	0.348908	-0.000496586	0	0.348908	0.000387425	0
0.350804	0.00883457	0	0.350804	0.0037769	0	0.350804	0.00097877	0	0.350804	-0.0012374	0
0.3527	0.00430629	0	0.3527	0.00383979	0	0.3527	0.0026614	0	0.3527	-0.00216609	0
0.354596	0.00203121	0	0.354596	0.0049198	0	0.354596	0.00413185	0	0.354596	-0.00491466	0
0.356493	-0.000683006	0	0.356493	0.00720734	0	0.356493	0.00406385	0	0.356493	-0.00431565	0
0.358389	-0.00280538	0	0.358389	0.00588409	0	0.358389	0.00492224	0	0.358389	-0.00458138	0
0.360285	-0.00221228	0	0.360285	0.0069919	0	0.360285	0.00336592	0	0.360285	-0.00342148	0
0.362181	-0.000415651	0	0.362181	0.00795496	0	0.362181	0.00256484	0	0.362181	-0.00318569	0
0.364078	0.00182255	0	0.364078	0.00654757	0	0.364078	0.00157084	0	0.364078	0.000658901	0
0.365974	0.00624406	0	0.365974	0.00302109	0	0.365974	0.000179544	0	0.365974	0.00112923	0
0.36787	0.0114572	0	0.36787	0.000168548	0	0.36787	-0.00141132	0	0.36787	0.00511375	0
0.369766	0.0137381	0	0.369766	-0.00125779	0	0.369766	-0.00220561	0	0.369766	0.00687698	0
0.371663	0.0163075	0	0.371663	-0.0029334	0	0.371663	-0.00207007	0	0.371663	0.00690948	0
0.373559	0.0133405	0	0.373559	-0.00158553	0	0.373559	-0.00399723	0	0.373559	0.00734322	0
0.375455	0.0116889	0	0.375455	0.0018839	0	0.375455	-0.000392415	0	0.375455	0.00431607	0
0.377351	0.0128547	0	0.377351	0.000535855	0	0.377351	0.00222957	0	0.377351	0.00241456	0
0.379248	0.0100242	0	0.379248	0.00202854	0	0.379248	0.00404562	0	0.379248	-0.000567127	0
0.381144	0.00675187	0	0.381144	0.00345355	0	0.381144	0.00408864	0	0.381144	-0.00159994	0
0.38304	0.00200856	0	0.38304	0.0094321	0	0.38304	0.001448	0	0.38304	-0.000814652	0
0.384936	-0.000878486	0	0.384936	0.0137046	0	0.384936	-0.000253373	0	0.384936	-0.00171166	0
0.386833	-0.00137758	0	0.386833	0.0171828	0	0.386833	-0.00111052	0	0.386833	-0.00068156	0
0.388729	-0.00497203	0	0.388729	0.0162001	0	0.388729	-0.00117805	0	0.388729	0.00115477	0
0.390625	-0.00406199	0	0.390625	0.0155802	0	0.390625	-0.00134636	0	0.390625	0.00535229	0
0.392521	-0.00384536	0	0.392521	0.0128851	0	0.392521	-0.00125518	0	0.392521	0.00873686	0
0.394417	-0.00318535	0	0.394417	0.0132567	0	0.394417	-0.00328836	0	0.394417	0.0118752	0
0.396314	-0.000922058	0	0.396314	0.0121895	0	0.396314	-0.00453635	0	0.396314	0.0129981	0
0.39821	0.00392224	0	0.39821	0.008898	0	0.39821	-0.00425004	0	0.39821	0.00993489	0
0.400106	0.00752501	0	0.400106	0.00842335	0	0.400106	-0.00463695	0	0.400106	0.00637988	0
0.402002	0.00670155	0	0.402002	0.0084859	0	0.402002	-0.0016769	0	0.402002	0.0045653	0
0.403899	0.00399673	0	0.403899	0.00893777	0	0.403899	-0.00086267	0	0.403899	0.00306991	0
0.405795	-0.000449441	0	0.405795	0.00966216	0	0.405795	0.00156156	0	0.405795	0.00235569	0
0.407691	-0.00471758	0	0.407691	0.00776785	0	0.407691	0.00189708	0	0.407691	0.00447153	0
0.409587	-0.00777269	0	0.409587	0.00816178	0	0.409587	0.00229765	0	0.409587	0.00645331	0
0.411484	-0.00826917	0	0.411484	0.00889154	0	0.411484	0.00235052	0	0.411484	0.00797748	0
0.41338	-0.00511858	0	0.41338	0.00958349	0	0.41338	0.00132716	0	0.41338	0.0065225	0
0.415276	-0.000346726	0	0.415276	0.0121021	0	0.415276	0.000779362	0	0.415276	0.00492497	0
0.417172	0.00347861	0	0.417172	0.0142416	0	0.417172	-0.00357974	0	0.417172	0.00366996	0
0.419069	0.00403931	0	0.419069	0.015874	0	0.419069	-0.00625189	0	0.419069	0.00350058	0
0.420965	0.00305	0	0.420965	0.0155723	0	0.420965	-0.00645918	0	0.420965	0.00216123	0
0.422861	0.00100629	0	0.422861	0.0159185	0	0.422861	-0.00187388	0	0.422861	-0.000106733	0
0.424757	0.00215413	0	0.424757	0.0135131	0	0.424757	0.000625104	0	0.424757	-0.000320778	0
0.426654	0.00269648	0	0.426654	0.0102991	0	0.426654	0.00405194	0	0.426654	-0.00207217	0
0.42855	0.00238973	0	0.42855	0.0092193	0	0.42855	0.00671095	0	0.42855	-0.00111651	0
0.430446	0.00352028	0	0.430446	0.00871458	0	0.430446	0.00764999	0	0.430446	0.00240288	0
0.432342	0.00475191	0	0.432342	0.00788896	0	0.432342	0.00794015	0	0.432342	0.00686447	0
0.434238	0.00621325	0	0.434238	0.0099133	0	0.434238	0.00834139	0	0.434238	0.00881818	0
0.436135	0.00495018	0	0.436135	0.0102705	0	0.436135	0.00768527	0	0.436135	0.00717093	0
0.438031	0.00252914	0	0.438031	0.0107695	0	0.438031	0.00886244	0	0.438031	0.00469884	0
0.439927	0.00133629	0	0.439927	0.00659953	0	0.439927	0.00693996	0	0.439927	0.00131474	0
0.441823	-0.000190826	0	0.441823	0.00222233	0	0.441823	0.00552562	0	0.441823	0.00181082	0
0.44372	0.00105486	0	0.44372	-0.000361009	0	0.44372	0.00121747	0	0.44372	0.00258546	0
0.445616	0.00094136	0	0.445616	-0.000107429	0	0.445616	-0.000193831	0	0.445616	0.00113291	0
0.447512	-0.000183177	0	0.447512	0.000457809	0	0.447512	-0.00276838	0	0.447512	0.00035887	0
0.449408	-7.55503e-05	0	0.449408	0.00135323	0	0.449408	-0.00151543	0	0.449408	-1.98535e-05	0
0.451305	0.000265427	0	0.451305	0.00233666	0	0.451305	-0.00327709	0	0.451305	-0.00190845	0
0.453201	-8.47039e-05	0	0.453201	0.00161268	0	0.453201	-0.00253465	0	0.453201	-0.00408611	0
0.455097	0.000686301	0	0.455097	0.00199051	0	0.455097	-0.00358378	0	0.455097	-0.0034185	0
0.456993	0.00146006	0	0.456993	0.00439348	0	0.456993	-0.00385079	0	0.456993	-0.00193651	0
0.45889	0.00285684	0	0.45889	0.0076951	0	0.45889	-0.00234505	0	0.45889	3.14163e-05	0
0.460786	0.00374069	0	0.460786	0.00878868	0	0.460786	-0.00139864	0	0.460786	0.000284761	0
0.462682	0.00258963	0	0.462682	0.00944098	0	0.462682	0.000218283	0	0.462682	0.00306026	0
0.464578	0.001185	0	0.464578	0.00769837	0	0.464578	0.000208151	0	0.464578	0.00332539	0
0.466475	0.00036114	0	0.466475	0.00553135	0	0.466475	0.000336262	0	0.466475	0.00396433	0
0.468371	0.00086293	0	0.468371	0.00265942	0	0.468371	8.77819e-05	0	0.468371	0.00350231	0
0.470267	-0.000828912	0	0.470267	0.000101614	0	0.470267	-5.94048e-06	0	0.470267	0.00325738	0
0.472163	-0.00237606	0	0.472163	-0.00309083	0	0.472163	0.00130196	0	0.472163	0.0034184	0
0.474059	-0.00167049	0	0.474059	-0.00262571	0	0.474059	0.00306227	0	0.474059	0.00356449	0
0.475956	-0.00130515	0	0.475956	-0.00432624	0	0.475956	0.00284473	0	0.475956	0.00470218	0
0.477852	0.00191287	0	0.477852	-0.00633153	0	0.477852	0.00296711	0	0.477852	0.00605535	0
0.479748	0.00396778	0	0.479748	-0.00710808	0	0.479748	0.00319365	0	0.479748	0.00672007	0
0.481644	0.00301276	0	0.481644	-0.00845391	0	0.481644	0.00169448	0	0.481644	0.00367607	0
0.483541	0.00308179	0	0.483541	-0.00790497	0	0.483541	0.000709189	0	0.483541	0.00208033	0
0.485437	0.00142193	0	0.485437	-0.00475435	0	0.485437	-0.000975124	0	0.485437	0.00121553	0
